# Supplementary material for: Vertical distribution and metabolic diversity of autotrophic microbes in the deep sediment of the challenger deep
Source: Environ Microbiome. 2026 May 12;21:86. doi: 10.1186/s40793-026-00908-5 (PMC13335318; doi:10.1186/s40793-026-00908-5)
Supplement: Supplementary file 2 — Supplementary Material 2 [file 40793_2026_908_MOESM2_ESM.xlsx]

## Sheet: Table S1
Table S1. The basic information and taxonomic classifications of carbon sequestered MAGs in the Mariana Trench deep sediment core through the GTDB-Tk program
MAG-ID	completeness	contamination	domain	phylum	class	order	family	genus	species
M99-102cm_MAG80	93.35	2.566	Bacteria	Pseudomonadota	Gammaproteobacteria	Xanthomonadales	SZUA-36	SZUA-36	s__
M49-52cm_MAG50	91.35	3.291	Bacteria	Pseudomonadota	Gammaproteobacteria	Xanthomonadales	SZUA-36	SZUA-36	s__
M108-111cm_MAG52	90.12	1.68	Bacteria	Pseudomonadota	Gammaproteobacteria	Xanthomonadales	SZUA-36	SZUA-36	s__
M129-131cm_MAG13	88.78	2.365	Bacteria	Pseudomonadota	Gammaproteobacteria	Xanthomonadales	SZUA-36	SZUA-36	s__
M28-31cm_MAG50	90.45	2.047	Bacteria	Pseudomonadota	Gammaproteobacteria	Xanthomonadales	SZUA-36	SZUA-36	s__
M78-81cm_MAG78	88.62	1.298	Bacteria	Pseudomonadota	Gammaproteobacteria	Xanthomonadales	SZUA-36	SZUA-36	s__
M120-123cm_MAG81	91.08	2.546	Bacteria	Pseudomonadota	Gammaproteobacteria	Xanthomonadales	SZUA-36	SZUA-36	s__
M149-152cm_MAG26	79.34	2.717	Bacteria	Pseudomonadota	Gammaproteobacteria	Xanthomonadales	SZUA-36	SZUA-36	s__
M407-410cm_MAG1	61.01	7.862	Bacteria	Pseudomonadota	Gammaproteobacteria	Xanthomonadales	SZUA-36	SZUA-36	s__
M0-1cm_MAG70	52.09	0.875	Bacteria	Pseudomonadota	Gammaproteobacteria	Xanthomonadales	SZUA-36	SZUA-36	s__
M275-278cm_MAG50	56.74	4.504	Bacteria	Pseudomonadota	Gammaproteobacteria	Xanthomonadales	SZUA-36	SZUA-36	s__
M21-24cm_MAG94	75.03	6.514	Bacteria	Pseudomonadota	Gammaproteobacteria	Woeseiales	Woeseiaceae	JAADHU01	s__JAADHU01
M12-15cm_MAG62	58.82	2.963	Bacteria	Pseudomonadota	Gammaproteobacteria	UBA4486	UBA4486	B75T3L11	s__B75T3L11
M28-31cm_MAG5	60.85	4.567	Bacteria	Pseudomonadota	Gammaproteobacteria	Pseudomonadales	Azotimanducaceae_A	JASMJM01	s__
M28-31cm_MAG25	89.53	1.701	Bacteria	Pseudomonadota	Gammaproteobacteria	GCA-001735895	GCA-001735895	GCA-001735895	s__GCA-001735895
M120-123cm_MAG64	88.75	1.574	Bacteria	Pseudomonadota	Gammaproteobacteria	GCA-001735895	GCA-001735895	GCA-001735895	s__
M99-102cm_MAG46	88.8	2.464	Bacteria	Pseudomonadota	Gammaproteobacteria	GCA-001735895	GCA-001735895	GCA-001735895	s__
M78-81cm_MAG87	76.13	0.139	Bacteria	Pseudomonadota	Gammaproteobacteria	GCA-001735895	GCA-001735895	GCA-001735895	s__
M407-410cm_MAG27	91.43	1.283	Bacteria	Pseudomonadota	Gammaproteobacteria	GCA-001735895	GCA-001735895	GCA-001735895	s__
M200-203cm_MAG34	85.97	1.463	Bacteria	Pseudomonadota	Gammaproteobacteria	Acidiferrobacterales	JAJDNE01	JAJDNE01	s__
M21-24cm_MAG65	54.75	3.693	Bacteria	Pseudomonadota	Alphaproteobacteria	Rhodospirillales_A	JADFTO01	JACZQZ01	s__JACZQZ01
M99-102cm_MAG27	95.74	3.537	Bacteria	Pseudomonadota	Alphaproteobacteria	Rhizobiales	Rhizobiaceae	Aliihoeflea	s__
M200-203cm_MAG22	91.86	5.684	Bacteria	Poribacteria	DTPJ01	DTPJ01	WJIO01		s__
M149-152cm_MAG19	62.93	0	Bacteria	Patescibacteria	ABY1	UBA1558	UBA1558	BS150m-G51	s__
M200-203cm_MAG12	59.02	0	Bacteria	Patescibacteria	ABY1	UBA1558	UBA1558	BS150m-G51	s__
M99-102cm_MAG55	69.3	0	Bacteria	Patescibacteria	ABY1	UBA1558	UBA1558	BS150m-G51	s__
M300-303cm_MAG31	94.56	1.075	Bacteria	NPL-UPA2	JAUVJM01	JAUVJM01	JAUVJM01	JAUWGW01	s__
M4-6cm_MAG70	85.79	0	Bacteria	NPL-UPA2	JAUVJM01	JAUVJM01	JAUVJM01	JAUWGW01	s__
M275-278cm_MAG49	96.71	1.075	Bacteria	NPL-UPA2	JAUVJM01	JAUVJM01	JAUVJM01	JAUWGW01	s__
M539-542cm_MAG28	94.62	1.612	Bacteria	NPL-UPA2	JAUVJM01	JAUVJM01	JAUVJM01	JAUWGW01	s__
M0-1cm_MAG55	70.61	0.99	Bacteria	Chloroflexota	Dehalococcoidia	QGNO01	JACPCL1		s__
M12-15cm_MAG12	56.06	3.333	Bacteria	Chloroflexota	Anaerolineae	Anaerolineales	Villigracilaceae	JAABUE01	s__
M120-123cm_MAG66	88.31	0.934	Archaea	Iainarchaeota	Iainarchaeia	Iainarchaeales	JACQJH01		s__
M200-203cm_MAG7	64.56	3.245	Bacteria	Chloroflexota	Dehalococcoidia	JACVQG01	JAHKAY01	JASLQE01	s__
M78-81cm_MAG52	91.12	1.29	Bacteria	RBG-13-61-14	RBG-13-61-14				s__
M149-152cm_MAG55	79.94	0.293	Bacteria	Omnitrophota	Koll11				s__
M49-52cm_MAG8	81.3	2.272	Bacteria	Planctomycetota	Brocadiia	SM23-32	SM23-32		s__
M649-652cm_MAG41	74.94	1.236	Bacteria	Omnitrophota	Koll11				s__
M649-652cm_MAG84	62.46	1.203	Bacteria	Planctomycetota	MHYJ01	JACQXL01	CAKKQI01		s__
M300-303cm_MAG43	73.34	2.272	Bacteria	Planctomycetota	Phycisphaerae	JAAYCJ01			s__
M200-203cm_MAG37	98.86	1.136	Bacteria	Planctomycetota	PUPC01	JABMSA01	JABMSA01	JABMSA01	s__
M99-102cm_MAG21	91.76	1.123	Bacteria	Aerophobota	Aerophobia	Aerophobales	AE-B3A	AE-B3A	s__
M10-12cm_MAG71	95.4	1.565	Bacteria	Nitrospirota	Thermodesulfovibrionia	UBA6902	BMS3Bbin08		s__
M4-6cm_MAG43	94.39	2.909	Bacteria	Nitrospirota	Thermodesulfovibrionia	UBA6902	BMS3Bbin08		s__
M129-131cm_MAG34	94.44	2	Bacteria	Nitrospirota	Thermodesulfovibrionia	UBA6902	BMS3Bbin08		s__
M300-303cm_MAG61	97.17	0.909	Bacteria	Nitrospirota	Thermodesulfovibrionia	UBA6902	BMS3Bbin08		s__
M407-410cm_MAG30	93.48	4.595	Bacteria	Nitrospirota	Thermodesulfovibrionia	UBA6902	BMS3Bbin08		s__
M49-52cm_MAG83	95.45	0.671	Bacteria	Planctomycetota	Phycisphaerae	FEN-1346			s__
M99-102cm_MAG72	91.47	1.136	Bacteria	Planctomycetota	Phycisphaerae	FEN-1346			s__
M120-123cm_MAG70	95.14	0.568	Bacteria	Planctomycetota	Phycisphaerae	FEN-1346			s__
M149-152cm_MAG30	96.03	1.136	Bacteria	Planctomycetota	Phycisphaerae	FEN-1346			s__
M10-12cm_MAG16	90.63	0.187	Bacteria	Aerophobota	Aerophobia	Aerophobales	AE-B3A	AE-B3A	s__
M649-652cm_MAG59	91.76	1.123	Bacteria	Aerophobota	Aerophobia	Aerophobales	AE-B3A	AE-B3A	s__
M0-1cm_MAG74	87.16	0.568	Bacteria	Planctomycetota	Phycisphaerae	FEN-1346			s__
M129-131cm_MAG69	84.39	2.091	Bacteria	Planctomycetota	Phycisphaerae	FEN-1346			s__
M4-6cm_MAG35	86.82	1.136	Bacteria	Planctomycetota	Phycisphaerae	FEN-1346			s__
M120-123cm_MAG47	96.31	0.909	Bacteria	Nitrospirota	Thermodesulfovibrionia	UBA6902	BMS3Bbin08		s__
M275-278cm_MAG23	92.87	0	Bacteria	Nitrospirota	Thermodesulfovibrionia	UBA6902	BMS3Bbin08		s__
M99-102cm_MAG28	84.39	7.5	Bacteria	Nitrospirota	Thermodesulfovibrionia	UBA6902	BMS3Bbin08		s__
M12-15cm_MAG37	90.75	1.439	Bacteria	Nitrospirota	Thermodesulfovibrionia	UBA6902	BMS3Bbin08		s__
M108-111cm_MAG75	84.92	0.17	Bacteria	Planctomycetota	Phycisphaerae	FEN-1346			s__
M407-410cm_MAG37	80.75	0	Bacteria	Planctomycetota	Planctomycetia	Pirellulales	Thermoguttaceae		s__
M108-111cm_MAG90	87.57	1.075	Bacteria	Omnitrophota	Koll11				s__
M15-18cm_MAG54	88.38	1.123	Bacteria	Aerophobota	Aerophobia	Aerophobales	AE-B3A	AE-B3A	s__
M275-278cm_MAG47	75.43	0.413	Bacteria	Planctomycetota	Phycisphaerae	FEN-1346			s__
M300-303cm_MAG53	87.01	0.795	Bacteria	Planctomycetota	Phycisphaerae	FEN-1346			s__
M10-12cm_MAG11	90.3	0	Bacteria	Nitrospirota	Thermodesulfovibrionia	Thermodesulfovibrionales	UBA6898	JAJRYC01	s__
M49-52cm_MAG17	83.47	2.688	Bacteria	Planctomycetota	DG-23				s__
M49-52cm_MAG20	88.03	0.181	Bacteria	Nitrospirota	Thermodesulfovibrionia	UBA6902	BMS3Bbin08		s__
M649-652cm_MAG50	94.49	0.909	Bacteria	Nitrospirota	Thermodesulfovibrionia	UBA6902	BMS3Bbin08		s__
M120-123cm_MAG88	91.39	1.71	Bacteria	Omnitrophota	Koll11				s__
M649-652cm_MAG23	80.47	0	Bacteria	Planctomycetota	Phycisphaerae	FEN-1346			s__
M108-111cm_MAG58	94.88	1.818	Bacteria	Nitrospirota	Thermodesulfovibrionia	UBA6902	BMS3Bbin08		s__
M18-21cm_MAG12	65.74	1.123	Bacteria	Aerophobota	Aerophobia	Aerophobales	AE-B3A	AE-B3A	s__
M78-81cm_MAG81	76.48	2.821	Bacteria	Planctomycetota	Planctomycetia	Pirellulales	Thermoguttaceae		s__
M649-652cm_MAG48	79.95	0	Bacteria	NPL-UPA2	JAUVJM01	JAUVJM01	JAUVJM01	JAUWGW01	s__
M300-303cm_MAG46	73.35	9.82	Bacteria	Spirochaetota	JAHITG01	JAHITG01	JAHITG01		s__
M0-1cm_MAG56	97.09	1.29	Bacteria	Desulfobacterota	Desulfobacteria	Desulfobacterales	UBA2156	UBA2156	s__UBA2156
M4-6cm_MAG48	95.8	1.935	Bacteria	Desulfobacterota	Desulfobacteria	Desulfobacterales	UBA2156	UBA2156	s__UBA2156
M108-111cm_MAG21	97.09	1.935	Bacteria	Desulfobacterota	Desulfobacteria	Desulfobacterales	UBA2156	UBA2156	s__UBA2156
M129-131cm_MAG20	97.09	0.645	Bacteria	Desulfobacterota	Desulfobacteria	Desulfobacterales	UBA2156	UBA2156	s__UBA2156
M149-152cm_MAG5	95.8	1.29	Bacteria	Desulfobacterota	Desulfobacteria	Desulfobacterales	UBA2156	UBA2156	s__UBA2156
M275-278cm_MAG9	97.09	1.935	Bacteria	Desulfobacterota	Desulfobacteria	Desulfobacterales	UBA2156	UBA2156	s__UBA2156
M300-303cm_MAG67	95.8	1.935	Bacteria	Desulfobacterota	Desulfobacteria	Desulfobacterales	UBA2156	UBA2156	s__UBA2156
M78-81cm_MAG27	96.45	1.29	Bacteria	Desulfobacterota	Desulfobacteria	Desulfobacterales	UBA2156	UBA2156	s__UBA2156
M10-12cm_MAG17	95.8	1.935	Bacteria	Desulfobacterota	Desulfobacteria	Desulfobacterales	UBA2156	UBA2156	s__UBA2156
M12-15cm_MAG50	93.4	1.958	Bacteria	Desulfobacterota	Desulfobacteria	Desulfobacterales	UBA2156	UBA2156	s__UBA2156
M49-52cm_MAG32	95.16	1.29	Bacteria	Desulfobacterota	Desulfobacteria	Desulfobacterales	UBA2156	UBA2156	s__UBA2156
M99-102cm_MAG81	95.8	1.29	Bacteria	Desulfobacterota	Desulfobacteria	Desulfobacterales	UBA2156	UBA2156	s__UBA2156
M49-52cm_MAG59	77.59	3.125	Bacteria	RBG-13-61-14	RBG-13-61-14				s__
M0-1cm_MAG25	61.88	0	Bacteria	Chloroflexota	Dehalococcoidia	Dehalococcoidales	JAUVZE01	JAUVZE01	s__
M649-652cm_MAG34	70.29	0.99	Bacteria	Chloroflexota	Dehalococcoidia	Dehalococcoidales	JAUVZE01	JAUVZE01	s__
M300-303cm_MAG41	50.99	2.31	Bacteria	Chloroflexota	Dehalococcoidia	Dehalococcoidales	JAUVZE01	JAUVZE01	s__
M120-123cm_MAG40	85.79	2.272	Bacteria	Planctomycetota	Brocadiia	Brocadiales	Scalinduaceae	Scalindua	s__Scalindua
M129-131cm_MAG52	82.31	4.545	Bacteria	Planctomycetota	Brocadiia	Brocadiales	Scalinduaceae	Scalindua	s__Scalindua
M149-152cm_MAG47	90.62	1.239	Bacteria	Planctomycetota	DG-23				s__
M149-152cm_MAG31	68.97	0	Bacteria	Chloroflexota	Dehalococcoidia	Dehalococcoidales	E44-bin46	E44-bin46	s__
M407-410cm_MAG32	62.27	4.125	Bacteria	Chloroflexota	Dehalococcoidia	Dehalococcoidales	UBA2162	JACQGQ01	s__
M18-21cm_MAG82	72.64	3.327	Bacteria	Chloroflexota	Dehalococcoidia	Dehalococcoidales	RBG-16-60-22	JACZSH01	s__JACZSH01
M49-52cm_MAG75	51.43	2.2	Bacteria	Chloroflexota	Dehalococcoidia	SZUA-161			s__
M12-15cm_MAG55	76.95	1.98	Bacteria	Chloroflexota	Dehalococcoidia	Dehalococcoidales	UBA2162	JACQGQ01	s__
M0-1cm_MAG24	86.79	0	Bacteria	Chloroflexota	Dehalococcoidia	Dehalococcoidales	E44-bin46	E44-bin46	s__
M120-123cm_MAG83	50.31	3.08	Bacteria	Chloroflexota	Dehalococcoidia	Dehalococcoidales	UBA2162	JACQGQ01	s__
M21-24cm_MAG64	87.29	0	Bacteria	Chloroflexota	Dehalococcoidia	Dehalococcoidales	RBG-16-60-22	JACZSH01	s__JACZSH01
M275-278cm_MAG34	84.81	0	Bacteria	Chloroflexota	Dehalococcoidia	Dehalococcoidales	RBG-16-60-22	JACZSH01	s__JACZSH01
M539-542cm_MAG15	71.94	1.98	Bacteria	Chloroflexota	Dehalococcoidia	Dehalococcoidales	E44-bin46	E44-bin46	s__
M15-18cm_MAG2	88.77	0	Bacteria	Chloroflexota	Dehalococcoidia	Dehalococcoidales	RBG-16-60-22	JACZSH01	s__JACZSH01
M108-111cm_MAG29	57.47	6.451	Bacteria	Planctomycetota	Phycisphaerae	Sedimentisphaerales	SM23-30		s__
M0-1cm_MAG30	87.19	0	Bacteria	CG03	CG03	CG03	CG03		s__
M149-152cm_MAG39	87.53	0.561	Bacteria	CG03	CG03	CG03	CG03		s__
M4-6cm_MAG28	78.63	1.136	Bacteria	Planctomycetota	Brocadiia	SM23-32	SM23-32		s__
M0-1cm_MAG39	88.63	2.272	Bacteria	Planctomycetota	Phycisphaerae	Sedimentisphaerales	Anaerohalosphaeraceae	VRUF01	s__
M0-1cm_MAG50	83.35	1.342	Bacteria	Planctomycetota	MHYJ01	JACQXL01	CAKKQI01		s__
M275-278cm_MAG59	52.88	7.645	Bacteria	Chloroflexota	Dehalococcoidia	Dehalococcoidales	UBA2162	JACQGQ01	s__
M10-12cm_MAG48	62.81	5.94	Bacteria	Chloroflexota	Dehalococcoidia	Dehalococcoidales	UBA2162	JACQGQ01	s__
M99-102cm_MAG38	87.33	1.012	Bacteria	Chloroflexota	Dehalococcoidia	Dehalococcoidales	E44-bin46	E44-bin46	s__
M99-102cm_MAG74	54.53	1.76	Bacteria	Chloroflexota	Dehalococcoidia	Dehalococcoidales	UBA2162		s__
M10-12cm_MAG56	90.59	0	Bacteria	Chloroflexota	Dehalococcoidia	Dehalococcoidales	RBG-16-60-22	JACZSH01	s__JACZSH01
M78-81cm_MAG6	86.79	0	Bacteria	Chloroflexota	Dehalococcoidia	Dehalococcoidales	RBG-16-60-22	JACZSH01	s__JACZSH01
M108-111cm_MAG73	68.37	3.409	Bacteria	Planctomycetota	DG-23	SLPQ01			s__
M200-203cm_MAG59	90.7	1.363	Bacteria	Nitrospirota	Thermodesulfovibrionia	UBA6902	BMS3Bbin08		s__
M108-111cm_MAG88	76.89	1.98	Bacteria	Chloroflexota	Dehalococcoidia	Dehalococcoidales			s__
M12-15cm_MAG35	90.63	1.123	Bacteria	Aerophobota	Aerophobia	Aerophobales	AE-B3A	AE-B3A	s__
M108-111cm_MAG37	91.76	1.123	Bacteria	Aerophobota	Aerophobia	Aerophobales	AE-B3A	AE-B3A	s__
M120-123cm_MAG31	82.57	0	Bacteria	Aerophobota	Aerophobia	Aerophobales	AE-B3A	AE-B3A	s__
M200-203cm_MAG4	90.07	1.123	Bacteria	Aerophobota	Aerophobia	Aerophobales	AE-B3A	AE-B3A	s__
M275-278cm_MAG12	88.19	0	Bacteria	Aerophobota	Aerophobia	Aerophobales	AE-B3A	AE-B3A	s__
M300-303cm_MAG7	86.37	0	Bacteria	Aerophobota	Aerophobia	Aerophobales	AE-B3A	AE-B3A	s__
M539-542cm_MAG73	89.94	0	Bacteria	Aerophobota	Aerophobia	Aerophobales	AE-B3A	AE-B3A	s__
M539-542cm_MAG39	94.49	4.368	Bacteria	Nitrospirota	Thermodesulfovibrionia	UBA6902	BMS3Bbin08		s__
M0-1cm_MAG5	78.97	3.977	Bacteria	Planctomycetota	Phycisphaerae	Sedimentisphaerales	SG8-4	JAUWPZ01	s__
M749-752cm_MAG38	80.08	0	Bacteria	Planctomycetota	Phycisphaerae	Sedimentisphaerales	SG8-4	JAUWPZ01	s__
M78-81cm_MAG24	94.31	1.136	Bacteria	Planctomycetota	Phycisphaerae	FEN-1346			s__
M10-12cm_MAG25	84.09	1.136	Bacteria	Planctomycetota	Phycisphaerae	Sedimentisphaerales	Anaerohalosphaeraceae	VRUF01	s__
M4-6cm_MAG33	88.63	1.704	Bacteria	Planctomycetota	Phycisphaerae	Sedimentisphaerales	Anaerohalosphaeraceae	VRUF01	s__
M129-131cm_MAG27	67.1	0	Bacteria	Chloroflexota	Dehalococcoidia	Dehalococcoidales			s__
M539-542cm_MAG70	76.89	0.99	Bacteria	Chloroflexota	Dehalococcoidia	Dehalococcoidales			s__
M49-52cm_MAG24	82.78	1.807	Bacteria	Planctomycetota	Phycisphaerae	Sedimentisphaerales	SG8-4	SG8-4	s__
M539-542cm_MAG42	79.55	1.724	Bacteria	Planctomycetota	Planctomycetia	Pirellulales	Thermoguttaceae		s__
M120-123cm_MAG89	91.76	0	Bacteria	Planctomycetota	Phycisphaerae	Sedimentisphaerales	SG8-4	CAJVYK01	s__
M749-752cm_MAG28	92.57	0.909	Bacteria	Nitrospirota	Thermodesulfovibrionia	UBA6902	BMS3Bbin08		s__
M99-102cm_MAG64	58.07	1.203	Bacteria	Planctomycetota	Brocadiia	SM23-32	SM23-32		s__
M12-15cm_MAG1	78.64	2.272	Bacteria	Planctomycetota	Phycisphaerae	Sedimentisphaerales	SG8-4	NIOZ-UU13	s__NIOZ-UU13
M21-24cm_MAG63	83.14	1.136	Bacteria	Planctomycetota	Phycisphaerae	Sedimentisphaerales	SG8-4	NIOZ-UU13	s__NIOZ-UU13
M108-111cm_MAG46	57.52	2.003	Bacteria	Planctomycetota	Phycisphaerae	Sedimentisphaerales	SG8-4	SG8-4	s__
M149-152cm_MAG75	89.2	1.704	Bacteria	Planctomycetota	Phycisphaerae	Sedimentisphaerales	Anaerohalosphaeraceae	VRUF01	s__
M200-203cm_MAG13	82.95	4.217	Bacteria	Planctomycetota	Phycisphaerae	Sedimentisphaerales	Anaerohalosphaeraceae	VRUF01	s__
M275-278cm_MAG43	86.93	3.15	Bacteria	Planctomycetota	Phycisphaerae	Sedimentisphaerales	Anaerohalosphaeraceae	VRUF01	s__
M649-652cm_MAG80	95.45	0	Bacteria	Planctomycetota	Phycisphaerae	Sedimentisphaerales	SG8-4	CAJVYK01	s__
M78-81cm_MAG59	86.93	5.492	Bacteria	Planctomycetota	Phycisphaerae	Sedimentisphaerales	SG8-4	CAJVYK01	s__
M300-303cm_MAG30	76.98	1.136	Bacteria	Planctomycetota	Phycisphaerae	Sedimentisphaerales	Anaerohalosphaeraceae	VRUF01	s__
M129-131cm_MAG61	86.79	3.08	Bacteria	Chloroflexota	Dehalococcoidia	Dehalococcoidales	E44-bin46	E44-bin46	s__
M4-6cm_MAG10	62.35	4.18	Bacteria	Chloroflexota	Dehalococcoidia	Dehalococcoidales			s__
M749-752cm_MAG10	50.1	5.28	Bacteria	Chloroflexota	Dehalococcoidia	Dehalococcoidales	UBA2162		s__
M78-81cm_MAG43	80.41	0	Bacteria	Chloroflexota	Dehalococcoidia	Dehalococcoidales			s__
M78-81cm_MAG86	84.46	2.84	Bacteria	Planctomycetota	Phycisphaerae	JAAYCJ01			s__
M49-52cm_MAG81	75.9	0.495	Bacteria	Chloroflexota	Dehalococcoidia	Dehalococcoidales			s__
M120-123cm_MAG82	82.63	1.306	Bacteria	Planctomycetota	Phycisphaerae	JAAYCJ01			s__
M539-542cm_MAG30	76.53	0	Bacteria	Planctomycetota	Brocadiia	SM23-32	SM23-32		s__
M200-203cm_MAG28	73.71	2.403	Bacteria	Planctomycetota	Planctomycetia	Pirellulales	Thermoguttaceae		s__
M539-542cm_MAG52	90.98	1.704	Bacteria	Planctomycetota	Phycisphaerae	Sedimentisphaerales	Anaerohalosphaeraceae	B28-G16	s__
M108-111cm_MAG89	71.69	1.136	Bacteria	Planctomycetota	Phycisphaerae	Sedimentisphaerales	Anaerohalosphaeraceae	VRUF01	s__
M149-152cm_MAG22	56.37	0.568	Bacteria	Planctomycetota	Phycisphaerae	Sedimentisphaerales	Anaerohalosphaeraceae	B28-G16	s__
M49-52cm_MAG33	87.98	0	Bacteria	Planctomycetota	Phycisphaerae	JAAYCJ01			s__
M99-102cm_MAG45	62.58	1.724	Bacteria	Planctomycetota	Phycisphaerae	Sedimentisphaerales	SG8-4	JAUWIG01	s__
M407-410cm_MAG52	87.5	0	Bacteria	Nitrospirota	Thermodesulfovibrionia	Thermodesulfovibrionales	UBA6898	JAJRYC01	s__
M539-542cm_MAG56	87.95	0.05	Bacteria	Nitrospirota	Thermodesulfovibrionia	Thermodesulfovibrionales	UBA6898	JAJRYC01	s__
M99-102cm_MAG3	85.12	0.909	Bacteria	Nitrospirota	Thermodesulfovibrionia	Thermodesulfovibrionales	UBA6898	JAJRYC01	s__
M407-410cm_MAG22	88.41	2.393	Bacteria	NPL-UPA2	JAUVJM01	JAUVJM01	JAUVJM01	JAUWGW01	s__
M78-81cm_MAG93	77.5	0	Bacteria	Nitrospirota	Thermodesulfovibrionia	Thermodesulfovibrionales	UBA6898	JAJRYC01	s__
M0-1cm_MAG59	81.13	2.727	Bacteria	Nitrospirota	Thermodesulfovibrionia	Thermodesulfovibrionales	UBA6898	JAJRYC01	s__
M120-123cm_MAG26	95.69	1.612	Bacteria	Planctomycetota	DG-23				s__
M300-303cm_MAG4	86.48	0.328	Bacteria	Nitrospirota	Thermodesulfovibrionia	Thermodesulfovibrionales	UBA6898	JAKAKQ01	s__
M49-52cm_MAG54	85.45	0.303	Bacteria	Nitrospirota	Thermodesulfovibrionia	Thermodesulfovibrionales	UBA6898	JAJRYC01	s__
M407-410cm_MAG68	81.68	5.94	Bacteria	Chloroflexota	Dehalococcoidia	Dehalococcoidales	E44-bin46	E44-bin46	s__
M12-15cm_MAG42	57.65	0.11	Bacteria	Chloroflexota	Dehalococcoidia	Dehalococcoidales	E44-bin46	E44-bin46	s__
M49-52cm_MAG72	87.29	0	Bacteria	Chloroflexota	Dehalococcoidia	Dehalococcoidales	E44-bin46	E44-bin46	s__
M649-652cm_MAG45	71.78	0	Bacteria	Chloroflexota	Dehalococcoidia	Dehalococcoidales	E44-bin46	E44-bin46	s__
M78-81cm_MAG4	80.85	0.11	Bacteria	Chloroflexota	Dehalococcoidia	Dehalococcoidales	E44-bin46	E44-bin46	s__
M120-123cm_MAG84	85.41	1.203	Bacteria	Planctomycetota	Phycisphaerae	Sedimentisphaerales	Anaerohalosphaeraceae	B28-G16	s__
M200-203cm_MAG27	79.05	0.206	Bacteria	Planctomycetota	Phycisphaerae	Sedimentisphaerales	Anaerohalosphaeraceae	B28-G16	s__
M539-542cm_MAG17	86.26	0.103	Bacteria	Planctomycetota	Phycisphaerae	FEN-1346			s__
M78-81cm_MAG53	51.24	8.176	Bacteria	Planctomycetota	DG-23	SLPQ01			s__
M4-6cm_MAG39	79.21	1.136	Bacteria	Planctomycetota	Phycisphaerae	Sedimentisphaerales	SG8-4	JAUWPZ01	s__
M120-123cm_MAG10	76.51	1.136	Bacteria	Planctomycetota	Phycisphaerae	Sedimentisphaerales	Anaerohalosphaeraceae	QNBT01	s__
M120-123cm_MAG80	77.95	2.751	Bacteria	Planctomycetota	DG-23	SLPQ01			s__
M749-752cm_MAG2	87.57	2.346	Bacteria	NPL-UPA2	JAUVJM01	JAUVJM01	JAUVJM01	JAUWGW01	s__
M749-752cm_MAG32	75.98	0	Bacteria	Planctomycetota	Planctomycetia	Pirellulales	Thermoguttaceae		s__
M129-131cm_MAG75	76.66	3.409	Bacteria	Planctomycetota	Phycisphaerae	Sedimentisphaerales	Anaerohalosphaeraceae	QNBT01	s__
M649-652cm_MAG20	69.16	9.09	Bacteria	Planctomycetota	Phycisphaerae	Sedimentisphaerales	Anaerohalosphaeraceae	B28-G16	s__
M4-6cm_MAG61	84.63	1.21	Bacteria	Chloroflexota	Dehalococcoidia	Dehalococcoidales	E44-bin46	E44-bin46	s__
M108-111cm_MAG48	63.09	1.485	Bacteria	Chloroflexota	Dehalococcoidia	Dehalococcoidales	E44-bin46	E44-bin46	s__
M300-303cm_MAG6	73.76	1.98	Bacteria	Chloroflexota	Dehalococcoidia	Dehalococcoidales	E44-bin46	E44-bin46	s__
M129-131cm_MAG43	60.82	1.136	Bacteria	Planctomycetota	Phycisphaerae	Sedimentisphaerales	Anaerohalosphaeraceae	B28-G16	s__
M49-52cm_MAG26	81.95	2.262	Bacteria	Latescibacterota	Latescibacteria	Latescibacterales	Latescibacteraceae	JABHYP01	s__
M300-303cm_MAG55	69.29	3.409	Bacteria	Planctomycetota	Phycisphaerae	Sedimentisphaerales	SG8-4	JAUWPZ01	s__
M300-303cm_MAG25	88.76	1.685	Bacteria	CG03	CG03	CG03	CG03		s__
M407-410cm_MAG2	55.77	5.681	Bacteria	Planctomycetota	Phycisphaerae	Sedimentisphaerales	SG8-4	CAJVYK01	s__
M649-652cm_MAG13	66.03	0.561	Bacteria	CG03	CG03	CG03	CG03		s__
M200-203cm_MAG44	64.2	0.101	Bacteria	Nitrospirota	Thermodesulfovibrionia	Thermodesulfovibrionales	UBA6898	JAKAKQ01	s__
M49-52cm_MAG78	65.99	3.409	Bacteria	Planctomycetota	Phycisphaerae	Sedimentisphaerales	Anaerohalosphaeraceae	VRUF01	s__
M129-131cm_MAG15	65.03	1.136	Bacteria	Planctomycetota	Phycisphaerae	Sedimentisphaerales	Anaerohalosphaeraceae	VRUF01	s__
M275-278cm_MAG27	60.2	0	Bacteria	Planctomycetota	Phycisphaerae	JAAYCJ01			s__
M78-81cm_MAG62	57.48	3.409	Bacteria	Planctomycetota	Phycisphaerae	Sedimentisphaerales	Anaerohalosphaeraceae	VRUF01	s__
M108-111cm_MAG83	50.44	4.495	Bacteria	Latescibacterota	Latescibacteria	Latescibacterales	Latescibacteraceae		s__
M149-152cm_MAG21	55.01	7.386	Bacteria	Planctomycetota	Phycisphaerae	Sedimentisphaerales	SG8-4	B140-G9	s__
M21-24cm_MAG74	98.05	0	Archaea	Thermoproteota	Nitrososphaeria	Nitrososphaerales	Nitrosopumilaceae	Nitrosopumilus	s__Nitrosopumilus
M539-542cm_MAG72	98.54	0.485	Archaea	Thermoproteota	Nitrososphaeria	Nitrososphaerales	Nitrosopumilaceae	Nitrosopumilus	s__Nitrosopumilus
M78-81cm_MAG75	92.84	0	Archaea	Thermoproteota	Nitrososphaeria	Nitrososphaerales	Nitrosopumilaceae	Nitrosopumilus	s__Nitrosopumilus
M99-102cm_MAG18	96.11	0	Archaea	Thermoproteota	Nitrososphaeria	Nitrososphaerales	Nitrosopumilaceae	Nitrosopumilus	s__Nitrosopumilus
M99-102cm_MAG40	71.28	0.09	Bacteria	Chloroflexota	Dehalococcoidia	SZUA-161			s__
M120-123cm_MAG87	65.34	0	Bacteria	Chloroflexota	Dehalococcoidia	Dehalococcoidales	JAUVZE01	JAUVZE01	s__
M4-6cm_MAG7	58.41	1.65	Bacteria	Chloroflexota	Dehalococcoidia	Dehalococcoidales	JAUVZE01	JAUVZE01	s__
M149-152cm_MAG28	89.58	2.197	Bacteria	Pseudomonadota	Gammaproteobacteria	Woeseiales	Woeseiaceae	UBA1847	s__
M149-152cm_MAG20	89.11	0.158	Bacteria	Pseudomonadota	Gammaproteobacteria	Burkholderiales	Burkholderiaceae	Burkholderia	s__Burkholderia
M539-542cm_MAG78	99.59	2.041	Bacteria	Pseudomonadota	Gammaproteobacteria	Pseudomonadales	Pseudomonadaceae	Pseudomonas_E	s__Pseudomonas_E
M28-31cm_MAG24	96.55	2.351	Bacteria	Pseudomonadota	Gammaproteobacteria	Woeseiales	Woeseiaceae	UBA1847	s__UBA1847
M78-81cm_MAG64	95.07	0	Bacteria	Pseudomonadota	Alphaproteobacteria	Rhodospirillales_A	JADFTO01	JADFTO01	s__JADFTO01
M300-303cm_MAG15	94.99	1.094	Bacteria	Pseudomonadota	Alphaproteobacteria	Rhodospirillales_A	JADFTO01	JADFTO01	s__JADFTO01
M4-6cm_MAG37	94.82	0.497	Bacteria	Pseudomonadota	Alphaproteobacteria	Rhodospirillales_A	JADFTO01	JADFTO01	s__JADFTO01
M99-102cm_MAG67	94.82	0	Bacteria	Pseudomonadota	Alphaproteobacteria	Rhodospirillales_A	JADFTO01	JADFTO01	s__JADFTO01
M539-542cm_MAG46	94.57	1.337	Bacteria	Pseudomonadota	Alphaproteobacteria	Rhodospirillales_A	JADFTO01	JADFTO01	s__JADFTO01
M149-152cm_MAG74	93.74	0	Bacteria	Pseudomonadota	Alphaproteobacteria	Rhodospirillales_A	JADFTO01	JADFTO01	s__JADFTO01
M200-203cm_MAG67	93.34	0.943	Bacteria	Pseudomonadota	Alphaproteobacteria	Rhodospirillales_A	JADFTO01	JADFTO01	s__JADFTO01
M407-410cm_MAG58	93.1	1.16	Bacteria	Pseudomonadota	Alphaproteobacteria	Rhodospirillales_A	JADFTO01	JADFTO01	s__JADFTO01
M49-52cm_MAG5	93.06	0	Bacteria	Pseudomonadota	Alphaproteobacteria	Rhodospirillales_A	JADFTO01	JADFTO01	s__JADFTO01
M129-131cm_MAG60	92.96	0.694	Bacteria	Pseudomonadota	Alphaproteobacteria	Rhodospirillales_A	JADFTO01	JADFTO01	s__JADFTO01
M12-15cm_MAG71	92.14	0.663	Bacteria	Pseudomonadota	Alphaproteobacteria	Rhodospirillales_A	JADFTO01	JADFTO01	s__JADFTO01
M0-1cm_MAG62	92.13	0.248	Bacteria	Pseudomonadota	Alphaproteobacteria	Rhodospirillales_A	JADFTO01	JADFTO01	s__JADFTO01
M10-12cm_MAG39	91.13	0.762	Bacteria	Pseudomonadota	Alphaproteobacteria	Rhodospirillales_A	JADFTO01	JADFTO01	s__JADFTO01
M108-111cm_MAG43	89.54	0.645	Bacteria	Pseudomonadota	Alphaproteobacteria	Rhodospirillales_A	JADFTO01	JADFTO01	s__JADFTO01
M10-12cm_MAG8	76.53	2.407	Bacteria	Pseudomonadota	Gammaproteobacteria	Woeseiales	Woeseiaceae	UBA1847	s__UBA1847
M15-18cm_MAG25	65.51	4.31	Bacteria	Pseudomonadota	Gammaproteobacteria	Woeseiales	Woeseiaceae	UBA1847	s__UBA1847
M49-52cm_MAG40	96.58	2.421	Bacteria	Actinomycetota	Acidimicrobiia	UBA5794	UBA5794	B3-G11	s__B3-G11
M539-542cm_MAG5	96.58	1.566	Bacteria	Actinomycetota	Acidimicrobiia	UBA5794	UBA5794	B3-G11	s__
M200-203cm_MAG45	96.45	1.935	Bacteria	Desulfobacterota	Desulfobacteria	Desulfobacterales	UBA2156	UBA2156	s__UBA2156
M0-1cm_MAG2	95.15	2	Bacteria	Chloroflexota	Anaerolineae	Anaerolineales	Villigracilaceae	JAABUE01	s__
M749-752cm_MAG29	95.15	2.727	Bacteria	Chloroflexota	Anaerolineae	Anaerolineales	Villigracilaceae	JAABUE01	s__
M275-278cm_MAG35	94.74	0.497	Bacteria	Pseudomonadota	Alphaproteobacteria	Rhodospirillales_A	JADFTO01	JADFTO01	s__JADFTO01
M28-31cm_MAG56	92.41	1.48	Bacteria	Bacteroidota	Bacteroidia	Flavobacteriales	Flavobacteriaceae	CG1-02-35-72	s__
M149-152cm_MAG64	88.78	4.545	Bacteria	Chloroflexota	Anaerolineae	Anaerolineales	Villigracilaceae	JAABUE01	s__
M300-303cm_MAG62	88.48	0.909	Bacteria	Chloroflexota	Anaerolineae	Anaerolineales	Villigracilaceae	JAABUE01	s__
M407-410cm_MAG39	85.9	4.09	Bacteria	Chloroflexota	Anaerolineae	Anaerolineales	Villigracilaceae	JAABUE01	s__
M0-1cm_MAG49	100	2.421	Bacteria	Actinomycetota	Acidimicrobiia	UBA5794	UBA5794	B3-G11	s__B3-G11
M78-81cm_MAG85	99.89	1.374	Bacteria	Pseudomonadota	Gammaproteobacteria	Burkholderiales	Burkholderiaceae	Cupriavidus	s__Cupriavidus
M10-12cm_MAG78	98.29	2.991	Bacteria	Actinomycetota	Acidimicrobiia	UBA5794	UBA5794	B3-G11	s__B3-G11
M108-111cm_MAG12	98.29	2.136	Bacteria	Actinomycetota	Acidimicrobiia	UBA5794	UBA5794	B3-G11	s__B3-G11
M129-131cm_MAG33	98.29	2.136	Bacteria	Actinomycetota	Acidimicrobiia	UBA5794	UBA5794	B3-G11	s__B3-G11
M149-152cm_MAG61	98.29	2.136	Bacteria	Actinomycetota	Acidimicrobiia	UBA5794	UBA5794	B3-G11	s__B3-G11
M275-278cm_MAG44	98.29	2.231	Bacteria	Actinomycetota	Acidimicrobiia	UBA5794	UBA5794	B3-G11	s__B3-G11
M407-410cm_MAG45	98.29	2.421	Bacteria	Actinomycetota	Acidimicrobiia	UBA5794	UBA5794	B3-G11	s__B3-G11
M4-6cm_MAG11	98.29	2.136	Bacteria	Actinomycetota	Acidimicrobiia	UBA5794	UBA5794	B3-G11	s__B3-G11
M49-52cm_MAG60	98.29	2.136	Bacteria	Actinomycetota	Acidimicrobiia	UBA5794	UBA5794	B3-G11	s__B3-G11
M749-752cm_MAG37	98.29	1.566	Bacteria	Actinomycetota	Acidimicrobiia	UBA5794	UBA5794	B3-G11	s__B3-G11
M0-1cm_MAG22	97.86	2.136	Bacteria	Actinomycetota	Acidimicrobiia	UBA5794	UBA5794	B3-G11	s__B3-G11
M49-52cm_MAG92	97.84	0.537	Bacteria	Bacteroidota	Bacteroidia	Bacteroidales	VadinHA17	JADFUQ01	s__JADFUQ01
M21-24cm_MAG84	97.74	1.694	Bacteria	Bacteroidota	Rhodothermia	Rhodothermales	UBA10348	N075bin62	s__N075bin62
M120-123cm_MAG3	97.43	2.136	Bacteria	Actinomycetota	Acidimicrobiia	UBA5794	UBA5794	B3-G11	s__B3-G11
M149-152cm_MAG23	97.43	2.421	Bacteria	Actinomycetota	Acidimicrobiia	UBA5794	UBA5794	B3-G11	s__B3-G11
M200-203cm_MAG64	97.43	2.136	Bacteria	Actinomycetota	Acidimicrobiia	UBA5794	UBA5794	B3-G11	s__B3-G11
M275-278cm_MAG36	97.43	2.421	Bacteria	Actinomycetota	Acidimicrobiia	UBA5794	UBA5794	B3-G11	s__B3-G11
M407-410cm_MAG31	97.43	2.136	Bacteria	Actinomycetota	Acidimicrobiia	UBA5794	UBA5794	B3-G11	s__B3-G11
M4-6cm_MAG31	97.43	2.421	Bacteria	Actinomycetota	Acidimicrobiia	UBA5794	UBA5794	B3-G11	s__B3-G11
M539-542cm_MAG1	97.43	2.136	Bacteria	Actinomycetota	Acidimicrobiia	UBA5794	UBA5794	B3-G11	s__B3-G11
M539-542cm_MAG54	97.43	2.421	Bacteria	Actinomycetota	Acidimicrobiia	UBA5794	UBA5794	B3-G11	s__B3-G11
M300-303cm_MAG21	96.58	2.136	Bacteria	Actinomycetota	Acidimicrobiia	UBA5794	UBA5794	B3-G11	s__B3-G11
M649-652cm_MAG58	96.58	3.276	Bacteria	Actinomycetota	Acidimicrobiia	UBA5794	UBA5794	B3-G11	s__B3-G11
M78-81cm_MAG28	96.5	0.537	Bacteria	Bacteroidota	Bacteroidia	Bacteroidales	VadinHA17	JADFUQ01	s__JADFUQ01
M120-123cm_MAG72	96.3	0.299	Bacteria	Marinisomatota	Marinisomatia	Marinisomatales	TCS55		s__
M10-12cm_MAG42	95.72	2.421	Bacteria	Actinomycetota	Acidimicrobiia	UBA5794	UBA5794	B3-G11	s__B3-G11
M120-123cm_MAG17	95.08	2.459	Bacteria	Bacteroidota	Rhodothermia	Rhodothermales	UBA10348	UBA10348	s__
M12-15cm_MAG32	94.87	2.136	Bacteria	Actinomycetota	Acidimicrobiia	UBA5794	UBA5794	B3-G11	s__B3-G11
M129-131cm_MAG30	94.87	2.421	Bacteria	Actinomycetota	Acidimicrobiia	UBA5794	UBA5794	B3-G11	s__
M78-81cm_MAG13	94.87	2.421	Bacteria	Actinomycetota	Acidimicrobiia	UBA5794	UBA5794	B3-G11	s__
M0-1cm_MAG14	94.49	2.421	Bacteria	Actinomycetota	Acidimicrobiia	UBA5794	UBA5794	B3-G11	s__
M108-111cm_MAG87	94.44	5.594	Bacteria	Gemmatimonadota	Gemmatimonadetes	Gemmatimonadales	GWC2-71-9	B3T1B10	s__B3T1B10
M99-102cm_MAG52	94.44	6.593	Bacteria	Marinisomatota	SORT01	SORT01	SORT01	SORT01	s__SORT01
M120-123cm_MAG42	94.01	2.421	Bacteria	Actinomycetota	Acidimicrobiia	UBA5794	UBA5794	B3-G11	s__
M28-31cm_MAG48	93.34	1.098	Bacteria	Marinisomatota	SORT01	SORT01	SORT01	JACZTG01	s__JACZTG01
M4-6cm_MAG29	93.33	3.818	Bacteria	Chloroflexota	Anaerolineae	Anaerolineales	Villigracilaceae	JAABUE01	s__
M28-31cm_MAG29	93.01	0	Bacteria	Bacteroidota	Bacteroidia	Bacteroidales	VadinHA17	JADFUQ01	s__JADFUQ01
M12-15cm_MAG21	92.9	3.87	Bacteria	Myxococcota_A	UBA9160	UBA9160	UBA4427	DUBZ01	s__
M108-111cm_MAG40	92.62	3.005	Bacteria	Bacteroidota	Rhodothermia	Rhodothermales	UBA10348	UBA10348	s__
M99-102cm_MAG9	92.3	2.136	Bacteria	Actinomycetota	Acidimicrobiia	UBA5794	UBA5794	B3-G11	s__
M12-15cm_MAG66	91.21	3.723	Bacteria	Actinomycetota	Acidimicrobiia	UBA5794	UBA5794	B3-G11	s__
M28-31cm_MAG35	90.28	1.313	Bacteria	SAR324	SAR324	SAR324	JACQKK01	JACZSY01	s__JACZSY01
M78-81cm_MAG9	89.96	3.672	Bacteria	Pseudomonadota	Gammaproteobacteria	Pseudomonadales	Azotimanducaceae_A	JASJXV01	s__JASJXV01
M120-123cm_MAG57	89.56	0.497	Bacteria	Pseudomonadota	Alphaproteobacteria	Rhodospirillales_A	JADFTO01	JADFTO01	s__JADFTO01
M275-278cm_MAG3	89.43	2.991	Bacteria	Actinomycetota	Acidimicrobiia	UBA5794	UBA5794	B3-G11	s__
M49-52cm_MAG27	88.97	0.537	Bacteria	Bacteroidota	Bacteroidia	Bacteroidales	F082	GCA-002708315	s__
M649-652cm_MAG36	87.87	1.282	Bacteria	Actinomycetota	Acidimicrobiia	UBA5794	UBA5794	BMS3BBIN02	s__BMS3BBIN02
M15-18cm_MAG60	87.63	4.48	Bacteria	Bacteroidota	Bacteroidia	Bacteroidales	VadinHA17	JADFUQ01	s__JADFUQ01
M649-652cm_MAG40	86.75	2.136	Bacteria	Actinomycetota	Acidimicrobiia	UBA5794	UBA5794	B3-G11	s__B3-G11
M200-203cm_MAG9	86.02	1.282	Bacteria	Actinomycetota	Acidimicrobiia	UBA5794	UBA5794	B3-G11	s__
M21-24cm_MAG86	85.72	1.495	Bacteria	SAR324	SAR324	SAR324	JACQKK01	JACZSY01	s__JACZSY01
M15-18cm_MAG83	84.61	2.197	Bacteria	Marinisomatota	Marinisomatia	Marinisomatales	TCS55	UBA2126	s__UBA2126
M649-652cm_MAG39	84.06	0	Bacteria	Marinisomatota	Marinisomatia	Marinisomatales	TCS55	UBA2126	s__UBA2126
M108-111cm_MAG49	82.96	0	Bacteria	Marinisomatota	Marinisomatia	Marinisomatales	TCS55	UBA2126	s__UBA2126
M12-15cm_MAG51	82.78	9.783	Bacteria	Pseudomonadota	Gammaproteobacteria	Pseudomonadales	Azotimanducaceae_A	GCA-002726655	s__
M108-111cm_MAG34	81.47	3.66	Bacteria	Pseudomonadota	Gammaproteobacteria	Woeseiales	Woeseiaceae	UBA1847	s__
M15-18cm_MAG45	80.76	1.471	Bacteria	Actinomycetota	Acidimicrobiia	UBA5794	UBA5794	BMS3BBIN02	s__
M407-410cm_MAG46	80.76	0	Bacteria	Marinisomatota	Marinisomatia	Marinisomatales	TCS55	UBA2126	s__UBA2126
M649-652cm_MAG72	80.05	0.995	Bacteria	Pseudomonadota	Alphaproteobacteria	Rhodospirillales_A	JADFTO01	JADFTO01	s__JADFTO01
M78-81cm_MAG3	78.02	0.466	Bacteria	SAR324	SAR324	SAR324	JACQKK01	JACZSY01	s__JACZSY01
M649-652cm_MAG24	72.52	9.89	Bacteria	Marinisomatota	SORT01	SORT01	SORT01	SORT01	s__SORT01
M18-21cm_MAG80	69.27	0	Bacteria	Gemmatimonadota	Gemmatimonadetes	Longimicrobiales	UBA6960	UBA822	s__UBA822
M120-123cm_MAG73	67.24	0	Bacteria	Pseudomonadota	Gammaproteobacteria	Woeseiales	Woeseiaceae	UBA1847	s__
M28-31cm_MAG65	56.87	7.115	Bacteria	SAR324	SAR324	SAR324	JACQKK01	JAPUIH01	s__
M0-1cm_MAG10	95.6	0.129	Bacteria	Marinisomatota	SORT01	SORT01	SORT01	SORT01	s__SORT01
M10-12cm_MAG82	98.83	1.098	Bacteria	Zixibacteria	MSB-5A5	JAUVRN01	JAUVRN01		s__
M539-542cm_MAG50	98.47	0.346	Bacteria	Bacillota	Bacilli	Brevibacillales	Brevibacillaceae	Brevibacillus	s__Brevibacillus
M18-21cm_MAG18	98.26	0	Bacteria	Pseudomonadota	Alphaproteobacteria	SMXQ01	SMXQ01	SMXQ01	s__SMXQ01
M120-123cm_MAG93	97.8	2.197	Bacteria	Gemmatimonadota	Gemmatimonadetes	Gemmatimonadales	GWC2-71-9	B3T1B10	s__B3T1B10
M275-278cm_MAG61	97.8	2.197	Bacteria	Gemmatimonadota	Gemmatimonadetes	Gemmatimonadales	GWC2-71-9	B3T1B10	s__B3T1B10
M749-752cm_MAG23	97.73	1.098	Bacteria	Gemmatimonadota	Gemmatimonadetes	Gemmatimonadales	GWC2-71-9	B3T1B10	s__B3T1B10
M300-303cm_MAG12	96.7	0	Bacteria	Marinisomatota	SORT01	SORT01	SORT01	SORT01	s__SORT01
M300-303cm_MAG70	96.7	2.197	Bacteria	Gemmatimonadota	Gemmatimonadetes	Gemmatimonadales	GWC2-71-9	B3T1B10	s__B3T1B10
M49-52cm_MAG68	96.7	2.197	Bacteria	Gemmatimonadota	Gemmatimonadetes	Gemmatimonadales	GWC2-71-9	B3T1B10	s__B3T1B10
M539-542cm_MAG53	96.7	0	Bacteria	Marinisomatota	SORT01	SORT01	SORT01	SORT01	s__SORT01
M539-542cm_MAG8	96.7	2.197	Bacteria	Gemmatimonadota	Gemmatimonadetes	Gemmatimonadales	GWC2-71-9	B3T1B10	s__B3T1B10
M407-410cm_MAG38	96.63	0	Bacteria	Marinisomatota	SORT01	SORT01	SORT01	SORT01	s__SORT01
M12-15cm_MAG10	96.59	0	Bacteria	Planctomycetota	Phycisphaerae	Sedimentisphaerales	SG8-4	JAIPFM01	s__JAIPFM01
M28-31cm_MAG31	96.4	2.197	Bacteria	Gemmatimonadota	Gemmatimonadetes	Gemmatimonadales	GWC2-71-9	B3T1B10	s__B3T1B10
M4-6cm_MAG36	96.23	0.806	Bacteria	Bacteroidota	Bacteroidia	Bacteroidales	VadinHA17	JADFUQ01	s__JADFUQ01
M749-752cm_MAG7	96.15	3.086	Bacteria	Actinomycetota	Acidimicrobiia	UBA5794	ZC4RG35	SZUA-217	s__SZUA-217
M78-81cm_MAG57	96.13	1.101	Bacteria	Bacteroidota	Bacteroidia	Cytophagales	Cyclobacteriaceae	SZUA-230	s__SZUA-230
M28-31cm_MAG44	95.83	0.803	Bacteria	Bacteroidota	Bacteroidia	Cytophagales	Cyclobacteriaceae	SZUA-230	s__SZUA-230
M15-18cm_MAG73	95.64	2.849	Bacteria	Actinomycetota	Acidimicrobiia	UBA5794	UBA5794	B3-G11	s__B3-G11
M10-12cm_MAG59	95.6	6.722	Bacteria	Marinisomatota	SORT01	SORT01	SORT01	SORT01	s__SORT01
M149-152cm_MAG71	95.6	0	Bacteria	Marinisomatota	SORT01	SORT01	SORT01	SORT01	s__SORT01
M275-278cm_MAG42	95.6	1.098	Bacteria	Marinisomatota	SORT01	SORT01	SORT01	SORT01	s__SORT01
M99-102cm_MAG1	95.6	2.197	Bacteria	Gemmatimonadota	Gemmatimonadetes	Gemmatimonadales	GWC2-71-9	B3T1B10	s__B3T1B10
M99-102cm_MAG16	95.6	3.055	Bacteria	Marinisomatota	SORT01	SORT01	SORT01	SORT01	s__SORT01
M120-123cm_MAG27	95.53	3.296	Bacteria	Marinisomatota	SORT01	SORT01	SORT01	JACZTG01	s__JACZTG01
M407-410cm_MAG10	95.53	1.098	Bacteria	Gemmatimonadota	Gemmatimonadetes	Gemmatimonadales	GWC2-71-9	B3T1B10	s__B3T1B10
M12-15cm_MAG87	95.23	3.296	Bacteria	Marinisomatota	SORT01	SORT01	SORT01	SORT01	s__SORT01
M120-123cm_MAG37	94.87	2.421	Bacteria	Actinomycetota	Acidimicrobiia	UBA5794	UBA5794	B3-G11	s__B3-G11
M149-152cm_MAG12	94.5	2.197	Bacteria	Gemmatimonadota	Gemmatimonadetes	Gemmatimonadales	GWC2-71-9	B3T1B10	s__B3T1B10
M120-123cm_MAG13	94.35	0.806	Bacteria	Bacteroidota	Bacteroidia	Bacteroidales	VadinHA17	JADFUQ01	s__JADFUQ01
M108-111cm_MAG17	94.34	1.101	Bacteria	Bacteroidota	Bacteroidia	Cytophagales	Cyclobacteriaceae	SZUA-230	s__SZUA-230
M12-15cm_MAG43	93.72	2.09	Bacteria	Chloroflexota	Dehalococcoidia	UBA1151	UBA1151	GCA-2730555	s__GCA-2730555
M15-18cm_MAG39	93.65	2.592	Bacteria	Pseudomonadota	Gammaproteobacteria	Pseudomonadales	Pseudohongiellaceae	UBA9145	s__UBA9145
M18-21cm_MAG76	93.61	2.283	Bacteria	Pseudomonadota	Gammaproteobacteria	Pseudomonadales	Pseudohongiellaceae	UBA9145	s__UBA9145
M12-15cm_MAG8	92.3	3.086	Bacteria	Actinomycetota	Acidimicrobiia	UBA5794	ZC4RG35	SZUA-217	s__SZUA-217
M275-278cm_MAG46	92.24	2.272	Bacteria	Chloroflexota	Anaerolineae	Anaerolineales	Villigracilaceae	JAABUE01	s__
M28-31cm_MAG20	92.24	1.098	Bacteria	Marinisomatota	SORT01	SORT01	SORT01	SORT01	s__SORT01
M649-652cm_MAG86	92.11	2.136	Bacteria	Actinomycetota	Acidimicrobiia	UBA5794	UBA5794	JACZST01	s__JACZST01
M49-52cm_MAG38	92.06	0.066	Bacteria	Elusimicrobiota	Elusimicrobia	UBA1565	UBA1565		s__
M28-31cm_MAG1	91.08	3.696	Bacteria	Pseudomonadota	Gammaproteobacteria	Pseudomonadales	Azotimanducaceae_A	JASJXV01	s__JASJXV01
M275-278cm_MAG7	90.89	2.932	Bacteria	Pseudomonadota	Gammaproteobacteria	Pseudomonadales	Azotimanducaceae_A	JASJXV01	s__JASJXV01
M108-111cm_MAG71	90.8	3.919	Bacteria	Pseudomonadota	Gammaproteobacteria	Pseudomonadales	Azotimanducaceae_A	JASJXV01	s__JASJXV01
M149-152cm_MAG45	90.61	3.425	Bacteria	Pseudomonadota	Gammaproteobacteria	Pseudomonadales	Azotimanducaceae_A	JASJXV01	s__JASJXV01
M200-203cm_MAG62	90.43	3.796	Bacteria	Pseudomonadota	Gammaproteobacteria	Pseudomonadales	Azotimanducaceae_A	JASJXV01	s__JASJXV01
M99-102cm_MAG54	90.15	3.919	Bacteria	Pseudomonadota	Gammaproteobacteria	Pseudomonadales	Azotimanducaceae_A	JASJXV01	s__JASJXV01
M300-303cm_MAG73	90.11	4.043	Bacteria	Pseudomonadota	Gammaproteobacteria	Pseudomonadales	Azotimanducaceae_A	JASJXV01	s__JASJXV01
M300-303cm_MAG50	90.1	1.098	Bacteria	Marinisomatota	Marinisomatia	Marinisomatales	TCS55	UBA2126	s__UBA2126
M49-52cm_MAG28	90.1	0.199	Bacteria	Marinisomatota	Marinisomatia	Marinisomatales	TCS55	UBA2126	s__UBA2126
M108-111cm_MAG76	90.04	1.098	Bacteria	Marinisomatota	SORT01	SORT01	SORT01	SORT01	s__SORT01
M120-123cm_MAG4	89.85	3.672	Bacteria	Pseudomonadota	Gammaproteobacteria	Pseudomonadales	Azotimanducaceae_A	JASJXV01	s__JASJXV01
M0-1cm_MAG45	89.67	4.043	Bacteria	Pseudomonadota	Gammaproteobacteria	Pseudomonadales	Azotimanducaceae_A	JASJXV01	s__JASJXV01
M407-410cm_MAG19	89.47	3.796	Bacteria	Pseudomonadota	Gammaproteobacteria	Pseudomonadales	Azotimanducaceae_A	JASJXV01	s__JASJXV01
M120-123cm_MAG71	89.19	0	Bacteria	Marinisomatota	Marinisomatia	Marinisomatales	TCS55	UBA2126	s__UBA2126
M10-12cm_MAG2	89.13	3.487	Bacteria	Pseudomonadota	Gammaproteobacteria	Pseudomonadales	Azotimanducaceae_A	JASJXV01	s__JASJXV01
M49-52cm_MAG94	89.04	3.672	Bacteria	Pseudomonadota	Gammaproteobacteria	Pseudomonadales	Azotimanducaceae_A	JASJXV01	s__JASJXV01
M539-542cm_MAG35	88.81	2.562	Bacteria	SM23-31	SM23-31	SM23-31	SM23-31	JADFON01	s__
M149-152cm_MAG52	88.79	2.592	Bacteria	Actinomycetota	Acidimicrobiia	UBA5794	UBA5794	B3-G11	s__
M108-111cm_MAG80	88.39	0	Bacteria	SM23-31	SM23-31	SM23-31	SM23-31	JADFON01	s__
M649-652cm_MAG8	88.27	3.425	Bacteria	Pseudomonadota	Gammaproteobacteria	Pseudomonadales	Azotimanducaceae_A	JASJXV01	s__JASJXV01
M10-12cm_MAG13	87.36	1.198	Bacteria	Marinisomatota	Marinisomatia	Marinisomatales	TCS55	UBA2126	s__UBA2126
M4-6cm_MAG66	86.68	2.197	Bacteria	Gemmatimonadota	Gemmatimonadetes	Gemmatimonadales	GWC2-71-9	B3T1B10	s__B3T1B10
M28-31cm_MAG8	86.29	2.272	Bacteria	Planctomycetota	Brocadiia	Brocadiales	Scalinduaceae	Scalindua	s__Scalindua
M4-6cm_MAG14	86.04	3.117	Bacteria	Pseudomonadota	Gammaproteobacteria	Pseudomonadales	Azotimanducaceae_A	JASJXV01	s__JASJXV01
M539-542cm_MAG45	86.03	1.393	Bacteria	Chloroflexota	Anaerolineae	Anaerolineales	Villigracilaceae	JAABUE01	s__
M407-410cm_MAG23	85.99	2.136	Bacteria	Actinomycetota	Acidimicrobiia	UBA5794	UBA5794	B3-G11	s__
M10-12cm_MAG28	85.67	2.089	Bacteria	Actinomycetota	Acidimicrobiia	UBA5794	UBA5794	B3-G11	s__
M108-111cm_MAG20	85.32	1.098	Bacteria	Marinisomatota	SORT01	SORT01	SORT01	JACZTG01	s__JACZTG01
M12-15cm_MAG96	85.31	2.391	Bacteria	Pseudomonadota	Alphaproteobacteria	SMXQ01	SMXQ01	SMXQ01	s__SMXQ01
M18-21cm_MAG15	85.18	6.003	Bacteria	Pseudomonadota	Gammaproteobacteria	Woeseiales	Woeseiaceae	JAADHU01	s__JAADHU01
M28-31cm_MAG42	85.1	0.549	Bacteria	Marinisomatota	SORT01	SORT01	SORT01	SORT01	s__SORT01
M539-542cm_MAG38	85.06	3.672	Bacteria	Pseudomonadota	Gammaproteobacteria	Pseudomonadales	Azotimanducaceae_A	JASJXV01	s__JASJXV01
M15-18cm_MAG34	84.9	1.467	Bacteria	Pseudomonadota	Gammaproteobacteria	Woeseiales	Woeseiaceae	JADFGH01	s__JADFGH01
M275-278cm_MAG21	84.61	0	Bacteria	Marinisomatota	Marinisomatia	Marinisomatales	TCS55	UBA2126	s__UBA2126
M99-102cm_MAG76	84.39	1.189	Bacteria	Elusimicrobiota	Elusimicrobia	UBA1565	UBA1565		s__
M12-15cm_MAG76	84.27	0.819	Bacteria	Bacteroidota	Rhodothermia	Rhodothermales	Rubricoccaceae	JAHEJB01	s__JAHEJB01
M649-652cm_MAG46	84.15	1.612	Bacteria	Desulfobacterota	Desulfobacteria	Desulfobacterales	UBA2156	UBA2156	s__UBA2156
M21-24cm_MAG97	82.85	0	Bacteria	Planctomycetota	Phycisphaerae	UBA1845	UBA1845	JADFPW01	s__JADFPW01
M4-6cm_MAG53	80.76	0.549	Bacteria	Marinisomatota	Marinisomatia	Marinisomatales	TCS55	UBA2126	s__UBA2126
M649-652cm_MAG75	79.79	3.046	Bacteria	SM23-31	SM23-31	SM23-31	SM23-31	JADFON01	s__
M15-18cm_MAG84	79.46	0.704	Bacteria	Pseudomonadota	Gammaproteobacteria	Woeseiales	Woeseiaceae	UBA1844	s__UBA1844
M12-15cm_MAG65	78.35	2.112	Bacteria	Pseudomonadota	Gammaproteobacteria	Woeseiales	Woeseiaceae	UBA1847	s__UBA1847
M275-278cm_MAG22	78.03	3.716	Bacteria	Pseudomonadota	Gammaproteobacteria	Woeseiales	Woeseiaceae	UBA1847	s__
M12-15cm_MAG6	75	0	Bacteria	Pseudomonadota	Gammaproteobacteria	Woeseiales	Woeseiaceae	UBA1844	s__UBA1844
M407-410cm_MAG6	74.95	0.86	Bacteria	RBG-13-61-14	RBG-13-61-14				s__
M649-652cm_MAG71	73.27	1.724	Bacteria	Pseudomonadota	Alphaproteobacteria	Rhodospirillales_A	JADFTO01	JACZQZ01	s__JACZQZ01
M78-81cm_MAG50	71.6	8.098	Bacteria	Pseudomonadota	Gammaproteobacteria	Woeseiales	Woeseiaceae	UBA1847	s__
M749-752cm_MAG1	70.1	2.15	Bacteria	Desulfobacterota	Desulfobacteria	Desulfobacterales	UBA2156	UBA2156	s__UBA2156
M149-152cm_MAG42	69.85	2.424	Bacteria	RBG-13-61-14	RBG-13-61-14				s__
M18-21cm_MAG2	68.37	3.466	Bacteria	Actinomycetota	Acidimicrobiia	UBA5794	UBA5794	BMS3BBIN02	s__
M78-81cm_MAG31	65.32	0.847	Bacteria	Bacteroidota	Rhodothermia	Rhodothermales	UBA10348		s__
M99-102cm_MAG56	53.2	1.843	Bacteria	Myxococcota	Myxococcia	SLRQ01	JARGFU01		s__
M0-1cm_MAG1	95.72	2.136	Bacteria	Actinomycetota	Acidimicrobiia	IMCC26256	JANYLB01	JANYLB01	s__
M275-278cm_MAG28	100	0	Bacteria	Pseudomonadota	Gammaproteobacteria	Pseudomonadales	Moraxellaceae	Acinetobacter	s__Acinetobacter
M300-303cm_MAG56	100	1.282	Bacteria	Actinomycetota	Acidimicrobiia	IMCC26256	JANYLB01	JANYLB01	s__
M649-652cm_MAG70	100	0	Bacteria	Pseudomonadota	Gammaproteobacteria	Pseudomonadales	Moraxellaceae	Acinetobacter	s__Acinetobacter
M18-21cm_MAG35	99.93	0	Bacteria	Pseudomonadota	Gammaproteobacteria	Pseudomonadales	Moraxellaceae	Acinetobacter	s__Acinetobacter
M12-15cm_MAG27	99.89	0.688	Bacteria	Pseudomonadota	Gammaproteobacteria	Burkholderiales	Burkholderiaceae	Cupriavidus	s__Cupriavidus
M28-31cm_MAG26	99.89	0.688	Bacteria	Pseudomonadota	Gammaproteobacteria	Burkholderiales	Burkholderiaceae	Cupriavidus	s__Cupriavidus
M49-52cm_MAG82	99.89	0.955	Bacteria	Pseudomonadota	Gammaproteobacteria	Burkholderiales	Burkholderiaceae	Cupriavidus	s__Cupriavidus
M539-542cm_MAG29	99.89	0.688	Bacteria	Pseudomonadota	Gammaproteobacteria	Burkholderiales	Burkholderiaceae	Cupriavidus	s__Cupriavidus
M649-652cm_MAG33	99.89	0.229	Bacteria	Pseudomonadota	Gammaproteobacteria	Burkholderiales	Burkholderiaceae	Cupriavidus	s__Cupriavidus
M129-131cm_MAG31	99.86	0	Bacteria	Pseudomonadota	Gammaproteobacteria	Pseudomonadales	Moraxellaceae	Acinetobacter	s__Acinetobacter
M539-542cm_MAG60	99.65	1.014	Bacteria	Pseudomonadota	Alphaproteobacteria	Sphingomonadales	Sphingomonadaceae	Sphingomonas	s__Sphingomonas
M21-24cm_MAG49	99.11	0.182	Bacteria	Pseudomonadota	Gammaproteobacteria	Pseudomonadales	Moraxellaceae	Acinetobacter	s__Acinetobacter
M275-278cm_MAG4	99.05	0.114	Bacteria	Pseudomonadota	Gammaproteobacteria	Xanthomonadales	Xanthomonadaceae	Stenotrophomonas	s__Stenotrophomonas
M12-15cm_MAG16	98.83	1.098	Bacteria	Zixibacteria	MSB-5A5	JAUVRN01	JAUVRN01		s__
M99-102cm_MAG29	98.8	0.229	Bacteria	Pseudomonadota	Gammaproteobacteria	Burkholderiales	Burkholderiaceae	Cupriavidus	s__Cupriavidus
M99-102cm_MAG43	98.71	1.282	Bacteria	Actinomycetota	Acidimicrobiia	UBA5794	UBA5794	B3-G11	s__B3-G11
M10-12cm_MAG65	98.29	3.086	Bacteria	Actinomycetota	Acidimicrobiia	UBA5794	UBA5794	B3-G11	s__B3-G11
M12-15cm_MAG15	98.29	2.136	Bacteria	Actinomycetota	Acidimicrobiia	IMCC26256	JANYLB01	JANYLB01	s__
M149-152cm_MAG11	98.29	2.136	Bacteria	Actinomycetota	Acidimicrobiia	IMCC26256	JANYLB01	JANYLB01	s__
M300-303cm_MAG40	98.29	1.566	Bacteria	Actinomycetota	Acidimicrobiia	UBA5794	UBA5794	B3-G11	s__B3-G11
M407-410cm_MAG28	98.29	1.282	Bacteria	Actinomycetota	Acidimicrobiia	IMCC26256	JANYLB01	JANYLB01	s__
M539-542cm_MAG74	98.29	2.136	Bacteria	Actinomycetota	Acidimicrobiia	IMCC26256	JANYLB01	JANYLB01	s__
M99-102cm_MAG71	98.29	1.282	Bacteria	Actinomycetota	Acidimicrobiia	UBA5794	ZC4RG35	SZUA-217	s__SZUA-217
M0-1cm_MAG61	97.96	0.229	Bacteria	Pseudomonadota	Gammaproteobacteria	Burkholderiales	Burkholderiaceae	Cupriavidus	s__Cupriavidus
M21-24cm_MAG90	97.86	1.282	Bacteria	Actinomycetota	Acidimicrobiia	UBA5794	ZC4RG35	SZUA-217	s__SZUA-217
M49-52cm_MAG31	97.86	1.282	Bacteria	Actinomycetota	Acidimicrobiia	UBA5794	ZC4RG35	SZUA-217	s__SZUA-217
M300-303cm_MAG13	97.8	4.395	Bacteria	Gemmatimonadota	Gemmatimonadetes	Longimicrobiales	UBA6960	JACZXQ01	s__JACZXQ01
M78-81cm_MAG79	97.76	1.282	Bacteria	Actinomycetota	Acidimicrobiia	IMCC26256	JANYLB01	JANYLB01	s__
M12-15cm_MAG86	97.43	2.577	Bacteria	Actinomycetota	Acidimicrobiia	UBA5794	UBA5794	B3-G11	s__B3-G11
M149-152cm_MAG17	97.43	2.564	Bacteria	Actinomycetota	Acidimicrobiia	UBA5794	UBA5794	B3-G11	s__B3-G11
M21-24cm_MAG50	97.43	1.282	Bacteria	Actinomycetota	Acidimicrobiia	IMCC26256	JANYLB01	JANYLB01	s__
M275-278cm_MAG24	97.43	1.282	Bacteria	Actinomycetota	Acidimicrobiia	UBA5794	ZC4RG35	SZUA-217	s__SZUA-217
M749-752cm_MAG22	97.41	0.409	Bacteria	Pseudomonadota	Gammaproteobacteria	Burkholderiales	Burkholderiaceae	Cupriavidus	s__Cupriavidus
M275-278cm_MAG32	97.34	1.88	Bacteria	Actinomycetota	Acidimicrobiia	IMCC26256	JANYLB01	JANYLB01	s__
M18-21cm_MAG65	96.7	2.197	Bacteria	JdFR-76	JdFR-76	JdFR-76	DREG01	JADFJB01	s__JADFJB01
M200-203cm_MAG36	96.7	1.098	Bacteria	Marinisomatota	SORT01	SORT01	SORT01	SORT01	s__SORT01
M15-18cm_MAG17	96.59	0	Bacteria	Planctomycetota	Phycisphaerae	Sedimentisphaerales	SG8-4	JAIPFM01	s__JAIPFM01
M129-131cm_MAG42	96.58	2.136	Bacteria	Actinomycetota	Acidimicrobiia	IMCC26256	JANYLB01	JANYLB01	s__
M649-652cm_MAG44	96.58	2.136	Bacteria	Actinomycetota	Acidimicrobiia	UBA5794	ZC4RG35	SZUA-217	s__SZUA-217
M99-102cm_MAG73	96.58	3.418	Bacteria	Actinomycetota	Acidimicrobiia	IMCC26256	JANYLB01	JANYLB01	s__
M15-18cm_MAG16	96.15	1.282	Bacteria	Actinomycetota	Acidimicrobiia	UBA5794	ZC4RG35	SZUA-217	s__SZUA-217
M300-303cm_MAG42	96.15	1.452	Bacteria	Actinomycetota	Acidimicrobiia	UBA5794	ZC4RG35	SZUA-217	s__SZUA-217
M649-652cm_MAG3	96.12	0.207	Bacteria	Pseudomonadota	Gammaproteobacteria	Burkholderiales	Rhodocyclaceae	Tepidiphilus	s__Tepidiphilus
M200-203cm_MAG23	96.08	4.475	Bacteria	Bacteroidota	Rhodothermia	Rhodothermales	UBA10348	JACZYK01	s__JACZYK01
M649-652cm_MAG6	95.72	1.282	Bacteria	Actinomycetota	Acidimicrobiia	IMCC26256	JANYLB01	JANYLB01	s__
M0-1cm_MAG46	95.69	1.075	Bacteria	Bacteroidota	Bacteroidia	Bacteroidales	VadinHA17	JADFUQ01	s__JADFUQ01
M129-131cm_MAG67	95.68	0	Bacteria	4484-113	4484-113	JAGGVC01	JAGGVC01		s__
M15-18cm_MAG64	95.6	0	Bacteria	Marinisomatota	Marinisomatia	Marinisomatales	SCKK01	SCKK01	s__SCKK01
M78-81cm_MAG44	95.53	2.197	Bacteria	Gemmatimonadota	Gemmatimonadetes	Gemmatimonadales	GWC2-71-9	B3T1B10	s__B3T1B10
M49-52cm_MAG13	95.23	1.101	Bacteria	Bacteroidota	Bacteroidia	Cytophagales	Cyclobacteriaceae	SZUA-230	s__SZUA-230
M200-203cm_MAG2	94.87	2.421	Bacteria	Actinomycetota	Acidimicrobiia	UBA5794	UBA5794	B3-G11	s__B3-G11
M300-303cm_MAG11	94.67	3.418	Bacteria	Actinomycetota	Acidimicrobiia	UBA5794	UBA5794	JACZST01	s__JACZST01
M28-31cm_MAG67	94.5	3.846	Bacteria	Hydrogenedentota	Hydrogenedentia	Hydrogenedentiales	GCA-2746185	JASJYE01	s__JASJYE01
M649-652cm_MAG53	94.5	0	Bacteria	Marinisomatota	Marinisomatia	SCGC-AAA003-L08	TS1B11	JADFNF01	s__
M12-15cm_MAG77	94.44	1.282	Bacteria	Actinomycetota	Acidimicrobiia	UBA5794	UBA5794	B3-G11	s__B3-G11
M120-123cm_MAG53	94.2	0.946	Bacteria	Planctomycetota	Phycisphaerae	Phycisphaerales	SM1A02	GCA-002718515	s__
M0-1cm_MAG34	94.01	1.282	Bacteria	Actinomycetota	Acidimicrobiia	UBA5794	ZC4RG35	SZUA-217	s__SZUA-217
M10-12cm_MAG35	94.01	3.846	Bacteria	Actinomycetota	Acidimicrobiia	IMCC26256	JANYLB01	JANYLB01	s__
M21-24cm_MAG16	94	3.296	Bacteria	Gemmatimonadota	Gemmatimonadetes	Longimicrobiales	UBA6960	UBA1138	s__UBA1138
M539-542cm_MAG83	93.96	0	Bacteria	4484-113	4484-113	JAGGVC01	JAGGVC01		s__
M275-278cm_MAG58	93.7	1.146	Bacteria	Pseudomonadota	Gammaproteobacteria	Burkholderiales	Burkholderiaceae	Cupriavidus	s__Cupriavidus
M300-303cm_MAG18	93.4	0	Bacteria	Marinisomatota	Marinisomatia	Marinisomatales	SCKK01	SCKK01	s__SCKK01
M649-652cm_MAG38	93.4	0	Bacteria	Marinisomatota	Marinisomatia	Marinisomatales	SCKK01	SCKK01	s__SCKK01
M200-203cm_MAG48	93.34	1.098	Bacteria	Gemmatimonadota	Gemmatimonadetes	Gemmatimonadales	GWC2-71-9	B3T1B10	s__B3T1B10
M28-31cm_MAG18	93.16	3.846	Bacteria	Actinomycetota	Acidimicrobiia	IMCC26256	JANYLB01	JANYLB01	s__
M21-24cm_MAG12	92.95	1.704	Bacteria	Planctomycetota	Phycisphaerae	Phycisphaerales	SM1A02	JADFNO01	s__JADFNO01
M129-131cm_MAG65	92.79	1.098	Bacteria	Gemmatimonadota	Gemmatimonadetes	Gemmatimonadales	GWC2-71-9	B3T1B10	s__B3T1B10
M749-752cm_MAG9	92.3	2.421	Bacteria	Actinomycetota	Acidimicrobiia	IMCC26256	JANYLB01	JANYLB01	s__
M99-102cm_MAG34	92.3	0	Bacteria	Marinisomatota	Marinisomatia	Marinisomatales	SCKK01	SCKK01	s__SCKK01
M28-31cm_MAG47	92.25	2.735	Bacteria	Nitrospinota	CAJXCL01	CAJXCL01	CAJXCL01	CAJXCL01	s__
M200-203cm_MAG53	92.24	2.397	Bacteria	SM23-31	SM23-31	SM23-31	SM23-31	JADFON01	s__
M300-303cm_MAG36	92.24	2.197	Bacteria	SM23-31	SM23-31	SM23-31	SM23-31	JADFON01	s__
M21-24cm_MAG83	92.04	0.434	Bacteria	Pseudomonadota	Alphaproteobacteria	Sphingomonadales	SMXR01	SMXR01	s__SMXR01
M12-15cm_MAG40	91.88	1.476	Bacteria	Actinomycetota	Acidimicrobiia	UBA5794	UBA5794	BMS3BBIN02	s__
M18-21cm_MAG56	91.88	1.282	Bacteria	Actinomycetota	Acidimicrobiia	IMCC26256	JANYLB01	JANYLB01	s__
M10-12cm_MAG33	91.85	0	Bacteria	Planctomycetota	Phycisphaerae	Sedimentisphaerales	SG8-4	JAIPFM01	s__JAIPFM01
M200-203cm_MAG5	91.69	1.452	Bacteria	Actinomycetota	Acidimicrobiia	IMCC26256	JANYLB01	JANYLB01	s__
M10-12cm_MAG62	91.39	0	Bacteria	Bacteroidota	Bacteroidia	Bacteroidales	VadinHA17	JADFUQ01	s__JADFUQ01
M49-52cm_MAG45	91.14	1.498	Bacteria	SM23-31	SM23-31	SM23-31	SM23-31	JADFON01	s__
M4-6cm_MAG22	91.02	3.276	Bacteria	Actinomycetota	Acidimicrobiia	UBA5794	UBA5794	B3-G11	s__
M49-52cm_MAG80	90.88	0	Bacteria	Lernaellota	Lernaellaia	JACKCT01	JACKCT01		s__
M18-21cm_MAG27	90.78	1.519	Bacteria	Pseudomonadota	Alphaproteobacteria	Rhizobiales	Methyloligellaceae	UBA2767	s__UBA2767
M10-12cm_MAG54	90.6	3.548	Bacteria	Myxococcota_A	UBA9160	UBA9160	UBA4427	DUBZ01	s__
M120-123cm_MAG34	90.25	2.247	Bacteria	Elusimicrobiota					s__
M4-6cm_MAG8	90.04	1.098	Bacteria	Marinisomatota	SORT01	SORT01	SORT01	SORT01	s__SORT01
M21-24cm_MAG76	90.01	2.136	Bacteria	Actinomycetota	Acidimicrobiia	UBA5794	UBA5794	JACZST01	s__JACZST01
M200-203cm_MAG69	89.51	5.101	Bacteria	Chloroflexota	Anaerolineae	Anaerolineales	Villigracilaceae	JAABUE01	s__
M15-18cm_MAG24	89.43	2.564	Bacteria	Gemmatimonadota	Gemmatimonadetes	Gemmatimonadales	GWC2-71-9	B3T1B10	s__B3T1B10
M18-21cm_MAG49	89.12	0.323	Bacteria	Pseudomonadota	Gammaproteobacteria	Burkholderiales	Burkholderiaceae	Cupriavidus	s__Cupriavidus
M49-52cm_MAG47	88.94	2.811	Bacteria	Marinisomatota	Marinisomatia	SCGC-AAA003-L08	TS1B11	JACZSB01	s__JACZSB01
M49-52cm_MAG37	88.8	4.226	Bacteria	Actinomycetota	Acidimicrobiia	UBA5794	UBA5794	B3-G11	s__
M21-24cm_MAG75	88.69	1.994	Bacteria	Actinomycetota	Acidimicrobiia	UBA5794	UBA5794	B3-G11	s__B3-G11
M12-15cm_MAG52	88.23	1.995	Bacteria	Pseudomonadota	Gammaproteobacteria	Rariloculales	Rariloculaceae	SMWC01	s__SMWC01
M15-18cm_MAG1	88.23	2.065	Bacteria	Pseudomonadota	Gammaproteobacteria	Rariloculales	Rariloculaceae	SMWC01	s__SMWC01
M10-12cm_MAG37	87.98	1.995	Bacteria	Pseudomonadota	Gammaproteobacteria	Rariloculales	Rariloculaceae	SMWC01	s__SMWC01
M15-18cm_MAG47	87.84	2.007	Bacteria	Myxococcota_A	UBA9160	UBA9160	UBA4427	DUBZ01	s__
M129-131cm_MAG51	87.75	3.364	Bacteria	Pseudomonadota	Gammaproteobacteria	Pseudomonadales	Azotimanducaceae_A	JASJXV01	s__JASJXV01
M149-152cm_MAG37	87.56	0.803	Bacteria	Bacteroidota	Bacteroidia	Cytophagales	Cyclobacteriaceae	SZUA-230	s__SZUA-230
M649-652cm_MAG5	87.36	0	Bacteria	Bacteroidota	Bacteroidia	Bacteroidales	VadinHA17	JADFUQ01	s__JADFUQ01
M649-652cm_MAG62	87.27	3.919	Bacteria	Chloroflexota	Anaerolineae	Anaerolineales	UBA11579	VRUJ01	s__
M99-102cm_MAG70	86.81	0	Bacteria	Marinisomatota	Marinisomatia	Marinisomatales	TCS55	UBA2126	s__UBA2126
M21-24cm_MAG81	86.79	1.282	Bacteria	Pseudomonadota	Gammaproteobacteria	MnTg04	MnTg04	MnTg04	s__MnTg04
M18-21cm_MAG32	86.75	1.935	Bacteria	Myxococcota_A	UBA9160	UBA9160	UBA4427	DUBZ01	s__
M12-15cm_MAG94	86.33	3.296	Bacteria	Gemmatimonadota	Gemmatimonadetes	Longimicrobiales	UBA6960	UBA822	s__UBA822
M108-111cm_MAG26	86.1	0.097	Bacteria	Pseudomonadota	Alphaproteobacteria	Sphingomonadales	SMXR01	SMXR01	s__SMXR01
M129-131cm_MAG22	85.71	0	Bacteria	Marinisomatota	Marinisomatia	Marinisomatales	TCS55	UBA2126	s__UBA2126
M15-18cm_MAG33	85.13	3.296	Bacteria	Gemmatimonadota	Gemmatimonadetes	Longimicrobiales	UBA6960	UBA822	s__UBA822
M78-81cm_MAG58	84.48	0	Bacteria	Acidobacteriota	UBA890	UBA890	UBA890		s__
M18-21cm_MAG13	84.44	1.302	Bacteria	Pseudomonadota	Gammaproteobacteria	MnTg04	MnTg04	MnTg04	s__MnTg04
M21-24cm_MAG11	84.18	3.162	Bacteria	Actinomycetota	Acidimicrobiia	UBA5794	UBA5794	B3-G11	s__B3-G11
M649-652cm_MAG82	83.64	0.27	Bacteria	Elusimicrobiota	Elusimicrobia	UBA1565	UBA1565		s__
M21-24cm_MAG22	83.59	6.521	Bacteria	Pseudomonadota	Alphaproteobacteria	SMXQ01	SMXQ01	SMXQ01	s__SMXQ01
M49-52cm_MAG6	83.52	3.047	Bacteria	Planctomycetota	Phycisphaerae	Phycisphaerales	UBA1924	JADFGU01	s__JADFGU01
M78-81cm_MAG60	83.35	3.086	Bacteria	Acidobacteriota	UBA890	UBA890	WLXD01	WLXD01	s__
M15-18cm_MAG10	83.33	1.294	Bacteria	Pseudomonadota	Gammaproteobacteria	MnTg04	MnTg04	MnTg04	s__MnTg04
M12-15cm_MAG29	82.67	1.701	Bacteria	Pseudomonadota	Gammaproteobacteria	Woeseiales	Woeseiaceae	UBA1847	s__UBA1847
M149-152cm_MAG16	82.56	0.199	Bacteria	Marinisomatota	Marinisomatia	Marinisomatales	TCS55	UBA2126	s__UBA2126
M28-31cm_MAG7	82.14	2.719	Bacteria	Actinomycetota	Acidimicrobiia	UBA5794	UBA5794	B3-G11	s__
M129-131cm_MAG6	81.65	0.549	Bacteria	SM23-31	SM23-31	SM23-31	SM23-31	JADFON01	s__
M10-12cm_MAG29	81.54	0	Bacteria	Marinisomatota	SORT01	SORT01	SORT01	SORT01	s__SORT01
M28-31cm_MAG63	81.44	0.33	Bacteria	Chloroflexota	Dehalococcoidia	UBA1151	UBA1151	JADFPB01	s__JADFPB01
M49-52cm_MAG74	80.95	2.19	Bacteria	SAR324	SAR324	SAR324	JACQKK01	JACZSY01	s__JACZSY01
M99-102cm_MAG61	80.9	2.272	Bacteria	Chloroflexota	Anaerolineae	Anaerolineales	Villigracilaceae	JAABUE01	s__
M300-303cm_MAG63	80.54	2.302	Bacteria	Pseudomonadota	Gammaproteobacteria	Woeseiales	Woeseiaceae	UBA1847	s__
M18-21cm_MAG9	79.89	3.296	Bacteria	Marinisomatota	SORT01	SORT01	SORT01	SORT01	s__SORT01
M108-111cm_MAG53	79.5	1.098	Bacteria	GCA-001730085	JADFSZ01	JADFSZ01	JADFSZ01	JADFSZ01	s__JADFSZ01
M749-752cm_MAG12	79.05	1.88	Bacteria	Pseudomonadota	Alphaproteobacteria	Sphingomonadales	SMXR01	SMXR01	s__SMXR01
M749-752cm_MAG31	76.84	1.709	Bacteria	Actinomycetota	Acidimicrobiia	UBA5794	UBA5794	B3-G11	s__B3-G11
M200-203cm_MAG20	75.81	2.197	Bacteria	Marinisomatota	SORT01	SORT01	SORT01	SORT01	s__SORT01
M15-18cm_MAG18	75.59	4.7	Bacteria	Actinomycetota	Acidimicrobiia	IMCC26256	JANYLB01	JANYLB01	s__
M15-18cm_MAG14	75.03	3.636	Bacteria	Chloroflexota	Anaerolineae	Anaerolineales	UBA11579	VRUJ01	s__
M21-24cm_MAG57	74.14	2.376	Bacteria	Planctomycetota	Phycisphaerae	UBA1845	UBA1845	JADFPW01	s__
M15-18cm_MAG53	73.25	3.148	Bacteria	Pseudomonadota	Gammaproteobacteria	Woeseiales	Woeseiaceae	JAADHU01	s__JAADHU01
M12-15cm_MAG84	72.52	2.397	Bacteria	Latescibacterota	UBA2968	UBA8231	UBA8231	UBA8231	s__
M12-15cm_MAG69	72.41	0	Bacteria	Marinisomatota	Marinisomatia	Marinisomatales	TCS55	UBA2126	s__UBA2126
M108-111cm_MAG7	70.72	1.965	Bacteria	Pseudomonadota	Gammaproteobacteria	Woeseiales	Woeseiaceae	UBA1847	s__
M21-24cm_MAG54	69.25	3.099	Bacteria	Planctomycetota	Brocadiia	Brocadiales	Scalinduaceae	Scalindua	s__Scalindua
M21-24cm_MAG1	65.19	2.839	Bacteria	Pseudomonadota	Gammaproteobacteria	Pseudomonadales	Pseudohongiellaceae	UBA9145	s__
M108-111cm_MAG38	65.01	6.72	Bacteria	Bacteroidota	Bacteroidia	Bacteroidales	VadinHA17	JADFUQ01	s__JADFUQ01
M200-203cm_MAG57	61.26	1.709	Bacteria	Bacteroidota	Bacteroidia	Cytophagales	Cyclobacteriaceae	SZUA-230	s__SZUA-230
M78-81cm_MAG14	60.34	3.448	Bacteria	Pseudomonadota	Gammaproteobacteria	Woeseiales	Woeseiaceae	UBA1847	s__
M10-12cm_MAG26	58.26	0	Bacteria	Pseudomonadota	Gammaproteobacteria	Woeseiales	Woeseiaceae	JAACFB01	s__
M129-131cm_MAG38	56.89	8.62	Bacteria	Marinisomatota	SORT01	SORT01	SORT01	SORT01	s__SORT01

## Sheet: Table S2
Table S2. Nitrogen and sulfur metabolic pathways in all MAGs. Gene presence was determined based on genome annotation, where “1” indicates the presence and “0” indicates the absence of the corresponding gene.
	Nitrogen fixation, nitrogen => ammonia			Nitrification, ammonia => nitrite			Sulfide oxidation, sulfide => sulfur		thiosulfate => sulfate
	nifK (K02591),nifD (K02586), nifH (K02588)			amoA (K10944),amoB (K10945), amoC (K10946)			fccA (K17230), fccB (K17229)		soxA(K17222), soxX(K17223), soxB(K17224), soxC(K17225), soxY(K17226), soxZ(K17227) soxD(K22622)							GTDB Annotation
Bin ID	K02591	K02586	K02588	K10944	K10945	K10946	K17230	K17229	K17222	K17223	K17224	K17225	K22622	K17226	K17227	domain	phylum	class	order	family	genus	species
M0-1cm_MAG49	0	0	0	0	0	0	0	0	0	0	0	0	0	0	0	d__Bacteria	p__Actinobacteriota	c__Acidimicrobiia	o__UBA5794	f__UBA5794	g__	s__
M108-111cm_MAG64	0	0	0	0	0	0	0	0	0	0	0	0	0	0	0	d__Bacteria	p__Actinobacteriota	c__Acidimicrobiia	o__UBA5794	f__UBA5794	g__	s__
M275-278cm_MAG28	0	0	0	0	0	0	0	0	0	0	0	0	0	0	0	d__Bacteria	p__Proteobacteria	c__Gammaproteobacteria	o__Pseudomonadales	f__Moraxellaceae	g__Acinetobacter	s__Acinetobacter baumannii
M300-303cm_MAG56	0	0	0	0	0	0	0	0	0	0	0	0	0	0	0	d__Bacteria	p__Actinobacteriota	c__Acidimicrobiia	o__IMCC26256	f__	g__	s__
M649-652cm_MAG70	0	0	0	0	0	0	0	0	0	0	0	0	0	0	0	d__Bacteria	p__Proteobacteria	c__Gammaproteobacteria	o__Pseudomonadales	f__Moraxellaceae	g__Acinetobacter	s__Acinetobacter pittii
M18-21cm_MAG35	0	0	0	0	0	0	0	0	0	0	0	0	0	0	0	d__Bacteria	p__Proteobacteria	c__Gammaproteobacteria	o__Pseudomonadales	f__Moraxellaceae	g__Acinetobacter	s__Acinetobacter baumannii
M12-15cm_MAG27	0	0	0	0	0	0	1	1	1	1	1	1	1	1	1	d__Bacteria	p__Proteobacteria	c__Gammaproteobacteria	o__Burkholderiales	f__Burkholderiaceae	g__Cupriavidus	s__Cupriavidus gilardii
M28-31cm_MAG26	0	0	0	0	0	0	1	1	1	1	1	1	1	1	1	d__Bacteria	p__Proteobacteria	c__Gammaproteobacteria	o__Burkholderiales	f__Burkholderiaceae	g__Cupriavidus	s__Cupriavidus gilardii
M49-52cm_MAG82	0	0	0	0	0	0	1	1	1	1	1	1	1	1	1	d__Bacteria	p__Proteobacteria	c__Gammaproteobacteria	o__Burkholderiales	f__Burkholderiaceae	g__Cupriavidus	s__Cupriavidus gilardii
M539-542cm_MAG29	0	0	0	0	0	0	1	1	1	1	1	1	1	1	1	d__Bacteria	p__Proteobacteria	c__Gammaproteobacteria	o__Burkholderiales	f__Burkholderiaceae	g__Cupriavidus	s__Cupriavidus gilardii
M649-652cm_MAG33	0	0	0	0	0	0	1	1	1	1	1	1	1	1	1	d__Bacteria	p__Proteobacteria	c__Gammaproteobacteria	o__Burkholderiales	f__Burkholderiaceae	g__Cupriavidus	s__Cupriavidus gilardii
M78-81cm_MAG85	0	0	0	0	0	0	1	1	0	0	0	1	1	1	1	d__Bacteria	p__Proteobacteria	c__Gammaproteobacteria	o__Burkholderiales	f__Burkholderiaceae	g__Cupriavidus	s__Cupriavidus gilardii
M129-131cm_MAG31	0	0	0	0	0	0	0	0	0	0	0	0	0	0	0	d__Bacteria	p__Proteobacteria	c__Gammaproteobacteria	o__Pseudomonadales	f__Moraxellaceae	g__Acinetobacter	s__Acinetobacter baumannii
M539-542cm_MAG60	0	0	0	0	0	0	0	0	0	0	0	0	0	0	0	d__Bacteria	p__Proteobacteria	c__Alphaproteobacteria	o__Sphingomonadales	f__Sphingomonadaceae	g__Sphingomonas	s__Sphingomonas paucimobilis
M539-542cm_MAG78	0	0	0	0	0	0	0	0	0	0	0	0	0	1	0	d__Bacteria	p__Proteobacteria	c__Gammaproteobacteria	o__Pseudomonadales	f__Pseudomonadaceae	g__Pseudomonas_E	s__Pseudomonas_E putida_H
M200-203cm_MAG66	0	0	0	0	0	0	0	0	0	0	0	0	0	0	0	d__Bacteria	p__Proteobacteria	c__Gammaproteobacteria	o__Pseudomonadales	f__Moraxellaceae	g__Moraxella_A	s__Moraxella_A osloensis
M21-24cm_MAG49	0	0	0	0	0	0	0	0	0	0	0	0	0	0	0	d__Bacteria	p__Proteobacteria	c__Gammaproteobacteria	o__Pseudomonadales	f__Moraxellaceae	g__Acinetobacter	s__Acinetobacter baumannii
M275-278cm_MAG4	0	0	0	0	0	0	0	0	0	0	0	0	0	0	0	d__Bacteria	p__Proteobacteria	c__Gammaproteobacteria	o__Xanthomonadales	f__Xanthomonadaceae	g__Stenotrophomonas	s__Stenotrophomonas maltophilia
M120-123cm_MAG92	0	0	0	0	0	0	0	0	0	0	0	0	0	0	0	d__Bacteria	p__Gemmatimonadota	c__Gemmatimonadetes	o__Longimicrobiales	f__UBA6960	g__	s__
M129-131cm_MAG11	0	0	0	0	0	0	0	0	0	0	0	0	0	0	0	d__Bacteria	p__Gemmatimonadota	c__Gemmatimonadetes	o__Longimicrobiales	f__UBA6960	g__	s__
M200-203cm_MAG14	0	0	0	0	0	0	0	0	0	0	0	0	0	0	0	d__Bacteria	p__Gemmatimonadota	c__Gemmatimonadetes	o__Longimicrobiales	f__UBA6960	g__	s__
M275-278cm_MAG31	0	0	0	0	0	0	0	0	0	0	0	0	0	0	0	d__Bacteria	p__Gemmatimonadota	c__Gemmatimonadetes	o__Longimicrobiales	f__UBA6960	g__	s__
M28-31cm_MAG40	0	0	0	0	0	0	0	0	0	0	0	0	0	0	0	d__Bacteria	p__Gemmatimonadota	c__Gemmatimonadetes	o__Longimicrobiales	f__UBA6960	g__	s__
M407-410cm_MAG13	0	0	0	0	0	0	0	0	0	0	0	0	0	0	0	d__Bacteria	p__Gemmatimonadota	c__Gemmatimonadetes	o__Longimicrobiales	f__UBA6960	g__	s__
M4-6cm_MAG45	0	0	0	0	0	0	0	0	0	0	0	0	0	0	0	d__Bacteria	p__Gemmatimonadota	c__Gemmatimonadetes	o__Longimicrobiales	f__UBA6960	g__	s__
M649-652cm_MAG31	0	0	0	0	0	0	0	0	0	0	0	0	0	0	0	d__Bacteria	p__Gemmatimonadota	c__Gemmatimonadetes	o__Longimicrobiales	f__UBA6960	g__	s__
M749-752cm_MAG20	0	0	0	0	0	0	0	0	0	0	0	0	0	0	0	d__Bacteria	p__Gemmatimonadota	c__Gemmatimonadetes	o__Longimicrobiales	f__UBA6960	g__	s__
M99-102cm_MAG32	0	0	0	0	0	0	0	0	0	0	0	0	0	0	0	d__Bacteria	p__Gemmatimonadota	c__Gemmatimonadetes	o__Longimicrobiales	f__UBA6960	g__	s__
M200-203cm_MAG37	0	0	0	0	0	0	0	0	0	0	0	0	0	0	0	d__Bacteria	p__Planctomycetota	c__PUPC01	o__JABMSA01	f__JABMSA01	g__JABMSA01	s__
M10-12cm_MAG82	0	0	0	0	0	0	0	0	0	0	0	0	0	0	0	d__Bacteria	p__Zixibacteria	c__MSB-5A5	o__	f__	g__	s__
M12-15cm_MAG16	0	0	0	0	0	0	0	0	0	0	0	0	0	0	0	d__Bacteria	p__Zixibacteria	c__MSB-5A5	o__	f__	g__	s__
M99-102cm_MAG29	0	0	0	0	0	0	1	1	0	0	0	1	1	1	1	d__Bacteria	p__Proteobacteria	c__Gammaproteobacteria	o__Burkholderiales	f__Burkholderiaceae	g__Cupriavidus	s__Cupriavidus gilardii
M49-52cm_MAG2	0	0	0	0	0	0	0	0	0	0	0	0	0	0	0	d__Bacteria	p__Actinobacteriota	c__Acidimicrobiia	o__UBA5794	f__UBA5794	g__B3-G11	s__B3-G11 sp004356175
M99-102cm_MAG43	0	0	0	0	0	0	0	0	0	0	0	0	0	0	0	d__Bacteria	p__Actinobacteriota	c__Acidimicrobiia	o__UBA5794	f__UBA5794	g__B3-G11	s__B3-G11 sp004356175
M539-542cm_MAG72	0	0	0	1	0	0	0	0	0	0	0	0	0	0	0	d__Archaea	p__Thermoproteota	c__Nitrososphaeria	o__Nitrososphaerales	f__Nitrosopumilaceae	g__Nitrosopumilus	s__Nitrosopumilus sp013390905
M539-542cm_MAG50	0	0	0	0	0	0	0	0	0	0	0	0	0	0	0	d__Bacteria	p__Firmicutes	c__Bacilli	o__Brevibacillales	f__Brevibacillaceae	g__Brevibacillus	s__Brevibacillus agri
M108-111cm_MAG62	0	0	0	0	0	0	0	0	0	0	0	0	0	0	0	d__Bacteria	p__Caldatribacteriota	c__JS1	o__SB-45	f__34-128	g__	s__
M10-12cm_MAG65	0	0	0	0	0	0	0	0	0	0	0	0	0	0	0	d__Bacteria	p__Actinobacteriota	c__Acidimicrobiia	o__UBA5794	f__UBA5794	g__B3-G11	s__B3-G11 sp004356175
M10-12cm_MAG78	0	0	0	0	0	0	0	0	0	0	0	0	0	0	0	d__Bacteria	p__Actinobacteriota	c__Acidimicrobiia	o__UBA5794	f__UBA5794	g__	s__
M108-111cm_MAG12	0	0	0	0	0	0	0	0	0	0	0	0	0	0	0	d__Bacteria	p__Actinobacteriota	c__Acidimicrobiia	o__UBA5794	f__UBA5794	g__	s__
M12-15cm_MAG15	0	0	0	0	0	0	0	0	0	0	0	0	0	0	0	d__Bacteria	p__Actinobacteriota	c__Acidimicrobiia	o__IMCC26256	f__	g__	s__
M129-131cm_MAG33	0	0	0	0	0	0	0	0	0	0	0	0	0	0	0	d__Bacteria	p__Actinobacteriota	c__Acidimicrobiia	o__UBA5794	f__UBA5794	g__	s__
M129-131cm_MAG44	0	0	0	0	0	0	0	0	0	0	0	0	0	0	0	d__Bacteria	p__Actinobacteriota	c__Acidimicrobiia	o__UBA5794	f__ZC4RG35	g__SZUA-217	s__SZUA-217 sp004356805
M149-152cm_MAG11	0	0	0	0	0	0	0	0	0	0	0	0	0	0	0	d__Bacteria	p__Actinobacteriota	c__Acidimicrobiia	o__IMCC26256	f__	g__	s__
M149-152cm_MAG61	0	0	0	0	0	0	0	0	0	0	0	0	0	0	0	d__Bacteria	p__Actinobacteriota	c__Acidimicrobiia	o__UBA5794	f__UBA5794	g__	s__
M275-278cm_MAG44	0	0	0	0	0	0	0	0	0	0	0	0	0	0	0	d__Bacteria	p__Actinobacteriota	c__Acidimicrobiia	o__UBA5794	f__UBA5794	g__	s__
M300-303cm_MAG40	0	0	0	0	0	0	0	0	0	0	0	0	0	0	0	d__Bacteria	p__Actinobacteriota	c__Acidimicrobiia	o__UBA5794	f__UBA5794	g__	s__
M407-410cm_MAG28	0	0	0	0	0	0	0	0	0	0	0	0	0	0	0	d__Bacteria	p__Actinobacteriota	c__Acidimicrobiia	o__IMCC26256	f__	g__	s__
M407-410cm_MAG40	0	0	0	0	0	0	0	0	0	0	0	0	0	0	0	d__Bacteria	p__Actinobacteriota	c__Acidimicrobiia	o__UBA5794	f__ZC4RG35	g__SZUA-217	s__SZUA-217 sp004356805
M407-410cm_MAG45	0	0	0	0	0	0	0	0	0	0	0	0	0	0	0	d__Bacteria	p__Actinobacteriota	c__Acidimicrobiia	o__UBA5794	f__UBA5794	g__	s__
M4-6cm_MAG11	0	0	0	0	0	0	0	0	0	0	0	0	0	0	0	d__Bacteria	p__Actinobacteriota	c__Acidimicrobiia	o__UBA5794	f__UBA5794	g__	s__
M4-6cm_MAG18	0	0	0	0	0	0	0	0	0	0	0	0	0	0	0	d__Bacteria	p__Actinobacteriota	c__Acidimicrobiia	o__UBA5794	f__ZC4RG35	g__SZUA-217	s__SZUA-217 sp004356805
M49-52cm_MAG60	0	0	0	0	0	0	0	0	0	0	0	0	0	0	0	d__Bacteria	p__Actinobacteriota	c__Acidimicrobiia	o__UBA5794	f__UBA5794	g__	s__
M539-542cm_MAG74	0	0	0	0	0	0	0	0	0	0	0	0	0	0	0	d__Bacteria	p__Actinobacteriota	c__Acidimicrobiia	o__IMCC26256	f__	g__	s__
M749-752cm_MAG37	0	0	0	0	0	0	0	0	0	0	0	0	0	0	0	d__Bacteria	p__Actinobacteriota	c__Acidimicrobiia	o__UBA5794	f__UBA5794	g__	s__
M78-81cm_MAG19	0	0	0	0	0	0	0	0	0	0	0	0	0	0	0	d__Bacteria	p__Actinobacteriota	c__Acidimicrobiia	o__UBA5794	f__UBA5794	g__B3-G11	s__B3-G11 sp004356175
M99-102cm_MAG71	0	0	0	0	0	0	0	0	0	0	0	0	0	0	0	d__Bacteria	p__Actinobacteriota	c__Acidimicrobiia	o__UBA5794	f__ZC4RG35	g__SZUA-217	s__SZUA-217 sp004356805
M18-21cm_MAG18	0	0	0	0	0	0	0	0	0	0	0	0	0	0	0	d__Bacteria	p__Proteobacteria	c__Alphaproteobacteria	o__SMXQ01	f__SMXQ01	g__SMXQ01	s__SMXQ01 sp004356985
M21-24cm_MAG74	0	0	0	1	1	1	0	0	0	0	0	0	0	0	0	d__Archaea	p__Thermoproteota	c__Nitrososphaeria	o__Nitrososphaerales	f__Nitrosopumilaceae	g__Nitrosopumilus	s__Nitrosopumilus sp013390905
M0-1cm_MAG61	0	0	0	0	0	0	1	1	1	1	1	1	1	1	1	d__Bacteria	p__Proteobacteria	c__Gammaproteobacteria	o__Burkholderiales	f__Burkholderiaceae	g__Cupriavidus	s__Cupriavidus gilardii
M0-1cm_MAG22	0	0	0	0	0	0	0	0	0	0	0	0	0	0	0	d__Bacteria	p__Actinobacteriota	c__Acidimicrobiia	o__UBA5794	f__UBA5794	g__	s__
M18-21cm_MAG61	0	0	0	0	0	0	0	0	0	0	0	0	0	0	0	d__Bacteria	p__Actinobacteriota	c__Acidimicrobiia	o__UBA5794	f__ZC4RG35	g__SZUA-217	s__SZUA-217 sp004356805
M21-24cm_MAG90	0	0	0	0	0	0	0	0	0	0	0	0	0	0	0	d__Bacteria	p__Actinobacteriota	c__Acidimicrobiia	o__UBA5794	f__ZC4RG35	g__SZUA-217	s__SZUA-217 sp004356805
M49-52cm_MAG31	0	0	0	0	0	0	0	0	0	0	0	0	0	0	0	d__Bacteria	p__Actinobacteriota	c__Acidimicrobiia	o__UBA5794	f__ZC4RG35	g__SZUA-217	s__SZUA-217 sp004356805
M49-52cm_MAG92	0	0	0	0	0	0	0	0	0	0	0	0	0	0	0	d__Bacteria	p__Bacteroidota	c__Bacteroidia	o__Bacteroidales	f__VadinHA17	g__	s__
M120-123cm_MAG93	0	0	0	0	0	0	0	0	0	0	0	1	1	0	0	d__Bacteria	p__Gemmatimonadota	c__Gemmatimonadetes	o__Gemmatimonadales	f__GWC2-71-9	g__	s__
M149-152cm_MAG29	0	0	0	0	0	0	0	0	0	0	0	0	0	0	0	d__Bacteria	p__Gemmatimonadota	c__Gemmatimonadetes	o__Longimicrobiales	f__UBA6960	g__	s__
M275-278cm_MAG61	0	0	0	0	0	0	0	0	0	0	0	1	0	0	0	d__Bacteria	p__Gemmatimonadota	c__Gemmatimonadetes	o__Gemmatimonadales	f__GWC2-71-9	g__WVYX01	s__
M300-303cm_MAG13	0	0	0	0	0	0	0	0	0	0	0	0	0	0	0	d__Bacteria	p__Gemmatimonadota	c__Gemmatimonadetes	o__Longimicrobiales	f__UBA6960	g__	s__
M78-81cm_MAG79	0	0	0	0	0	0	0	0	0	0	0	0	0	0	0	d__Bacteria	p__Actinobacteriota	c__Acidimicrobiia	o__IMCC26256	f__	g__	s__
M21-24cm_MAG84	0	0	0	0	0	0	0	0	0	0	0	0	0	0	0	d__Bacteria	p__Bacteroidota	c__Rhodothermia	o__Rhodothermales	f__UBA10348	g__N075bin62	s__
M12-15cm_MAG75	0	0	0	0	0	0	0	0	0	0	0	0	0	0	0	d__Bacteria	p__KSB1	c__UBA2214	o__CR04bin15	f__CR04bin15	g__N075bin58	s__N075bin58 sp004356825
M15-18cm_MAG65	0	0	0	0	0	0	0	0	0	0	0	0	0	0	0	d__Bacteria	p__Zixibacteria	c__MSB-5A5	o__	f__	g__	s__
M749-752cm_MAG23	0	0	0	0	0	0	0	0	0	0	0	1	0	0	0	d__Bacteria	p__Gemmatimonadota	c__Gemmatimonadetes	o__Gemmatimonadales	f__GWC2-71-9	g__WVYX01	s__
M120-123cm_MAG59	0	0	0	0	0	0	0	0	0	0	0	0	0	0	0	d__Bacteria	p__Actinobacteriota	c__Acidimicrobiia	o__UBA5794	f__ZC4RG35	g__SZUA-217	s__SZUA-217 sp004356805
M10-12cm_MAG67	0	0	0	0	0	0	0	0	0	0	0	0	0	0	0	d__Bacteria	p__Actinobacteriota	c__Acidimicrobiia	o__UBA5794	f__ZC4RG35	g__SZUA-217	s__SZUA-217 sp004356805
M108-111cm_MAG67	0	0	0	0	0	0	0	0	0	0	0	0	0	0	0	d__Bacteria	p__Actinobacteriota	c__Acidimicrobiia	o__UBA5794	f__ZC4RG35	g__SZUA-217	s__SZUA-217 sp004356805
M120-123cm_MAG3	0	0	0	0	0	0	0	0	0	0	0	0	0	0	0	d__Bacteria	p__Actinobacteriota	c__Acidimicrobiia	o__UBA5794	f__UBA5794	g__	s__
M12-15cm_MAG86	0	0	0	0	0	0	0	0	0	0	0	0	0	0	0	d__Bacteria	p__Actinobacteriota	c__Acidimicrobiia	o__UBA5794	f__UBA5794	g__	s__
M149-152cm_MAG17	0	0	0	0	0	0	0	0	0	0	0	0	0	0	0	d__Bacteria	p__Actinobacteriota	c__Acidimicrobiia	o__UBA5794	f__UBA5794	g__B3-G11	s__B3-G11 sp004356175
M149-152cm_MAG23	0	0	0	0	0	0	0	0	0	0	0	0	0	0	0	d__Bacteria	p__Actinobacteriota	c__Acidimicrobiia	o__UBA5794	f__UBA5794	g__	s__
M200-203cm_MAG64	0	0	0	0	0	0	0	0	0	0	0	0	0	0	0	d__Bacteria	p__Actinobacteriota	c__Acidimicrobiia	o__UBA5794	f__UBA5794	g__	s__
M21-24cm_MAG50	0	0	0	0	0	0	0	0	0	0	0	0	0	0	0	d__Bacteria	p__Actinobacteriota	c__Acidimicrobiia	o__IMCC26256	f__	g__	s__
M275-278cm_MAG24	0	0	0	0	0	0	0	0	0	0	0	0	0	0	0	d__Bacteria	p__Actinobacteriota	c__Acidimicrobiia	o__UBA5794	f__ZC4RG35	g__SZUA-217	s__SZUA-217 sp004356805
M275-278cm_MAG36	0	0	0	0	0	0	0	0	0	0	0	0	0	0	0	d__Bacteria	p__Actinobacteriota	c__Acidimicrobiia	o__UBA5794	f__UBA5794	g__	s__
M407-410cm_MAG31	0	0	0	0	0	0	0	0	0	0	0	0	0	0	0	d__Bacteria	p__Actinobacteriota	c__Acidimicrobiia	o__UBA5794	f__UBA5794	g__	s__
M4-6cm_MAG31	0	0	0	0	0	0	0	0	0	0	0	0	0	0	0	d__Bacteria	p__Actinobacteriota	c__Acidimicrobiia	o__UBA5794	f__UBA5794	g__	s__
M539-542cm_MAG1	0	0	0	0	0	0	0	0	0	0	0	0	0	0	0	d__Bacteria	p__Actinobacteriota	c__Acidimicrobiia	o__UBA5794	f__UBA5794	g__	s__
M539-542cm_MAG54	0	0	0	0	0	0	0	0	0	0	0	0	0	0	0	d__Bacteria	p__Actinobacteriota	c__Acidimicrobiia	o__UBA5794	f__UBA5794	g__	s__
M749-752cm_MAG22	0	0	0	0	0	0	1	1	1	1	1	1	1	1	1	d__Bacteria	p__Proteobacteria	c__Gammaproteobacteria	o__Burkholderiales	f__Burkholderiaceae	g__Cupriavidus	s__Cupriavidus gilardii
M275-278cm_MAG32	0	0	0	0	0	0	0	0	0	0	0	0	0	0	0	d__Bacteria	p__Actinobacteriota	c__Acidimicrobiia	o__IMCC26256	f__	g__	s__
M0-1cm_MAG36	0	0	0	0	0	0	0	0	0	0	0	0	0	0	0	d__Bacteria	p__Gemmatimonadota	c__Gemmatimonadetes	o__Longimicrobiales	f__UBA6960	g__	s__
M300-303cm_MAG61	0	0	0	0	0	0	0	0	0	0	0	0	0	0	0	d__Bacteria	p__Nitrospirota	c__Thermodesulfovibrionia	o__UBA6902	f__BMS3Bbin08	g__	s__
M18-21cm_MAG30	0	0	0	0	0	0	0	0	0	0	0	0	0	0	0	d__Bacteria	p__Planctomycetota	c__Phycisphaerae	o__Sedimentisphaerales	f__SG8-4	g__DTPU01	s__
M0-1cm_MAG56	0	0	0	0	0	0	0	0	0	0	0	0	0	0	0	d__Bacteria	p__Desulfobacterota	c__Desulfobacteria	o__Desulfobacterales	f__UBA2156	g__UBA2156	s__
M108-111cm_MAG21	0	0	0	0	0	0	0	0	0	0	0	0	0	0	0	d__Bacteria	p__Desulfobacterota	c__Desulfobacteria	o__Desulfobacterales	f__UBA2156	g__UBA2156	s__
M129-131cm_MAG20	0	0	0	0	0	0	0	0	0	0	0	0	0	0	0	d__Bacteria	p__Desulfobacterota	c__Desulfobacteria	o__Desulfobacterales	f__UBA2156	g__UBA2156	s__
M275-278cm_MAG9	0	0	0	0	0	0	0	0	0	0	0	0	0	0	0	d__Bacteria	p__Desulfobacterota	c__Desulfobacteria	o__Desulfobacterales	f__UBA2156	g__UBA2156	s__
M12-15cm_MAG92	0	0	0	0	0	0	0	0	0	0	0	0	0	0	0	d__Bacteria	p__Acidobacteriota	c__Mor1	o__Mor1	f__Mor1	g__WVWW01	s__
M15-18cm_MAG63	0	0	0	0	0	0	0	0	0	0	0	0	0	0	0	d__Bacteria	p__Actinobacteriota	c__Acidimicrobiia	o__UBA5794	f__UBA5794	g__B3-G11	s__B3-G11 sp004356175
M275-278cm_MAG49	0	0	0	0	0	0	0	0	0	0	0	0	0	0	0	d__Bacteria	p__NPL-UPA2	c__NPL-UPA2	o__	f__	g__	s__
M18-21cm_MAG65	0	0	0	0	0	0	0	0	0	0	0	0	0	0	0	d__Bacteria	p__KSB1	c__UBA2214	o__JdFR-76	f__DREG01	g__	s__
M200-203cm_MAG36	0	0	0	0	0	0	0	0	0	0	0	0	0	0	0	d__Bacteria	p__Marinisomatota	c__SORT01	o__SORT01	f__SORT01	g__	s__
M300-303cm_MAG12	0	0	0	0	0	0	0	0	0	0	0	0	0	0	0	d__Bacteria	p__Marinisomatota	c__SORT01	o__SORT01	f__SORT01	g__	s__
M300-303cm_MAG70	0	0	0	0	0	0	0	0	0	0	0	1	0	0	0	d__Bacteria	p__Gemmatimonadota	c__Gemmatimonadetes	o__Gemmatimonadales	f__GWC2-71-9	g__WVYX01	s__
M49-52cm_MAG53	0	0	0	0	0	0	0	0	0	0	0	0	0	0	0	d__Bacteria	p__Gemmatimonadota	c__Gemmatimonadetes	o__Longimicrobiales	f__UBA6960	g__	s__
M49-52cm_MAG68	0	0	0	0	0	0	0	0	0	0	0	1	0	0	0	d__Bacteria	p__Gemmatimonadota	c__Gemmatimonadetes	o__Gemmatimonadales	f__GWC2-71-9	g__WVYX01	s__
M539-542cm_MAG53	0	0	0	0	0	0	0	0	0	0	0	0	0	0	0	d__Bacteria	p__Marinisomatota	c__SORT01	o__SORT01	f__SORT01	g__	s__
M539-542cm_MAG8	0	0	0	0	0	0	0	0	0	0	0	1	0	0	0	d__Bacteria	p__Gemmatimonadota	c__Gemmatimonadetes	o__Gemmatimonadales	f__GWC2-71-9	g__WVYX01	s__
M78-81cm_MAG42	0	0	0	0	0	0	0	0	0	0	0	0	0	0	0	d__Bacteria	p__Gemmatimonadota	c__Gemmatimonadetes	o__Longimicrobiales	f__UBA6960	g__	s__
M21-24cm_MAG36	0	0	0	0	0	0	0	0	0	0	0	0	0	0	0	d__Bacteria	p__Bacteroidota	c__Ignavibacteria	o__Ignavibacteriales	f__Ignavibacteriaceae	g__GCA-002790365	s__
M15-18cm_MAG58	0	0	0	0	0	0	0	0	0	0	0	0	0	0	0	d__Bacteria	p__KSB1	c__UBA2214	o__CR04bin15	f__CR04bin15	g__N075bin58	s__N075bin58 sp004356825
M407-410cm_MAG38	0	0	0	0	0	0	0	0	0	0	0	0	0	0	0	d__Bacteria	p__Marinisomatota	c__SORT01	o__SORT01	f__SORT01	g__	s__
M300-303cm_MAG1	0	0	0	0	0	0	0	0	0	0	0	0	0	0	0	d__Bacteria	p__Caldatribacteriota	c__JS1	o__SB-45	f__34-128	g__	s__
M12-15cm_MAG10	0	0	0	0	0	0	0	0	0	0	0	0	0	0	0	d__Bacteria	p__Planctomycetota	c__Phycisphaerae	o__Sedimentisphaerales	f__SG8-4	g__DTPU01	s__
M15-18cm_MAG17	0	0	0	0	0	0	0	0	0	0	0	0	0	0	0	d__Bacteria	p__Planctomycetota	c__Phycisphaerae	o__Sedimentisphaerales	f__SG8-4	g__DTPU01	s__
M129-131cm_MAG42	0	0	0	0	0	0	0	0	0	0	0	0	0	0	0	d__Bacteria	p__Actinobacteriota	c__Acidimicrobiia	o__IMCC26256	f__	g__	s__
M300-303cm_MAG21	0	0	0	0	0	0	0	0	0	0	0	0	0	0	0	d__Bacteria	p__Actinobacteriota	c__Acidimicrobiia	o__UBA5794	f__UBA5794	g__	s__
M49-52cm_MAG40	0	0	0	0	0	0	0	0	0	0	0	0	0	0	0	d__Bacteria	p__Actinobacteriota	c__Acidimicrobiia	o__UBA5794	f__UBA5794	g__	s__
M539-542cm_MAG5	0	0	0	0	0	0	0	0	0	0	0	0	0	0	0	d__Bacteria	p__Actinobacteriota	c__Acidimicrobiia	o__UBA5794	f__UBA5794	g__B3-G11	s__
M649-652cm_MAG44	0	0	0	0	0	0	0	0	0	0	0	0	0	0	0	d__Bacteria	p__Actinobacteriota	c__Acidimicrobiia	o__UBA5794	f__ZC4RG35	g__SZUA-217	s__SZUA-217 sp004356805
M649-652cm_MAG58	0	0	0	0	0	0	0	0	0	0	0	0	0	0	0	d__Bacteria	p__Actinobacteriota	c__Acidimicrobiia	o__UBA5794	f__UBA5794	g__	s__
M99-102cm_MAG73	0	0	0	0	0	0	0	0	0	0	0	0	0	0	0	d__Bacteria	p__Actinobacteriota	c__Acidimicrobiia	o__IMCC26256	f__	g__	s__
M28-31cm_MAG24	0	0	0	0	0	0	0	0	0	0	0	0	0	0	0	d__Bacteria	p__Proteobacteria	c__Gammaproteobacteria	o__Woeseiales	f__Woeseiaceae	g__UBA1847	s__
M12-15cm_MAG90	0	0	0	0	0	0	0	0	0	0	0	0	0	0	0	d__Bacteria	p__Gemmatimonadota	c__Gemmatimonadetes	o__Longimicrobiales	f__UBA6960	g__	s__
M78-81cm_MAG28	0	0	0	0	0	0	0	0	0	0	0	0	0	0	0	d__Bacteria	p__Bacteroidota	c__Bacteroidia	o__Bacteroidales	f__VadinHA17	g__	s__
M200-203cm_MAG45	0	0	0	0	0	0	0	0	0	0	0	0	0	0	0	d__Bacteria	p__Desulfobacterota	c__Desulfobacteria	o__Desulfobacterales	f__UBA2156	g__UBA2156	s__
M78-81cm_MAG27	0	0	0	0	0	0	0	0	0	0	0	0	0	0	0	d__Bacteria	p__Desulfobacterota	c__Desulfobacteria	o__Desulfobacterales	f__UBA2156	g__UBA2156	s__
M78-81cm_MAG38	0	0	0	0	0	0	0	0	0	0	0	0	0	0	0	d__Bacteria	p__Actinobacteriota	c__Acidimicrobiia	o__UBA5794	f__UBA5794	g__	s__
M28-31cm_MAG31	0	0	0	0	0	0	0	0	0	0	0	1	1	0	0	d__Bacteria	p__Gemmatimonadota	c__Gemmatimonadetes	o__Gemmatimonadales	f__GWC2-71-9	g__WVYX01	s__
M120-123cm_MAG47	0	0	0	0	0	0	0	0	0	0	0	0	0	0	0	d__Bacteria	p__Nitrospirota	c__Thermodesulfovibrionia	o__UBA6902	f__BMS3Bbin08	g__	s__
M120-123cm_MAG72	0	0	0	0	0	0	0	0	0	0	0	0	0	0	0	d__Bacteria	p__Marinisomatota	c__Marinisomatia	o__Marinisomatales	f__TCS55	g__	s__
M649-652cm_MAG64	0	0	0	0	0	0	0	0	0	0	0	0	0	0	0	d__Bacteria	p__Proteobacteria	c__Alphaproteobacteria	o__	f__	g__	s__
M4-6cm_MAG36	0	0	0	0	0	0	0	0	0	0	0	0	0	0	0	d__Bacteria	p__Bacteroidota	c__Bacteroidia	o__Bacteroidales	f__VadinHA17	g__	s__
M15-18cm_MAG16	0	0	0	0	0	0	0	0	0	0	0	0	0	0	0	d__Bacteria	p__Actinobacteriota	c__Acidimicrobiia	o__UBA5794	f__ZC4RG35	g__SZUA-217	s__SZUA-217 sp004356805
M28-31cm_MAG36	0	0	0	0	0	0	0	0	0	0	0	0	0	0	0	d__Bacteria	p__Marinisomatota	c__Marinisomatia	o__Marinisomatales	f__TCS55	g__UBA2126	s__
M300-303cm_MAG42	0	0	0	0	0	0	0	0	0	0	0	0	0	0	0	d__Bacteria	p__Actinobacteriota	c__Acidimicrobiia	o__UBA5794	f__ZC4RG35	g__SZUA-217	s__SZUA-217 sp004356805
M749-752cm_MAG7	0	0	0	0	0	0	0	0	0	0	0	0	0	0	0	d__Bacteria	p__Actinobacteriota	c__Acidimicrobiia	o__UBA5794	f__ZC4RG35	g__SZUA-217	s__SZUA-217 sp004356805
M78-81cm_MAG70	0	0	0	0	0	0	0	0	0	0	0	0	0	0	0	d__Bacteria	p__Actinobacteriota	c__Acidimicrobiia	o__UBA5794	f__ZC4RG35	g__SZUA-217	s__SZUA-217 sp004356805
M78-81cm_MAG57	0	0	0	0	0	0	0	0	0	0	0	0	0	0	0	d__Bacteria	p__Bacteroidota	c__Bacteroidia	o__Cytophagales	f__Cyclobacteriaceae	g__SZUA-230	s__
M28-31cm_MAG68	0	0	0	0	0	0	0	0	0	0	0	0	0	0	0	d__Bacteria	p__Myxococcota	c__UBA9160	o__UBA9160	f__SMWR01	g__SMWR01	s__SMWR01 sp004356735
M649-652cm_MAG3	0	0	0	0	0	0	0	0	0	0	0	0	0	0	0	d__Bacteria	p__Proteobacteria	c__Gammaproteobacteria	o__Burkholderiales	f__Rhodocyclaceae	g__Tepidiphilus	s__Tepidiphilus succinatimandens
M99-102cm_MAG18	0	0	0	1	1	1	0	0	0	0	0	0	0	0	0	d__Archaea	p__Thermoproteota	c__Nitrososphaeria	o__Nitrososphaerales	f__Nitrosopumilaceae	g__Nitrosopumilus	s__Nitrosopumilus sp013390905
M200-203cm_MAG23	0	0	0	0	0	0	0	0	0	0	0	0	0	0	0	d__Bacteria	p__Bacteroidota	c__Rhodothermia	o__Rhodothermales	f__UBA10348	g__	s__
M4-6cm_MAG34	0	0	0	0	0	0	0	0	0	0	0	0	0	0	0	d__Bacteria	p__SM23-31	c__SM23-31	o__SM23-31	f__SM23-31	g__	s__
M149-152cm_MAG30	0	0	0	0	0	0	0	0	0	0	0	0	0	0	0	d__Bacteria	p__Planctomycetota	c__Phycisphaerae	o__FEN-1346	f__	g__	s__
M275-278cm_MAG54	0	0	0	0	0	0	0	0	0	0	1	0	0	0	0	d__Bacteria	p__Bacteroidota	c__Bacteroidia	o__Flavobacteriales	f__Weeksellaceae	g__Chryseobacterium	s__
M28-31cm_MAG44	0	0	0	0	0	0	0	0	0	0	0	0	0	0	0	d__Bacteria	p__Bacteroidota	c__Bacteroidia	o__Cytophagales	f__Cyclobacteriaceae	g__SZUA-230	s__
M10-12cm_MAG17	0	0	0	0	0	0	0	0	0	0	0	0	0	0	0	d__Bacteria	p__Desulfobacterota	c__Desulfobacteria	o__Desulfobacterales	f__UBA2156	g__UBA2156	s__
M149-152cm_MAG5	0	0	0	0	0	0	0	0	0	0	0	0	0	0	0	d__Bacteria	p__Desulfobacterota	c__Desulfobacteria	o__Desulfobacterales	f__UBA2156	g__UBA2156	s__
M300-303cm_MAG67	0	0	0	0	0	0	0	0	0	0	0	0	0	0	0	d__Bacteria	p__Desulfobacterota	c__Desulfobacteria	o__Desulfobacterales	f__UBA2156	g__UBA2156	s__
M4-6cm_MAG48	0	0	0	0	0	0	0	0	0	0	0	0	0	0	0	d__Bacteria	p__Desulfobacterota	c__Desulfobacteria	o__Desulfobacterales	f__UBA2156	g__UBA2156	s__
M99-102cm_MAG81	0	0	0	0	0	0	0	0	0	0	0	0	0	0	0	d__Bacteria	p__Desulfobacterota	c__Desulfobacteria	o__Desulfobacterales	f__UBA2156	g__UBA2156	s__
M12-15cm_MAG93	0	0	0	0	0	0	0	0	0	0	0	0	0	0	0	d__Bacteria	p__Desulfobacterota_D	c__UBA1144	o__UBA2774	f__N074bin48	g__N074bin48	s__N074bin48 sp004356685
M99-102cm_MAG27	0	0	0	0	0	0	1	1	0	0	0	0	0	1	0	d__Bacteria	p__Proteobacteria	c__Alphaproteobacteria	o__Rhizobiales	f__Rhizobiaceae	g__Aliihoeflea	s__
M0-1cm_MAG1	0	0	0	0	0	0	0	0	0	0	0	0	0	0	0	d__Bacteria	p__Actinobacteriota	c__Acidimicrobiia	o__IMCC26256	f__	g__	s__
M10-12cm_MAG42	0	0	0	0	0	0	0	0	0	0	0	0	0	0	0	d__Bacteria	p__Actinobacteriota	c__Acidimicrobiia	o__UBA5794	f__UBA5794	g__	s__
M149-152cm_MAG62	0	0	0	0	0	0	0	0	0	0	0	0	0	0	0	d__Bacteria	p__Actinobacteriota	c__Acidimicrobiia	o__UBA5794	f__ZC4RG35	g__SZUA-217	s__SZUA-217 sp004356805
M649-652cm_MAG6	0	0	0	0	0	0	0	0	0	0	0	0	0	0	0	d__Bacteria	p__Actinobacteriota	c__Acidimicrobiia	o__IMCC26256	f__	g__	s__
M0-1cm_MAG46	0	0	0	0	0	0	0	0	0	0	0	0	0	0	0	d__Bacteria	p__Bacteroidota	c__Bacteroidia	o__Bacteroidales	f__VadinHA17	g__	s__
M120-123cm_MAG26	0	0	0	0	0	0	0	0	0	0	0	0	0	0	0	d__Bacteria	p__Planctomycetota	c__PUPC01	o__	f__	g__	s__
M149-152cm_MAG70	0	0	0	0	0	0	0	0	0	0	0	0	0	0	0	d__Bacteria	p__Bacteroidota	c__Bacteroidia	o__Bacteroidales	f__VadinHA17	g__	s__
M129-131cm_MAG67	0	0	0	0	0	0	0	0	0	0	0	0	0	0	0	d__Bacteria	p__UBP7_A	c__4484-113	o__4484-113	f__	g__	s__
M15-18cm_MAG73	0	0	0	0	0	0	0	0	0	0	0	0	0	0	0	d__Bacteria	p__Actinobacteriota	c__Acidimicrobiia	o__UBA5794	f__UBA5794	g__	s__
M18-21cm_MAG81	0	0	0	0	0	0	0	0	0	0	0	0	0	0	0	d__Bacteria	p__Actinobacteriota	c__Acidimicrobiia	o__UBA5794	f__UBA5794	g__B3-G11	s__B3-G11 sp004356175
M0-1cm_MAG10	0	0	0	0	0	0	0	0	0	0	0	0	0	0	0	d__Bacteria	p__Marinisomatota	c__SORT01	o__SORT01	f__SORT01	g__	s__
M10-12cm_MAG59	0	0	0	0	0	0	0	0	0	0	0	0	0	0	0	d__Bacteria	p__Marinisomatota	c__SORT01	o__SORT01	f__SORT01	g__	s__
M108-111cm_MAG63	0	0	0	0	0	0	0	0	0	0	0	0	0	0	0	d__Bacteria	p__Gemmatimonadota	c__Gemmatimonadetes	o__Longimicrobiales	f__UBA6960	g__	s__
M149-152cm_MAG71	0	0	0	0	0	0	0	0	0	0	0	0	0	0	0	d__Bacteria	p__Marinisomatota	c__SORT01	o__SORT01	f__SORT01	g__	s__
M15-18cm_MAG64	0	0	0	0	0	0	0	0	0	0	0	0	0	0	0	d__Bacteria	p__Marinisomatota	c__Marinisomatia	o__Marinisomatales	f__SCKK01	g__SCKK01	s__
M21-24cm_MAG66	0	0	0	0	0	0	0	0	0	0	0	0	0	0	0	d__Bacteria	p__Gemmatimonadota	c__Gemmatimonadetes	o__Gemmatimonadales	f__GWC2-71-9	g__	s__
M275-278cm_MAG42	0	0	0	0	0	0	0	0	0	0	0	0	0	0	0	d__Bacteria	p__Marinisomatota	c__SORT01	o__SORT01	f__SORT01	g__	s__
M407-410cm_MAG48	0	0	0	0	0	0	0	0	0	0	0	0	0	0	0	d__Bacteria	p__Marinisomatota	c__Marinisomatia	o__Marinisomatales	f__SCKK01	g__SCKK01	s__SCKK01 sp004124475
M539-542cm_MAG77	0	0	0	0	0	0	0	0	0	0	0	0	0	0	0	d__Bacteria	p__Gemmatimonadota	c__Gemmatimonadetes	o__Longimicrobiales	f__UBA6960	g__	s__
M99-102cm_MAG1	0	0	0	0	0	0	0	0	0	0	0	1	0	0	0	d__Bacteria	p__Gemmatimonadota	c__Gemmatimonadetes	o__Gemmatimonadales	f__GWC2-71-9	g__WVYX01	s__
M99-102cm_MAG16	0	0	0	0	0	0	0	0	0	0	0	0	0	0	0	d__Bacteria	p__Marinisomatota	c__SORT01	o__SORT01	f__SORT01	g__	s__
M10-12cm_MAG68	0	0	0	0	0	0	0	0	0	0	0	0	0	0	0	d__Bacteria	p__KSB1	c__UBA2214	o__CR04bin15	f__CR04bin15	g__N075bin58	s__N075bin58 sp004356825
M120-123cm_MAG27	0	0	0	0	0	0	0	0	0	0	0	0	0	0	0	d__Bacteria	p__Marinisomatota	c__SORT01	o__SORT01	f__SORT01	g__	s__
M28-31cm_MAG57	0	0	0	0	0	0	0	0	0	0	0	0	0	0	0	d__Bacteria	p__SM23-31	c__SM23-31	o__SM23-31	f__SM23-31	g__	s__
M407-410cm_MAG10	0	0	0	0	0	0	0	0	0	0	0	1	0	0	0	d__Bacteria	p__Gemmatimonadota	c__Gemmatimonadetes	o__Gemmatimonadales	f__GWC2-71-9	g__WVYX01	s__
M78-81cm_MAG44	0	0	0	0	0	0	0	0	0	0	0	0	0	0	0	d__Bacteria	p__Gemmatimonadota	c__Gemmatimonadetes	o__Gemmatimonadales	f__GWC2-71-9	g__WVYX01	s__
M49-52cm_MAG83	0	0	0	0	0	0	0	0	0	0	0	0	0	0	0	d__Bacteria	p__Planctomycetota	c__Phycisphaerae	o__FEN-1346	f__	g__	s__
M649-652cm_MAG80	0	0	0	0	0	0	0	0	0	0	0	0	0	0	0	d__Bacteria	p__Planctomycetota	c__Phycisphaerae	o__Sedimentisphaerales	f__SG8-4	g__B140-G9	s__
M10-12cm_MAG71	0	0	0	0	0	0	0	0	0	0	0	0	0	0	0	d__Bacteria	p__Nitrospirota	c__Thermodesulfovibrionia	o__UBA6902	f__BMS3Bbin08	g__	s__
M129-131cm_MAG40	0	0	0	0	0	0	0	0	0	0	0	0	0	0	0	d__Bacteria	p__Bacteroidota	c__Bacteroidia	o__Cytophagales	f__Cyclobacteriaceae	g__SZUA-230	s__
M300-303cm_MAG60	0	0	0	0	0	0	0	0	0	0	0	0	0	0	0	d__Bacteria	p__Planctomycetota	c__MHYJ01	o__	f__	g__	s__
M4-6cm_MAG55	0	0	0	0	0	0	0	0	0	0	0	0	0	0	0	d__Bacteria	p__Myxococcota	c__UBA9160	o__UBA9160	f__SMWR01	g__SMWR01	s__SMWR01 sp004356735
M49-52cm_MAG1	0	0	0	0	0	0	0	0	0	0	0	0	0	0	0	d__Bacteria	p__Myxococcota	c__UBA9160	o__UBA9160	f__SMWR01	g__SMWR01	s__SMWR01 sp004356735
M28-31cm_MAG58	0	0	0	0	0	0	0	0	0	0	0	0	0	0	0	d__Bacteria	p__Actinobacteriota	c__Acidimicrobiia	o__UBA5794	f__UBA5794	g__B3-G11	s__B3-G11 sp004356175
M539-542cm_MAG61	0	0	0	0	0	0	0	0	0	0	0	0	0	0	0	d__Bacteria	p__Actinobacteriota	c__Acidimicrobiia	o__UBA5794	f__ZC4RG35	g__SZUA-217	s__SZUA-217 sp004356805
M12-15cm_MAG87	0	0	0	0	0	0	0	0	0	0	0	0	0	0	0	d__Bacteria	p__Marinisomatota	c__SORT01	o__SORT01	f__SORT01	g__	s__
M49-52cm_MAG13	0	0	0	0	0	0	0	0	0	0	0	0	0	0	0	d__Bacteria	p__Bacteroidota	c__Bacteroidia	o__Cytophagales	f__Cyclobacteriaceae	g__SZUA-230	s__
M49-52cm_MAG32	0	0	0	0	0	0	0	0	0	0	0	0	0	0	0	d__Bacteria	p__Desulfobacterota	c__Desulfobacteria	o__Desulfobacterales	f__UBA2156	g__UBA2156	s__
M0-1cm_MAG2	0	0	0	0	0	0	0	0	0	0	0	0	0	0	0	d__Bacteria	p__Chloroflexota	c__Anaerolineae	o__Anaerolineales	f__EnvOPS12	g__JAABUE01	s__
M749-752cm_MAG29	0	0	0	0	0	0	0	0	0	0	0	0	0	0	0	d__Bacteria	p__Chloroflexota	c__Anaerolineae	o__Anaerolineales	f__EnvOPS12	g__JAABUE01	s__
M120-123cm_MAG70	0	0	0	0	0	0	0	0	0	0	0	0	0	0	0	d__Bacteria	p__Planctomycetota	c__Phycisphaerae	o__FEN-1346	f__	g__	s__
M120-123cm_MAG17	0	0	0	0	0	0	0	0	0	0	0	0	0	0	0	d__Bacteria	p__Bacteroidota	c__Rhodothermia	o__Rhodothermales	f__UBA10348	g__	s__
M78-81cm_MAG64	0	0	0	0	0	0	0	0	0	0	0	0	0	0	0	d__Bacteria	p__Proteobacteria	c__Alphaproteobacteria	o__Rhodospirillales	f__2-02-FULL-58-16	g__	s__
M300-303cm_MAG15	0	0	0	0	0	0	0	0	0	0	0	0	0	0	0	d__Bacteria	p__Proteobacteria	c__Alphaproteobacteria	o__Rhodospirillales	f__2-02-FULL-58-16	g__	s__
M99-102cm_MAG65	0	0	0	0	0	0	0	0	0	0	0	0	0	0	0	d__Bacteria	p__Bacteroidota	c__Bacteroidia	o__Cytophagales	f__Cyclobacteriaceae	g__SZUA-230	s__
M108-111cm_MAG58	0	0	0	0	0	0	0	0	0	0	0	0	0	0	0	d__Bacteria	p__Nitrospirota	c__Thermodesulfovibrionia	o__UBA6902	f__BMS3Bbin08	g__	s__
M18-21cm_MAG4	0	0	0	0	0	0	0	0	0	0	0	0	0	0	0	d__Bacteria	p__Proteobacteria	c__Gammaproteobacteria	o__GCA-001735895	f__GCA-001735895	g__GCA-001735895	s__
M10-12cm_MAG58	0	0	0	0	0	0	0	0	0	0	0	0	0	0	0	d__Bacteria	p__Nitrospinota	c__Nitrospinia	o__Nitrospinales	f__Nitrospinaceae	g__SMVS01	s__SMVS01 sp004357435
M120-123cm_MAG37	0	0	0	0	0	0	0	0	0	0	0	0	0	0	0	d__Bacteria	p__Actinobacteriota	c__Acidimicrobiia	o__UBA5794	f__UBA5794	g__	s__
M12-15cm_MAG32	0	0	0	0	0	0	0	0	0	0	0	0	0	0	0	d__Bacteria	p__Actinobacteriota	c__Acidimicrobiia	o__UBA5794	f__UBA5794	g__	s__
M129-131cm_MAG30	0	0	0	0	0	0	0	0	0	0	0	0	0	0	0	d__Bacteria	p__Actinobacteriota	c__Acidimicrobiia	o__UBA5794	f__UBA5794	g__B3-G11	s__
M15-18cm_MAG50	0	0	0	0	0	0	0	0	0	0	0	0	0	0	0	d__Bacteria	p__Nitrospinota	c__Nitrospinia	o__Nitrospinales	f__Nitrospinaceae	g__SMVS01	s__SMVS01 sp004357435
M200-203cm_MAG2	0	0	0	0	0	0	0	0	0	0	0	0	0	0	0	d__Bacteria	p__Actinobacteriota	c__Acidimicrobiia	o__UBA5794	f__UBA5794	g__	s__
M78-81cm_MAG13	0	0	0	0	0	0	0	0	0	0	0	0	0	0	0	d__Bacteria	p__Actinobacteriota	c__Acidimicrobiia	o__UBA5794	f__UBA5794	g__	s__
M15-18cm_MAG48	0	0	0	0	0	0	0	0	0	0	0	0	0	0	0	d__Bacteria	p__Myxococcota	c__UBA9160	o__UBA9160	f__SMWR01	g__SMWR01	s__SMWR01 sp004356735
M4-6cm_MAG37	0	0	0	0	0	0	0	0	0	0	0	0	0	0	0	d__Bacteria	p__Proteobacteria	c__Alphaproteobacteria	o__Rhodospirillales	f__2-02-FULL-58-16	g__	s__
M99-102cm_MAG67	0	0	0	0	0	0	0	0	0	0	0	0	0	0	0	d__Bacteria	p__Proteobacteria	c__Alphaproteobacteria	o__Rhodospirillales	f__2-02-FULL-58-16	g__	s__
M275-278cm_MAG35	0	0	0	0	0	0	0	0	0	0	0	0	0	0	0	d__Bacteria	p__Proteobacteria	c__Alphaproteobacteria	o__Rhodospirillales	f__2-02-FULL-58-16	g__	s__
M129-131cm_MAG26	0	0	0	0	0	0	0	0	0	0	0	0	0	0	0	d__Bacteria	p__Actinobacteriota	c__Acidimicrobiia	o__UBA5794	f__UBA5794	g__	s__
M300-303cm_MAG11	0	0	0	0	0	0	0	0	0	0	0	0	0	0	0	d__Bacteria	p__Actinobacteriota	c__Acidimicrobiia	o__UBA5794	f__UBA5794	g__	s__
M12-15cm_MAG22	0	0	0	0	0	0	0	0	0	0	0	1	1	0	0	d__Bacteria	p__Gemmatimonadota	c__Gemmatimonadetes	o__Longimicrobiales	f__UBA6960	g__	s__
M275-278cm_MAG26	0	0	0	0	0	0	0	0	0	0	0	0	0	0	0	d__Bacteria	p__Bacteroidota	c__Bacteroidia	o__Bacteroidales	f__VadinHA17	g__	s__
M539-542cm_MAG28	0	0	0	0	0	0	0	0	0	0	0	0	0	0	0	d__Bacteria	p__NPL-UPA2	c__NPL-UPA2	o__	f__	g__	s__
M539-542cm_MAG67	0	0	0	0	0	0	0	0	0	0	0	0	0	0	0	d__Bacteria	p__Bacteroidota	c__Bacteroidia	o__Bacteroidales	f__VadinHA17	g__	s__
M539-542cm_MAG46	0	0	0	0	0	0	0	0	0	0	0	0	0	0	0	d__Bacteria	p__Proteobacteria	c__Alphaproteobacteria	o__Rhodospirillales	f__2-02-FULL-58-16	g__	s__
M0-1cm_MAG23	0	0	0	0	0	0	0	0	0	0	0	0	0	0	0	d__Bacteria	p__NPL-UPA2	c__NPL-UPA2	o__	f__	g__	s__
M300-303cm_MAG31	0	0	0	0	0	0	0	0	0	0	0	0	0	0	0	d__Bacteria	p__NPL-UPA2	c__NPL-UPA2	o__	f__	g__	s__
M0-1cm_MAG57	0	0	0	0	0	0	0	0	0	0	0	0	0	0	0	d__Bacteria	p__Marinisomatota	c__Marinisomatia	o__Marinisomatales	f__SCKK01	g__SCKK01	s__SCKK01 sp004124475
M10-12cm_MAG50	0	0	0	0	0	0	0	0	0	0	0	0	0	0	0	d__Bacteria	p__Marinisomatota	c__Marinisomatia	o__Marinisomatales	f__SCKK01	g__SCKK01	s__SCKK01 sp004124475
M12-15cm_MAG38	0	0	0	0	0	0	0	0	0	0	0	0	0	0	0	d__Bacteria	p__Marinisomatota	c__Marinisomatia	o__Marinisomatales	f__SCKK01	g__SCKK01	s__SCKK01 sp004124475
M149-152cm_MAG12	0	0	0	0	0	0	0	0	0	0	0	1	0	0	0	d__Bacteria	p__Gemmatimonadota	c__Gemmatimonadetes	o__Gemmatimonadales	f__GWC2-71-9	g__WVYX01	s__
M15-18cm_MAG46	0	0	0	0	0	0	0	0	0	0	0	0	0	0	0	d__Bacteria	p__Gemmatimonadota	c__Gemmatimonadetes	o__Gemmatimonadales	f__GWC2-71-9	g__	s__
M275-278cm_MAG57	0	0	0	0	0	0	0	0	0	0	0	0	0	0	0	d__Bacteria	p__Marinisomatota	c__Marinisomatia	o__Marinisomatales	f__SCKK01	g__SCKK01	s__SCKK01 sp004124475
M28-31cm_MAG67	0	0	0	0	0	0	0	0	0	0	0	0	0	0	0	d__Bacteria	p__Hydrogenedentota	c__Hydrogenedentia	o__Hydrogenedentiales	f__GCA-2746185	g__	s__
M407-410cm_MAG14	0	0	0	0	0	0	0	0	0	0	0	0	0	0	0	d__Bacteria	p__Marinisomatota	c__Marinisomatia	o__Marinisomatales	f__	g__	s__
M49-52cm_MAG52	0	0	0	0	0	0	0	0	0	0	0	0	0	0	0	d__Bacteria	p__Marinisomatota	c__Marinisomatia	o__Marinisomatales	f__SCKK01	g__SCKK01	s__SCKK01 sp004124475
M649-652cm_MAG53	0	0	0	0	0	0	0	0	0	0	0	0	0	0	0	d__Bacteria	p__Marinisomatota	c__Marinisomatia	o__SCGC-AAA003-L08	f__TS1B11	g__	s__
M0-1cm_MAG14	0	0	0	0	0	0	0	0	0	0	0	0	0	0	0	d__Bacteria	p__Actinobacteriota	c__Acidimicrobiia	o__UBA5794	f__UBA5794	g__B3-G11	s__
M539-542cm_MAG39	0	0	0	0	0	0	0	0	0	0	0	0	0	0	0	d__Bacteria	p__Nitrospirota	c__Thermodesulfovibrionia	o__UBA6902	f__BMS3Bbin08	g__	s__
M649-652cm_MAG50	0	0	0	0	0	0	0	0	0	0	0	0	0	0	0	d__Bacteria	p__Nitrospirota	c__Thermodesulfovibrionia	o__UBA6902	f__BMS3Bbin08	g__	s__
M15-18cm_MAG82	0	0	0	0	0	0	0	0	0	0	0	0	0	0	0	d__Bacteria	p__Chloroflexota	c__Dehalococcoidia	o__UBA1151	f__Bin127	g__UBA9455	s__
M108-111cm_MAG87	0	0	0	0	0	0	0	0	0	0	0	1	1	0	0	d__Bacteria	p__Gemmatimonadota	c__Gemmatimonadetes	o__Gemmatimonadales	f__GWC2-71-9	g__WVYX01	s__
M12-15cm_MAG77	0	0	0	0	0	0	0	0	0	0	0	0	0	0	0	d__Bacteria	p__Actinobacteriota	c__Acidimicrobiia	o__UBA5794	f__UBA5794	g__B3-G11	s__B3-G11 sp004356175
M129-131cm_MAG34	0	0	0	0	0	0	0	0	0	0	0	0	0	0	0	d__Bacteria	p__Nitrospirota	c__Thermodesulfovibrionia	o__UBA6902	f__BMS3Bbin08	g__	s__
M18-21cm_MAG48	0	0	0	0	0	0	0	0	0	0	0	0	0	0	0	d__Bacteria	p__Gemmatimonadota	c__Gemmatimonadetes	o__Gemmatimonadales	f__GWC2-71-9	g__	s__
M78-81cm_MAG34	0	0	0	0	0	0	0	0	0	0	0	0	0	0	0	d__Bacteria	p__SM23-31	c__SM23-31	o__SM23-31	f__SM23-31	g__	s__
M99-102cm_MAG52	0	0	0	0	0	0	0	0	0	0	0	0	0	0	0	d__Bacteria	p__Marinisomatota	c__SORT01	o__SORT01	f__SORT01	g__SORT01	s__
M4-6cm_MAG43	0	0	0	0	0	0	0	0	0	0	0	0	0	0	0	d__Bacteria	p__Nitrospirota	c__Thermodesulfovibrionia	o__UBA6902	f__BMS3Bbin08	g__	s__
M15-18cm_MAG4	0	0	0	0	0	0	0	0	0	0	0	0	0	0	0	d__Bacteria	p__Proteobacteria	c__Gammaproteobacteria	o__Pseudomonadales	f__Moraxellaceae	g__Acinetobacter	s__Acinetobacter johnsonii
M120-123cm_MAG13	0	0	0	0	0	0	0	0	0	0	0	0	0	0	0	d__Bacteria	p__Bacteroidota	c__Bacteroidia	o__Bacteroidales	f__VadinHA17	g__	s__
M108-111cm_MAG17	0	0	0	0	0	0	0	0	0	0	0	0	0	0	0	d__Bacteria	p__Bacteroidota	c__Bacteroidia	o__Cytophagales	f__Cyclobacteriaceae	g__SZUA-230	s__
M78-81cm_MAG24	0	0	0	0	0	0	0	0	0	0	0	0	0	0	0	d__Bacteria	p__Planctomycetota	c__Phycisphaerae	o__FEN-1346	f__	g__	s__
M120-123cm_MAG53	0	0	0	0	0	0	0	0	0	0	0	0	0	0	0	d__Bacteria	p__Planctomycetota	c__Phycisphaerae	o__Phycisphaerales	f__SM1A02	g__GCA-002718515	s__
M10-12cm_MAG69	0	0	0	0	0	0	0	0	0	0	0	0	0	0	0	d__Bacteria	p__Myxococcota	c__UBA9160	o__UBA9160	f__SMWR01	g__SMWR01	s__SMWR01 sp004356735
M12-15cm_MAG68	0	0	0	0	0	0	0	0	0	0	0	0	0	0	0	d__Bacteria	p__Myxococcota	c__UBA9160	o__UBA9160	f__SMWR01	g__SMWR01	s__SMWR01 sp004356735
M15-18cm_MAG19	0	0	0	0	1	1	0	0	0	0	0	0	0	0	0	d__Archaea	p__Thermoproteota	c__Nitrososphaeria	o__Nitrososphaerales	f__Nitrosopumilaceae	g__Nitrosopumilus	s__Nitrosopumilus sp013390905
M78-81cm_MAG16	0	0	0	0	0	0	0	0	0	0	0	0	0	0	0	d__Bacteria	p__Desulfobacterota_D	c__UBA1144	o__UBA2774	f__N074bin48	g__N074bin48	s__N074bin48 sp004356685
M21-24cm_MAG62	0	0	0	0	0	0	0	0	0	0	0	1	1	1	1	d__Bacteria	p__Proteobacteria	c__Gammaproteobacteria	o__UBA4486	f__UBA4486	g__SMWN01	s__
M0-1cm_MAG34	0	0	0	0	0	0	0	0	0	0	0	0	0	0	0	d__Bacteria	p__Actinobacteriota	c__Acidimicrobiia	o__UBA5794	f__ZC4RG35	g__SZUA-217	s__SZUA-217 sp004356805
M10-12cm_MAG35	0	0	0	0	0	0	0	0	0	0	0	0	0	0	0	d__Bacteria	p__Actinobacteriota	c__Acidimicrobiia	o__IMCC26256	f__	g__	s__
M120-123cm_MAG42	0	0	0	0	0	0	0	0	0	0	0	0	0	0	0	d__Bacteria	p__Actinobacteriota	c__Acidimicrobiia	o__UBA5794	f__UBA5794	g__	s__
M21-24cm_MAG16	0	0	0	0	0	0	0	0	0	0	0	1	1	0	0	d__Bacteria	p__Gemmatimonadota	c__Gemmatimonadetes	o__Longimicrobiales	f__UBA6960	g__UBA1138	s__
M539-542cm_MAG83	0	0	0	0	0	0	0	0	0	0	0	0	0	0	0	d__Bacteria	p__UBP7_A	c__4484-113	o__4484-113	f__	g__	s__
M149-152cm_MAG34	0	0	0	0	0	0	0	0	0	0	0	1	1	1	1	d__Bacteria	p__Proteobacteria	c__Gammaproteobacteria	o__UBA4486	f__UBA4486	g__SMWN01	s__
M275-278cm_MAG13	0	0	0	0	0	0	0	0	0	0	0	1	1	1	1	d__Bacteria	p__Proteobacteria	c__Gammaproteobacteria	o__UBA4486	f__UBA4486	g__SMWN01	s__
M149-152cm_MAG74	0	0	0	0	0	0	0	0	0	0	0	0	0	0	0	d__Bacteria	p__Proteobacteria	c__Alphaproteobacteria	o__Rhodospirillales	f__2-02-FULL-58-16	g__	s__
M12-15cm_MAG43	0	0	0	0	0	0	0	0	0	0	0	0	0	0	0	d__Bacteria	p__Chloroflexota	c__Dehalococcoidia	o__UBA1151	f__UBA1151	g__GCA-2730555	s__
M15-18cm_MAG12	0	0	0	0	0	0	0	0	0	0	0	0	0	0	0	d__Bacteria	p__Chloroflexota	c__Dehalococcoidia	o__SAR202	f__UBA11138	g__Casp-Chloro-G4	s__
M15-18cm_MAG15	0	0	0	0	0	0	0	0	0	0	0	1	1	0	0	d__Bacteria	p__Gemmatimonadota	c__Gemmatimonadetes	o__Longimicrobiales	f__UBA6960	g__	s__
M275-278cm_MAG58	0	0	0	0	0	0	1	1	1	1	1	1	1	1	1	d__Bacteria	p__Proteobacteria	c__Gammaproteobacteria	o__Burkholderiales	f__Burkholderiaceae	g__Cupriavidus	s__Cupriavidus gilardii
M15-18cm_MAG39	0	0	0	0	0	0	0	0	0	0	0	1	1	0	0	d__Bacteria	p__Proteobacteria	c__Gammaproteobacteria	o__Pseudomonadales	f__Pseudohongiellaceae	g__UBA9145	s__
M18-21cm_MAG76	0	0	0	0	0	0	0	0	0	0	0	1	1	0	0	d__Bacteria	p__Proteobacteria	c__Gammaproteobacteria	o__Pseudomonadales	f__Pseudohongiellaceae	g__UBA9145	s__
M0-1cm_MAG38	0	0	0	0	0	0	0	0	0	0	0	0	0	0	0	d__Bacteria	p__Actinobacteriota	c__Acidimicrobiia	o__UBA5794	f__UBA5794	g__B3-G11	s__B3-G11 sp004356175
M12-15cm_MAG34	0	0	0	0	0	0	0	0	0	0	0	0	0	0	0	d__Bacteria	p__Nitrospinota	c__Nitrospinia	o__Nitrospinales	f__Nitrospinaceae	g__SMVS01	s__SMVS01 sp004357435
M108-111cm_MAG77	0	0	0	0	0	0	0	0	0	0	0	0	0	0	0	d__Bacteria	p__Planctomycetota	c__DG-23	o__	f__	g__	s__
M407-410cm_MAG30	0	0	0	0	0	0	0	0	0	0	0	0	0	0	0	d__Bacteria	p__Nitrospirota	c__Thermodesulfovibrionia	o__UBA6902	f__BMS3Bbin08	g__	s__
M15-18cm_MAG79	0	0	0	0	0	0	0	0	0	0	0	0	0	0	0	d__Bacteria	p__Bacteroidota	c__Bacteroidia	o__Cytophagales	f__Cyclobacteriaceae	g__SZUA-230	s__
M108-111cm_MAG13	0	0	0	0	0	0	0	0	0	0	0	0	0	0	0	d__Bacteria	p__Marinisomatota	c__Marinisomatia	o__Marinisomatales	f__SCKK01	g__SCKK01	s__
M12-15cm_MAG50	0	0	0	0	0	0	0	0	0	0	0	0	0	0	0	d__Bacteria	p__Desulfobacterota	c__Desulfobacteria	o__Desulfobacterales	f__UBA2156	g__UBA2156	s__
M129-131cm_MAG10	0	0	0	0	0	0	0	0	0	0	0	0	0	0	0	d__Bacteria	p__Marinisomatota	c__Marinisomatia	o__Marinisomatales	f__SCKK01	g__SCKK01	s__SCKK01 sp004124475
M149-152cm_MAG79	0	0	0	0	0	0	0	0	0	0	0	0	0	0	0	d__Bacteria	p__Marinisomatota	c__Marinisomatia	o__Marinisomatales	f__SCKK01	g__SCKK01	s__SCKK01 sp004124475
M300-303cm_MAG18	0	0	0	0	0	0	0	0	0	0	0	0	0	0	0	d__Bacteria	p__Marinisomatota	c__Marinisomatia	o__Marinisomatales	f__SCKK01	g__SCKK01	s__
M4-6cm_MAG54	0	0	0	0	0	0	0	0	0	0	0	0	0	0	0	d__Bacteria	p__Marinisomatota	c__Marinisomatia	o__Marinisomatales	f__SCKK01	g__SCKK01	s__SCKK01 sp004124475
M649-652cm_MAG38	0	0	0	0	0	0	0	0	0	0	0	0	0	0	0	d__Bacteria	p__Marinisomatota	c__Marinisomatia	o__Marinisomatales	f__SCKK01	g__SCKK01	s__
M200-203cm_MAG60	0	0	0	1	1	1	0	0	0	0	0	0	0	0	0	d__Archaea	p__Thermoproteota	c__Nitrososphaeria	o__Nitrososphaerales	f__Nitrosopumilaceae	g__Nitrosopumilus	s__Nitrosopumilus sp013390905
M99-102cm_MAG80	0	0	0	0	0	0	0	0	0	0	0	0	0	0	0	d__Bacteria	p__Proteobacteria	c__Gammaproteobacteria	o__Xanthomonadales	f__SZUA-36	g__SZUA-36	s__
M15-18cm_MAG23	0	0	0	0	0	0	0	0	0	0	0	0	0	0	0	d__Bacteria	p__Marinisomatota	c__SORT01	o__SORT01	f__SORT01	g__SORT01	s__
M200-203cm_MAG48	0	0	0	0	0	0	0	0	0	0	0	0	1	0	0	d__Bacteria	p__Gemmatimonadota	c__Gemmatimonadetes	o__Gemmatimonadales	f__GWC2-71-9	g__WVYX01	s__
M200-203cm_MAG67	0	0	0	0	0	0	0	0	0	0	0	0	0	0	0	d__Bacteria	p__Proteobacteria	c__Alphaproteobacteria	o__Rhodospirillales	f__2-02-FULL-58-16	g__	s__
M28-31cm_MAG48	0	0	0	0	0	0	0	0	0	0	0	0	0	0	0	d__Bacteria	p__Marinisomatota	c__SORT01	o__SORT01	f__SORT01	g__	s__
M4-6cm_MAG29	0	0	0	0	0	0	0	0	0	0	0	0	0	0	0	d__Bacteria	p__Chloroflexota	c__Anaerolineae	o__Anaerolineales	f__EnvOPS12	g__JAABUE01	s__
M300-303cm_MAG35	0	0	0	0	0	0	0	0	0	0	0	1	1	1	1	d__Bacteria	p__Proteobacteria	c__Gammaproteobacteria	o__UBA4486	f__UBA4486	g__SMWN01	s__
M10-12cm_MAG14	0	0	0	0	0	0	0	0	0	0	0	0	0	0	0	d__Bacteria	p__Desulfobacterota_D	c__UBA1144	o__UBA2774	f__N074bin48	g__N074bin48	s__N074bin48 sp004356685
M129-131cm_MAG23	0	0	0	0	0	0	0	0	0	0	0	0	0	0	0	d__Bacteria	p__Desulfobacterota_D	c__UBA1144	o__UBA2774	f__N074bin48	g__N074bin48	s__N074bin48 sp004356685
M15-18cm_MAG85	0	0	0	0	0	0	0	0	0	0	0	0	0	0	0	d__Bacteria	p__Myxococcota	c__UBA9160	o__UBA9160	f__UBA4427	g__UBA4427	s__
M407-410cm_MAG34	0	0	0	0	0	0	0	0	0	0	0	0	0	0	0	d__Bacteria	p__Caldatribacteriota	c__JS1	o__SB-45	f__34-128	g__	s__
M49-52cm_MAG11	0	0	0	0	0	0	0	0	0	0	0	1	1	1	1	d__Bacteria	p__Proteobacteria	c__Gammaproteobacteria	o__UBA4486	f__UBA4486	g__SMWN01	s__
M28-31cm_MAG18	0	0	0	0	0	0	0	0	0	0	0	0	0	0	0	d__Bacteria	p__Actinobacteriota	c__Acidimicrobiia	o__IMCC26256	f__	g__	s__
M120-123cm_MAG9	0	0	0	0	0	0	0	0	0	0	0	0	0	0	0	d__Bacteria	p__UBP7_A	c__4484-113	o__4484-113	f__	g__	s__
M407-410cm_MAG58	0	0	0	0	0	0	0	0	0	0	0	0	0	0	0	d__Bacteria	p__Proteobacteria	c__Alphaproteobacteria	o__Rhodospirillales	f__2-02-FULL-58-16	g__	s__
M78-81cm_MAG23	0	0	0	0	0	0	0	0	0	0	0	0	0	0	0	d__Bacteria	p__UBP7_A	c__4484-113	o__4484-113	f__	g__	s__
M49-52cm_MAG5	0	0	0	0	0	0	0	0	0	0	0	0	0	0	0	d__Bacteria	p__Proteobacteria	c__Alphaproteobacteria	o__Rhodospirillales	f__2-02-FULL-58-16	g__	s__
M749-752cm_MAG27	0	0	0	1	1	1	0	0	0	0	0	0	0	0	0	d__Archaea	p__Thermoproteota	c__Nitrososphaeria	o__Nitrososphaerales	f__Nitrosopumilaceae	g__Nitrosopumilus	s__Nitrosopumilus sp013390905
M28-31cm_MAG29	0	0	0	0	0	0	0	0	0	0	0	1	0	0	0	d__Bacteria	p__Bacteroidota	c__Bacteroidia	o__Bacteroidales	f__VadinHA17	g__	s__
M539-542cm_MAG62	0	0	0	0	0	0	0	0	0	0	0	0	0	0	0	d__Bacteria	p__Planctomycetota	c__SZUA-567	o__	f__	g__	s__
M78-81cm_MAG8	0	0	0	0	0	0	0	0	0	0	0	0	0	0	0	d__Bacteria	p__Chloroflexota	c__Anaerolineae	o__Anaerolineales	f__EnvOPS12	g__JAABUE01	s__
M129-131cm_MAG60	0	0	0	0	0	0	0	0	0	0	0	0	0	0	0	d__Bacteria	p__Proteobacteria	c__Alphaproteobacteria	o__Rhodospirillales	f__2-02-FULL-58-16	g__	s__
M21-24cm_MAG12	0	0	0	0	0	0	0	0	0	0	0	0	0	0	0	d__Bacteria	p__Planctomycetota	c__Phycisphaerae	o__Phycisphaerales	f__SM1A02	g__	s__
M12-15cm_MAG21	0	0	0	0	0	0	0	0	0	0	0	0	0	0	0	d__Bacteria	p__Myxococcota	c__UBA9160	o__UBA9160	f__UBA4427	g__DUBZ01	s__
M275-278cm_MAG23	0	0	0	0	0	0	0	0	0	0	0	0	0	0	0	d__Bacteria	p__Nitrospirota	c__Thermodesulfovibrionia	o__UBA6902	f__BMS3Bbin08	g__	s__
M78-81cm_MAG75	0	0	0	0	1	0	0	0	0	0	0	0	0	0	0	d__Archaea	p__Thermoproteota	c__Nitrososphaeria	o__Nitrososphaerales	f__Nitrosopumilaceae	g__Nitrosopumilus	s__Nitrosopumilus sp013390905
M649-652cm_MAG63	0	0	0	0	0	0	0	0	0	0	0	1	1	1	1	d__Bacteria	p__Proteobacteria	c__Gammaproteobacteria	o__UBA4486	f__UBA4486	g__SMWN01	s__
M129-131cm_MAG65	0	0	0	0	0	0	0	0	0	0	0	1	1	0	0	d__Bacteria	p__Gemmatimonadota	c__Gemmatimonadetes	o__Gemmatimonadales	f__GWC2-71-9	g__WVYX01	s__
M649-652cm_MAG81	0	0	0	0	0	0	0	0	0	0	0	1	1	0	0	d__Bacteria	p__Gemmatimonadota	c__Gemmatimonadetes	o__Gemmatimonadales	f__GWC2-71-9	g__WVYX01	s__
M407-410cm_MAG43	0	0	0	0	1	1	0	0	0	0	0	0	0	0	0	d__Archaea	p__Thermoproteota	c__Nitrososphaeria	o__Nitrososphaerales	f__Nitrosopumilaceae	g__Nitrosopumilus	s__Nitrosopumilus sp013390905
M129-131cm_MAG39	0	0	0	0	0	0	0	0	0	0	0	0	0	0	0	d__Bacteria	p__Chloroflexota	c__Anaerolineae	o__Anaerolineales	f__EnvOPS12	g__JAABUE01	s__
M49-52cm_MAG95	0	0	0	0	0	0	0	0	0	0	0	0	0	0	0	d__Bacteria	p__Chloroflexota	c__Anaerolineae	o__Anaerolineales	f__EnvOPS12	g__JAABUE01	s__
M539-542cm_MAG12	0	0	0	0	0	0	0	0	0	0	0	0	0	0	0	d__Bacteria	p__Marinisomatota	c__Marinisomatia	o__Marinisomatales	f__	g__	s__
M108-111cm_MAG40	0	0	0	0	0	0	0	0	0	0	0	0	0	0	0	d__Bacteria	p__Bacteroidota	c__Rhodothermia	o__Rhodothermales	f__UBA10348	g__	s__
M21-24cm_MAG59	0	0	0	0	0	0	0	0	0	0	0	0	0	0	0	d__Bacteria	p__Chloroflexota	c__Dehalococcoidia	o__SAR202	f__UBA11138	g__	s__
M10-12cm_MAG74	0	0	0	0	0	0	0	0	0	0	0	0	0	0	0	d__Bacteria	p__Myxococcota	c__UBA9160	o__UBA9160	f__UBA4427	g__UBA4427	s__
M749-752cm_MAG28	0	0	0	0	0	0	0	0	0	0	0	0	0	0	0	d__Bacteria	p__Nitrospirota	c__Thermodesulfovibrionia	o__UBA6902	f__BMS3Bbin08	g__	s__
M120-123cm_MAG19	0	0	0	0	0	0	0	0	0	0	0	0	0	0	0	d__Bacteria	p__Zixibacteria	c__MSB-5A5	o__GN15	f__FEB-12	g__	s__
M149-152cm_MAG77	0	0	0	0	1	0	0	0	0	0	0	0	0	0	0	d__Archaea	p__Thermoproteota	c__Nitrososphaeria	o__Nitrososphaerales	f__Nitrosopumilaceae	g__Nitrosopumilus	s__Nitrosopumilus sp013390905
M28-31cm_MAG56	0	0	0	0	0	0	0	0	0	0	0	0	0	0	0	d__Bacteria	p__Bacteroidota	c__Bacteroidia	o__Flavobacteriales	f__Flavobacteriaceae	g__CG1-02-35-72	s__
M649-652cm_MAG73	0	0	0	0	0	0	0	0	0	0	0	0	0	0	0	d__Bacteria	p__Proteobacteria	c__Alphaproteobacteria	o__Sphingomonadales	f__SMXR01	g__SMXR01	s__
M120-123cm_MAG79	0	0	0	0	0	0	1	0	0	0	0	1	1	1	0	d__Bacteria	p__Proteobacteria	c__Gammaproteobacteria	o__UBA4486	f__UBA4486	g__	s__
M12-15cm_MAG8	0	0	0	0	0	0	0	0	0	0	0	0	0	0	0	d__Bacteria	p__Actinobacteriota	c__Acidimicrobiia	o__UBA5794	f__ZC4RG35	g__SZUA-217	s__SZUA-217 sp004356805
M200-203cm_MAG70	0	0	0	0	0	0	0	0	0	0	0	0	0	0	0	d__Bacteria	p__Marinisomatota	c__Marinisomatia	o__Marinisomatales	f__TCS55	g__UBA2126	s__
M749-752cm_MAG9	0	0	0	0	0	0	0	0	0	0	0	0	0	0	0	d__Bacteria	p__Actinobacteriota	c__Acidimicrobiia	o__IMCC26256	f__	g__	s__
M99-102cm_MAG34	0	0	0	0	0	0	0	0	0	0	0	0	0	0	0	d__Bacteria	p__Marinisomatota	c__Marinisomatia	o__Marinisomatales	f__SCKK01	g__SCKK01	s__SCKK01 sp004124475
M99-102cm_MAG9	0	0	0	0	0	0	0	0	0	0	0	0	0	0	0	d__Bacteria	p__Actinobacteriota	c__Acidimicrobiia	o__UBA5794	f__UBA5794	g__	s__
M108-111cm_MAG65	1	0	1	0	0	0	0	0	0	0	0	0	0	0	0	d__Bacteria	p__Elusimicrobiota	c__Elusimicrobia	o__UBA1565	f__UBA1565	g__	s__
M28-31cm_MAG47	0	0	0	0	0	0	0	0	0	0	0	0	0	0	0	d__Bacteria	p__Nitrospinota	c__UBA9942	o__UBA9942	f__	g__	s__
M200-203cm_MAG53	0	0	0	0	0	0	0	0	0	0	0	0	0	0	0	d__Bacteria	p__SM23-31	c__SM23-31	o__SM23-31	f__SM23-31	g__	s__
M275-278cm_MAG46	0	0	0	0	0	0	0	0	0	0	0	0	0	0	0	d__Bacteria	p__Chloroflexota	c__Anaerolineae	o__Anaerolineales	f__EnvOPS12	g__JAABUE01	s__
M28-31cm_MAG20	0	0	0	0	0	0	0	0	0	0	0	0	0	0	0	d__Bacteria	p__Marinisomatota	c__SORT01	o__SORT01	f__SORT01	g__SORT01	s__
M300-303cm_MAG36	0	0	0	0	0	0	0	0	0	0	0	0	0	0	0	d__Bacteria	p__SM23-31	c__SM23-31	o__SM23-31	f__SM23-31	g__	s__
M49-52cm_MAG49	0	0	0	0	1	1	0	0	0	0	0	0	0	0	0	d__Archaea	p__Thermoproteota	c__Nitrososphaeria	o__Nitrososphaerales	f__Nitrosopumilaceae	g__Nitrosopumilus	s__Nitrosopumilus sp013390905
M28-31cm_MAG32	0	0	0	0	0	0	0	0	0	0	0	1	1	1	1	d__Bacteria	p__Proteobacteria	c__Gammaproteobacteria	o__UBA4486	f__UBA4486	g__SMWN01	s__
M12-15cm_MAG71	0	0	0	0	0	0	0	0	0	0	0	0	0	0	0	d__Bacteria	p__Proteobacteria	c__Alphaproteobacteria	o__Rhodospirillales	f__2-02-FULL-58-16	g__	s__
M0-1cm_MAG62	0	0	0	0	0	0	0	0	0	0	0	0	0	0	0	d__Bacteria	p__Proteobacteria	c__Alphaproteobacteria	o__Rhodospirillales	f__2-02-FULL-58-16	g__	s__
M649-652cm_MAG86	0	0	0	0	0	0	0	0	0	0	0	0	0	0	0	d__Bacteria	p__Actinobacteriota	c__Acidimicrobiia	o__UBA5794	f__UBA5794	g__	s__
M49-52cm_MAG38	1	0	1	0	0	0	0	0	0	0	0	0	0	0	0	d__Bacteria	p__Elusimicrobiota	c__Elusimicrobia	o__UBA1565	f__UBA1565	g__	s__
M21-24cm_MAG83	0	0	0	0	0	0	0	0	0	0	0	0	0	0	0	d__Bacteria	p__Proteobacteria	c__Alphaproteobacteria	o__Sphingomonadales	f__SMXR01	g__SMXR01	s__
M21-24cm_MAG21	0	0	0	0	0	0	0	0	0	0	0	1	0	0	0	d__Bacteria	p__Bacteroidota	c__Bacteroidia	o__Cytophagales	f__Cyclobacteriaceae	g__SZUA-230	s__
M12-15cm_MAG40	0	0	0	0	0	0	0	0	0	0	0	0	0	0	0	d__Bacteria	p__Actinobacteriota	c__Acidimicrobiia	o__UBA5794	f__UBA5794	g__BMS3BBIN02	s__
M18-21cm_MAG56	0	0	0	0	0	0	0	0	0	0	0	0	0	0	0	d__Bacteria	p__Actinobacteriota	c__Acidimicrobiia	o__IMCC26256	f__	g__	s__
M99-102cm_MAG23	0	0	0	0	0	0	0	0	0	0	0	1	1	1	1	d__Bacteria	p__Proteobacteria	c__Gammaproteobacteria	o__UBA4486	f__UBA4486	g__SMWN01	s__
M15-18cm_MAG67	0	0	0	0	0	0	0	0	0	0	0	0	0	0	0	d__Bacteria	p__Bacteroidota	c__Bacteroidia	o__Flavobacteriales	f__Flavobacteriaceae	g__GCA-002733185	s__
M18-21cm_MAG46	0	0	0	0	0	0	0	0	0	0	0	0	0	0	0	d__Bacteria	p__Bacteroidota	c__Bacteroidia	o__Flavobacteriales	f__Flavobacteriaceae	g__GCA-002733185	s__
M200-203cm_MAG22	0	0	0	0	0	0	0	0	0	0	0	0	0	0	0	d__Bacteria	p__Poribacteria	c__DTPJ01	o__DTPJ01	f__	g__	s__
M407-410cm_MAG9	0	0	0	0	0	0	0	0	0	0	0	1	1	1	1	d__Bacteria	p__Proteobacteria	c__Gammaproteobacteria	o__UBA4486	f__UBA4486	g__SMWN01	s__
M10-12cm_MAG33	0	0	0	0	0	0	0	0	0	0	0	0	0	0	0	d__Bacteria	p__Planctomycetota	c__Phycisphaerae	o__Sedimentisphaerales	f__SG8-4	g__DTPU01	s__
M15-18cm_MAG36	0	0	0	0	0	0	0	0	0	0	0	1	0	0	0	d__Bacteria	p__Nitrospirota	c__Nitrospiria	o__Nitrospirales	f__UBA8639	g__SPGG5	s__
M108-111cm_MAG37	0	0	0	0	0	0	0	0	0	0	0	0	0	0	0	d__Bacteria	p__Aerophobota	c__Aerophobia	o__Aerophobales	f__AE-B3A	g__AE-B3A	s__
M120-123cm_MAG89	0	0	0	0	0	0	0	0	0	0	0	0	0	0	0	d__Bacteria	p__Planctomycetota	c__Phycisphaerae	o__Sedimentisphaerales	f__SG8-4	g__B140-G9	s__
M649-652cm_MAG59	0	0	0	0	0	0	0	0	0	0	0	0	0	0	0	d__Bacteria	p__Aerophobota	c__Aerophobia	o__Aerophobales	f__AE-B3A	g__AE-B3A	s__
M99-102cm_MAG21	0	0	0	0	0	0	0	0	0	0	0	0	0	0	0	d__Bacteria	p__Aerophobota	c__Aerophobia	o__Aerophobales	f__AE-B3A	g__AE-B3A	s__
M200-203cm_MAG5	0	0	0	0	0	0	0	0	0	0	0	0	0	0	0	d__Bacteria	p__Actinobacteriota	c__Acidimicrobiia	o__IMCC26256	f__	g__	s__
M49-52cm_MAG36	0	0	0	0	0	0	0	0	0	0	0	0	0	0	0	d__Bacteria	p__Actinobacteriota	c__Acidimicrobiia	o__IMCC26256	f__	g__	s__
M749-752cm_MAG30	0	0	0	0	0	0	0	0	0	0	0	0	0	0	0	d__Bacteria	p__Bacteroidota	c__Bacteroidia	o__Bacteroidales	f__VadinHA17	g__	s__
M275-278cm_MAG33	0	0	0	0	0	0	0	0	0	0	0	0	0	0	0	d__Bacteria	p__Marinisomatota	c__Marinisomatia	o__Marinisomatales	f__	g__	s__
M200-203cm_MAG52	0	0	0	0	0	0	0	0	0	0	0	0	0	0	0	d__Bacteria	p__Caldatribacteriota	c__JS1	o__SB-45	f__34-128	g__	s__
M108-111cm_MAG5	0	0	0	0	0	0	0	0	0	0	0	0	0	0	0	d__Bacteria	p__Elusimicrobiota	c__	o__	f__	g__	s__
M129-131cm_MAG9	0	0	0	0	0	0	0	0	0	0	0	1	1	1	1	d__Bacteria	p__Proteobacteria	c__Gammaproteobacteria	o__UBA4486	f__UBA4486	g__SMWN01	s__
M99-102cm_MAG72	0	0	0	0	0	0	0	0	0	0	0	0	0	0	0	d__Bacteria	p__Planctomycetota	c__Phycisphaerae	o__FEN-1346	f__	g__	s__
M129-131cm_MAG16	0	0	0	0	0	0	0	0	0	0	0	0	0	0	0	d__Bacteria	p__Actinobacteriota	c__Acidimicrobiia	o__UBA5794	f__UBA5794	g__	s__
M15-18cm_MAG6	0	0	0	0	0	0	0	0	0	0	0	1	1	0	0	d__Bacteria	p__Acidobacteriota	c__UBA6911	o__RPQK01	f__RPQK01	g__	s__
M407-410cm_MAG27	0	0	0	0	0	0	0	0	0	0	1	0	0	0	0	d__Bacteria	p__Proteobacteria	c__Gammaproteobacteria	o__GCA-001735895	f__GCA-001735895	g__GCA-001735895	s__
M18-21cm_MAG25	0	0	0	0	0	0	0	0	0	0	0	0	0	0	0	d__Bacteria	p__Planctomycetota	c__Phycisphaerae	o__Phycisphaerales	f__SM1A02	g__JABDLI01	s__
M10-12cm_MAG62	0	0	0	0	0	0	0	0	0	0	0	0	0	0	0	d__Bacteria	p__Bacteroidota	c__Bacteroidia	o__Bacteroidales	f__VadinHA17	g__	s__
M120-123cm_MAG58	0	0	0	0	0	0	0	0	0	0	0	0	0	0	0	d__Bacteria	p__Proteobacteria	c__Alphaproteobacteria	o__Sphingomonadales	f__SMXR01	g__SMXR01	s__
M120-123cm_MAG88	0	0	0	0	0	0	0	0	0	0	0	0	0	0	0	d__Bacteria	p__Omnitrophota	c__Koll11	o__	f__	g__	s__
M407-410cm_MAG29	0	0	0	0	0	0	0	0	0	0	0	0	0	0	0	d__Bacteria	p__Bacteroidota	c__Bacteroidia	o__Bacteroidales	f__VadinHA17	g__	s__
M49-52cm_MAG50	0	0	0	0	0	0	1	0	0	0	0	0	0	0	0	d__Bacteria	p__Proteobacteria	c__Gammaproteobacteria	o__Xanthomonadales	f__SZUA-36	g__SZUA-36	s__
M12-15cm_MAG36	0	0	0	0	0	0	0	0	0	0	1	0	0	0	0	d__Bacteria	p__Proteobacteria	c__Gammaproteobacteria	o__GCA-001735895	f__GCA-001735895	g__GCA-001735895	s__
M15-18cm_MAG44	0	0	0	0	0	0	0	0	0	0	0	0	0	0	0	d__Bacteria	p__Proteobacteria	c__Alphaproteobacteria	o__Rhizobiales	f__Methyloligellaceae	g__UBA2767	s__
M407-410cm_MAG66	0	0	0	0	0	0	0	0	0	0	0	0	0	0	0	d__Bacteria	p__Actinobacteriota	c__Acidimicrobiia	o__UBA5794	f__UBA5794	g__	s__
M649-652cm_MAG25	0	0	0	0	0	0	0	0	0	0	0	0	0	0	0	d__Bacteria	p__Proteobacteria	c__Gammaproteobacteria	o__Enterobacterales	f__Enterobacteriaceae	g__Escherichia	s__Escherichia flexneri
M12-15cm_MAG25	0	0	0	0	0	0	0	0	0	0	0	0	0	0	0	d__Bacteria	p__Bacteroidota	c__Bacteroidia	o__Flavobacteriales	f__Flavobacteriaceae	g__GCA-002733185	s__
M12-15cm_MAG66	0	0	0	0	0	0	0	0	0	0	0	0	0	0	0	d__Bacteria	p__Actinobacteriota	c__Acidimicrobiia	o__UBA5794	f__UBA5794	g__B3-G11	s__
M200-203cm_MAG46	0	0	0	0	0	0	0	0	0	0	0	0	0	0	0	d__Bacteria	p__Marinisomatota	c__Marinisomatia	o__Marinisomatales	f__SCKK01	g__SCKK01	s__SCKK01 sp004124475
M28-31cm_MAG13	0	0	0	0	0	0	0	0	0	0	0	0	0	0	0	d__Bacteria	p__Proteobacteria	c__Alphaproteobacteria	o__Rhodospirillales	f__2-02-FULL-58-16	g__	s__
M539-542cm_MAG31	0	0	0	0	0	0	0	0	0	0	0	0	0	0	0	d__Bacteria	p__Marinisomatota	c__Marinisomatia	o__Marinisomatales	f__SCKK01	g__SCKK01	s__SCKK01 sp004124475
M120-123cm_MAG54	0	0	0	0	0	0	0	0	0	0	0	0	0	1	1	d__Bacteria	p__Proteobacteria	c__Gammaproteobacteria	o__UBA4486	f__UBA4486	g__SMWN01	s__
M49-52cm_MAG45	0	0	0	0	0	0	0	0	0	0	0	0	0	0	0	d__Bacteria	p__SM23-31	c__SM23-31	o__SM23-31	f__SM23-31	g__	s__
M10-12cm_MAG39	0	0	0	0	0	0	0	0	0	0	0	0	0	0	0	d__Bacteria	p__Proteobacteria	c__Alphaproteobacteria	o__Rhodospirillales	f__2-02-FULL-58-16	g__	s__
M78-81cm_MAG52	0	0	0	0	0	0	0	0	0	0	0	0	0	0	0	d__Bacteria	p__RBG-13-61-14	c__RBG-13-61-14	o__	f__	g__	s__
M120-123cm_MAG81	0	0	0	0	0	0	1	0	0	0	0	0	0	0	0	d__Bacteria	p__Proteobacteria	c__Gammaproteobacteria	o__Xanthomonadales	f__SZUA-36	g__SZUA-36	s__
M28-31cm_MAG1	0	0	0	0	0	0	0	0	0	0	0	1	1	0	0	d__Bacteria	p__Proteobacteria	c__Gammaproteobacteria	o__Pseudomonadales	f__HTCC2089	g__	s__
M12-15cm_MAG14	0	0	0	0	0	0	0	0	0	0	0	0	0	0	0	d__Bacteria	p__Chloroflexota	c__Dehalococcoidia	o__UBA1151	f__Bin127	g__UBA9455	s__
M649-652cm_MAG69	0	0	0	0	0	0	0	0	0	0	0	0	0	0	0	d__Bacteria	p__Elusimicrobiota	c__	o__	f__	g__	s__
M407-410cm_MAG41	0	0	0	0	0	0	0	0	0	0	0	0	0	0	0	d__Bacteria	p__SM23-31	c__SM23-31	o__SM23-31	f__SM23-31	g__	s__
M12-15cm_MAG72	0	0	0	0	0	0	0	0	0	0	0	0	0	0	0	d__Bacteria	p__Myxococcota	c__UBA9160	o__UBA9160	f__UBA4427	g__UBA4427	s__
M4-6cm_MAG22	0	0	0	0	0	0	0	0	0	0	0	0	0	0	0	d__Bacteria	p__Actinobacteriota	c__Acidimicrobiia	o__UBA5794	f__UBA5794	g__	s__
M539-542cm_MAG52	0	0	0	0	0	0	0	0	0	0	0	0	0	0	0	d__Bacteria	p__Planctomycetota	c__Phycisphaerae	o__Sedimentisphaerales	f__Anaerohalophaeraceae	g__B28-G16	s__
M15-18cm_MAG20	0	0	0	0	0	0	0	0	0	0	0	0	0	0	0	d__Bacteria	p__Proteobacteria	c__Alphaproteobacteria	o__SMXQ01	f__SMXQ01	g__SMXQ01	s__SMXQ01 sp004356985
M275-278cm_MAG8	0	0	0	0	0	0	0	0	0	0	0	0	0	0	0	d__Bacteria	p__Elusimicrobiota	c__	o__	f__	g__	s__
M99-102cm_MAG60	0	0	0	0	0	0	0	0	0	0	0	1	1	0	0	d__Bacteria	p__Proteobacteria	c__Gammaproteobacteria	o__UBA4486	f__UBA4486	g__	s__
M275-278cm_MAG7	0	0	0	0	0	0	0	0	0	0	0	1	1	0	0	d__Bacteria	p__Proteobacteria	c__Gammaproteobacteria	o__Pseudomonadales	f__HTCC2089	g__	s__
M49-52cm_MAG80	0	0	0	0	0	0	0	0	0	0	0	0	0	0	0	d__Bacteria	p__FEN-1099	c__FEN-1099	o__FEN-1099	f__	g__	s__
M108-111cm_MAG71	0	0	0	0	0	0	0	0	0	0	0	1	1	0	0	d__Bacteria	p__Proteobacteria	c__Gammaproteobacteria	o__Pseudomonadales	f__HTCC2089	g__	s__
M18-21cm_MAG27	0	0	0	0	0	0	0	0	1	1	1	0	0	1	1	d__Bacteria	p__Proteobacteria	c__Alphaproteobacteria	o__Rhizobiales	f__Methyloligellaceae	g__UBA2767	s__
M12-15cm_MAG37	0	0	0	0	0	0	0	0	0	0	0	0	0	0	0	d__Bacteria	p__Nitrospirota	c__Thermodesulfovibrionia	o__UBA6902	f__BMS3Bbin08	g__	s__
M200-203cm_MAG59	0	0	0	0	0	0	0	0	0	0	0	0	0	0	0	d__Bacteria	p__Nitrospirota	c__Thermodesulfovibrionia	o__UBA6902	f__BMS3Bbin08	g__	s__
M0-1cm_MAG67	0	0	0	0	0	0	0	0	0	0	0	0	0	0	0	d__Bacteria	p__Marinisomatota	c__Marinisomatia	o__Marinisomatales	f__	g__	s__
M108-111cm_MAG23	0	0	0	0	0	0	0	0	0	0	0	0	0	0	0	d__Bacteria	p__Marinisomatota	c__Marinisomatia	o__SCGC-AAA003-L08	f__TS1B11	g__	s__
M149-152cm_MAG4	0	0	0	0	0	0	0	0	0	0	0	0	0	0	0	d__Bacteria	p__Marinisomatota	c__Marinisomatia	o__SCGC-AAA003-L08	f__TS1B11	g__	s__
M21-24cm_MAG99	0	0	0	0	0	0	0	0	0	0	0	0	0	0	0	d__Bacteria	p__Marinisomatota	c__Marinisomatia	o__Marinisomatales	f__SCKK01	g__SCKK01	s__
M10-12cm_MAG16	0	0	0	0	0	0	0	0	0	0	0	0	0	0	0	d__Bacteria	p__Aerophobota	c__Aerophobia	o__Aerophobales	f__AE-B3A	g__AE-B3A	s__
M10-12cm_MAG63	0	0	0	0	0	0	0	0	0	0	0	0	0	0	0	d__Bacteria	p__Acidobacteriota	c__Mor1	o__Mor1	f__Mor1	g__WVWW01	s__
M12-15cm_MAG35	0	0	0	0	0	0	0	0	0	0	0	0	0	0	0	d__Bacteria	p__Aerophobota	c__Aerophobia	o__Aerophobales	f__AE-B3A	g__AE-B3A	s__
M0-1cm_MAG72	0	0	0	0	0	0	0	0	0	0	0	0	0	0	0	d__Bacteria	p__SM23-31	c__SM23-31	o__SM23-31	f__SM23-31	g__	s__
M149-152cm_MAG47	0	0	0	0	0	0	0	0	0	0	0	0	0	0	0	d__Bacteria	p__Planctomycetota	c__DG-23	o__	f__	g__	s__
M149-152cm_MAG45	0	0	0	0	0	0	0	0	0	0	0	1	1	0	0	d__Bacteria	p__Proteobacteria	c__Gammaproteobacteria	o__Pseudomonadales	f__HTCC2089	g__	s__
M10-12cm_MAG54	0	0	0	0	0	0	0	0	0	0	0	0	0	0	0	d__Bacteria	p__Myxococcota	c__UBA9160	o__UBA9160	f__UBA4427	g__DUBZ01	s__
M10-12cm_MAG56	0	0	0	0	0	0	0	0	0	0	0	0	0	0	0	d__Bacteria	p__Chloroflexota	c__Dehalococcoidia	o__Dehalococcoidales	f__RBG-16-60-22	g__GCA-2688435	s__
M149-152cm_MAG1	0	0	0	0	0	0	0	0	0	0	0	0	0	0	0	d__Bacteria	p__SM23-31	c__SM23-31	o__SM23-31	f__SM23-31	g__	s__
M200-203cm_MAG39	0	0	0	0	0	0	0	0	0	0	0	0	0	0	0	d__Bacteria	p__Actinobacteriota	c__Acidimicrobiia	o__UBA5794	f__UBA5794	g__B3-G11	s__B3-G11 sp004356175
M21-24cm_MAG26	0	0	0	0	0	0	0	0	0	0	0	0	0	0	0	d__Bacteria	p__Chloroflexota	c__Dehalococcoidia	o__UBA1151	f__UBA1151	g__GCA-2730555	s__
M300-303cm_MAG69	0	0	0	0	0	0	0	0	0	0	0	0	0	0	0	d__Bacteria	p__Marinisomatota	c__Marinisomatia	o__Marinisomatales	f__	g__	s__
M28-31cm_MAG50	0	0	0	0	0	0	1	0	0	0	0	0	0	0	0	d__Bacteria	p__Proteobacteria	c__Gammaproteobacteria	o__Xanthomonadales	f__SZUA-36	g__SZUA-36	s__
M200-203cm_MAG62	0	0	0	0	0	0	0	0	0	0	0	1	1	0	0	d__Bacteria	p__Proteobacteria	c__Gammaproteobacteria	o__Pseudomonadales	f__HTCC2089	g__	s__
M21-24cm_MAG18	0	0	0	0	0	0	0	0	0	0	0	0	0	0	0	d__Bacteria	p__Marinisomatota	c__SORT01	o__SORT01	f__SORT01	g__SORT01	s__
M12-15cm_MAG20	0	0	0	0	0	0	0	0	0	0	0	0	0	0	0	d__Bacteria	p__Planctomycetota	c__Phycisphaerae	o__Phycisphaerales	f__SM1A02	g__	s__
M10-12cm_MAG11	0	0	0	0	0	0	0	0	0	0	0	0	0	0	0	d__Bacteria	p__Nitrospirota	c__Thermodesulfovibrionia	o__Thermodesulfovibrionales	f__UBA6898	g__	s__
M28-31cm_MAG35	0	0	0	0	0	0	0	0	0	0	0	0	0	0	0	d__Bacteria	p__SAR324	c__SAR324	o__	f__	g__	s__
M300-303cm_MAG49	0	0	0	0	0	0	0	0	0	0	0	0	0	0	0	d__Bacteria	p__Elusimicrobiota	c__	o__	f__	g__	s__
M120-123cm_MAG34	0	0	0	0	0	0	0	0	0	0	0	0	0	0	0	d__Bacteria	p__Elusimicrobiota	c__	o__	f__	g__	s__
M539-542cm_MAG76	0	0	0	0	0	0	0	0	0	0	1	0	0	0	0	d__Bacteria	p__Proteobacteria	c__Gammaproteobacteria	o__GCA-001735895	f__GCA-001735895	g__GCA-001735895	s__
M99-102cm_MAG54	0	0	0	0	0	0	0	0	0	0	0	1	1	0	0	d__Bacteria	p__Proteobacteria	c__Gammaproteobacteria	o__Pseudomonadales	f__HTCC2089	g__	s__
M108-111cm_MAG52	0	0	0	0	0	0	0	0	0	0	0	0	0	0	0	d__Bacteria	p__Proteobacteria	c__Gammaproteobacteria	o__Xanthomonadales	f__SZUA-36	g__SZUA-36	s__
M300-303cm_MAG73	0	0	0	0	0	0	0	0	0	0	0	1	1	0	0	d__Bacteria	p__Proteobacteria	c__Gammaproteobacteria	o__Pseudomonadales	f__HTCC2089	g__	s__
M120-123cm_MAG77	0	0	0	0	0	0	0	0	0	0	0	0	0	0	0	d__Bacteria	p__Hydrogenedentota	c__Hydrogenedentia	o__Hydrogenedentiales	f__GCA-2746185	g__	s__
M129-131cm_MAG55	0	0	0	0	0	0	0	0	0	0	0	0	0	0	0	d__Bacteria	p__Proteobacteria	c__Gammaproteobacteria	o__UBA4486	f__UBA4486	g__	s__
M200-203cm_MAG25	0	0	0	0	0	0	0	0	0	0	0	1	1	1	1	d__Bacteria	p__Proteobacteria	c__Gammaproteobacteria	o__UBA4486	f__UBA4486	g__SMWN01	s__
M300-303cm_MAG50	0	0	0	0	0	0	0	0	0	0	0	0	0	0	0	d__Bacteria	p__Marinisomatota	c__Marinisomatia	o__Marinisomatales	f__TCS55	g__UBA2126	s__
M407-410cm_MAG24	0	0	0	0	0	0	0	0	0	0	0	0	0	0	0	d__Bacteria	p__Marinisomatota	c__Marinisomatia	o__SCGC-AAA003-L08	f__TS1B11	g__	s__
M49-52cm_MAG28	0	0	0	0	0	0	0	0	0	0	0	0	0	0	0	d__Bacteria	p__Marinisomatota	c__Marinisomatia	o__Marinisomatales	f__TCS55	g__UBA2126	s__
M49-52cm_MAG29	0	0	0	0	0	0	0	0	0	0	0	1	1	1	0	d__Bacteria	p__Proteobacteria	c__Gammaproteobacteria	o__UBA4486	f__UBA4486	g__	s__
M649-652cm_MAG1	0	0	0	0	0	0	0	0	0	0	0	0	0	0	0	d__Bacteria	p__Hydrogenedentota	c__Hydrogenedentia	o__Hydrogenedentiales	f__GCA-2746185	g__	s__
M749-752cm_MAG36	0	0	0	0	0	0	0	0	0	0	0	0	0	0	0	d__Bacteria	p__Marinisomatota	c__Marinisomatia	o__Marinisomatales	f__SCKK01	g__SCKK01	s__SCKK01 sp004124475
M99-102cm_MAG42	0	0	0	0	0	0	0	0	0	0	0	0	0	0	0	d__Bacteria	p__Marinisomatota	c__Marinisomatia	o__SCGC-AAA003-L08	f__TS1B11	g__	s__
M149-152cm_MAG14	0	0	0	0	0	0	0	0	0	0	0	0	0	0	0	d__Bacteria	p__Aerophobota	c__Aerophobia	o__Aerophobales	f__AE-B3A	g__AE-B3A	s__
M200-203cm_MAG4	0	0	0	0	0	0	0	0	0	0	0	0	0	0	0	d__Bacteria	p__Aerophobota	c__Aerophobia	o__Aerophobales	f__AE-B3A	g__AE-B3A	s__
M108-111cm_MAG76	0	0	0	0	0	0	0	0	0	0	0	0	0	0	0	d__Bacteria	p__Marinisomatota	c__SORT01	o__SORT01	f__SORT01	g__SORT01	s__
M4-6cm_MAG8	0	0	0	0	0	0	0	0	0	0	0	0	0	0	0	d__Bacteria	p__Marinisomatota	c__SORT01	o__SORT01	f__SORT01	g__SORT01	s__
M21-24cm_MAG76	0	0	0	0	0	0	0	0	0	0	0	0	0	0	0	d__Bacteria	p__Actinobacteriota	c__Acidimicrobiia	o__UBA5794	f__UBA5794	g__	s__
M15-18cm_MAG32	0	0	0	0	0	0	0	0	0	0	0	0	0	0	0	d__Bacteria	p__Proteobacteria	c__Gammaproteobacteria	o__GCA-001735895	f__GCA-001735895	g__GCA-001735895	s__
M78-81cm_MAG9	0	0	0	0	0	0	0	0	0	0	0	1	1	0	0	d__Bacteria	p__Proteobacteria	c__Gammaproteobacteria	o__Pseudomonadales	f__HTCC2089	g__	s__
M539-542cm_MAG73	0	0	0	0	0	0	0	0	0	0	0	0	0	0	0	d__Bacteria	p__Aerophobota	c__Aerophobia	o__Aerophobales	f__AE-B3A	g__AE-B3A	s__
M15-18cm_MAG41	0	0	0	0	0	0	0	0	0	0	0	0	0	0	0	d__Bacteria	p__Desulfobacterota_D	c__UBA1144	o__UBA2774	f__N074bin48	g__N074bin48	s__N074bin48 sp004356685
M49-52cm_MAG90	0	0	0	0	0	0	0	0	0	0	0	0	0	0	0	d__Bacteria	p__UBP7_A	c__4484-113	o__4484-113	f__	g__	s__
M120-123cm_MAG4	0	0	0	0	0	0	0	0	0	0	0	1	1	0	0	d__Bacteria	p__Proteobacteria	c__Gammaproteobacteria	o__Pseudomonadales	f__HTCC2089	g__	s__
M18-21cm_MAG3	0	0	0	0	0	0	0	0	0	0	0	0	1	1	0	d__Bacteria	p__Proteobacteria	c__Gammaproteobacteria	o__UBA4486	f__UBA4486	g__SMWN01	s__
M300-303cm_MAG24	0	0	0	0	0	0	0	0	0	0	0	0	0	0	0	d__Bacteria	p__Bacteroidota	c__Bacteroidia	o__Bacteroidales	f__VadinHA17	g__	s__
M649-652cm_MAG74	0	0	0	0	0	0	0	0	0	0	0	0	0	0	0	d__Bacteria	p__Planctomycetota	c__Planctomycetes	o__Pirellulales	f__	g__	s__
M12-15cm_MAG58	0	0	0	0	0	0	0	0	0	0	0	0	0	0	0	d__Bacteria	p__Chloroflexota	c__Dehalococcoidia	o__Dehalococcoidales	f__RBG-16-60-22	g__GCA-2688435	s__
M18-21cm_MAG38	0	0	0	0	0	0	0	0	0	0	0	0	0	0	0	d__Bacteria	p__Myxococcota	c__UBA9160	o__UBA9160	f__SMWR01	g__SMWR01	s__SMWR01 sp004356735
M149-152cm_MAG49	0	0	0	0	0	0	0	0	0	0	0	0	0	0	0	d__Bacteria	p__Desulfobacterota_D	c__UBA1144	o__UBA2774	f__N074bin48	g__N074bin48	s__N074bin48 sp004356685
M0-1cm_MAG45	0	0	0	0	0	0	0	0	0	0	0	1	1	0	0	d__Bacteria	p__Proteobacteria	c__Gammaproteobacteria	o__Pseudomonadales	f__HTCC2089	g__	s__
M149-152cm_MAG28	0	0	0	0	0	0	1	0	0	0	0	0	0	0	0	d__Bacteria	p__Proteobacteria	c__Gammaproteobacteria	o__Woeseiales	f__Woeseiaceae	g__UBA1847	s__
M120-123cm_MAG57	0	0	0	0	0	0	0	0	0	0	0	0	0	0	0	d__Bacteria	p__Proteobacteria	c__Alphaproteobacteria	o__Rhodospirillales	f__2-02-FULL-58-16	g__	s__
M108-111cm_MAG43	0	0	0	0	0	0	0	0	0	0	0	0	0	0	0	d__Bacteria	p__Proteobacteria	c__Alphaproteobacteria	o__Rhodospirillales	f__2-02-FULL-58-16	g__	s__
M28-31cm_MAG25	0	0	0	0	0	0	0	0	0	0	1	0	0	0	0	d__Bacteria	p__Proteobacteria	c__Gammaproteobacteria	o__GCA-001735895	f__GCA-001735895	g__GCA-001735895	s__
M200-203cm_MAG69	0	0	0	0	0	0	0	0	0	0	0	0	0	0	0	d__Bacteria	p__Chloroflexota	c__Anaerolineae	o__Anaerolineales	f__EnvOPS12	g__JAABUE01	s__
M407-410cm_MAG19	0	0	0	0	0	0	0	0	0	0	0	1	1	0	0	d__Bacteria	p__Proteobacteria	c__Gammaproteobacteria	o__Pseudomonadales	f__HTCC2089	g__	s__
M108-111cm_MAG57	0	0	0	0	0	0	0	0	0	0	0	1	1	1	1	d__Bacteria	p__Proteobacteria	c__Gammaproteobacteria	o__UBA4486	f__UBA4486	g__SMWN01	s__
M15-18cm_MAG24	0	0	0	0	0	0	0	0	0	0	0	1	1	0	0	d__Bacteria	p__Gemmatimonadota	c__Gemmatimonadetes	o__Gemmatimonadales	f__GWC2-71-9	g__	s__
M275-278cm_MAG3	0	0	0	0	0	0	0	0	0	0	0	0	0	0	0	d__Bacteria	p__Actinobacteriota	c__Acidimicrobiia	o__UBA5794	f__UBA5794	g__	s__
M0-1cm_MAG51	0	0	0	0	0	0	0	0	0	0	0	0	0	0	0	d__Bacteria	p__Nitrospirota	c__Thermodesulfovibrionia	o__UBA6902	f__BMS3Bbin08	g__	s__
M10-12cm_MAG22	0	0	0	0	0	0	0	0	0	0	0	0	0	0	0	d__Bacteria	p__SM23-31	c__SM23-31	o__SM23-31	f__SM23-31	g__	s__
M200-203cm_MAG58	0	0	0	0	0	0	0	0	0	0	0	0	0	0	0	d__Bacteria	p__Bacteroidota	c__Bacteroidia	o__Bacteroidales	f__VadinHA17	g__	s__
M10-12cm_MAG64	0	0	0	0	0	0	0	0	0	0	0	1	1	0	0	d__Bacteria	p__Gemmatimonadota	c__Gemmatimonadetes	o__Longimicrobiales	f__UBA6960	g__	s__
M149-152cm_MAG75	0	0	0	0	0	0	0	0	0	0	0	0	0	0	0	d__Bacteria	p__Planctomycetota	c__Phycisphaerae	o__Sedimentisphaerales	f__Anaerohalophaeraceae	g__	s__
M0-1cm_MAG48	0	0	0	0	0	0	0	0	0	0	0	0	0	0	0	d__Bacteria	p__Myxococcota	c__UBA9160	o__UBA9160	f__SMWR01	g__SMWR01	s__SMWR01 sp004356735
M120-123cm_MAG71	0	0	0	0	0	0	0	0	0	0	0	0	0	0	0	d__Bacteria	p__Marinisomatota	c__Marinisomatia	o__Marinisomatales	f__TCS55	g__UBA2126	s__
M78-81cm_MAG30	0	0	0	0	0	0	0	0	0	0	0	1	1	1	0	d__Bacteria	p__Proteobacteria	c__Gammaproteobacteria	o__UBA4486	f__UBA4486	g__SMWN01	s__
M10-12cm_MAG2	0	0	0	0	0	0	0	0	0	0	0	1	1	0	0	d__Bacteria	p__Proteobacteria	c__Gammaproteobacteria	o__Pseudomonadales	f__HTCC2089	g__	s__
M18-21cm_MAG49	0	0	0	0	0	0	1	1	0	0	0	1	1	1	1	d__Bacteria	p__Proteobacteria	c__Gammaproteobacteria	o__Burkholderiales	f__Burkholderiaceae	g__Cupriavidus	s__Cupriavidus gilardii
M149-152cm_MAG20	0	0	0	0	0	0	0	0	0	0	0	1	1	0	0	d__Bacteria	p__Proteobacteria	c__Gammaproteobacteria	o__Burkholderiales	f__Burkholderiaceae	g__Burkholderia	s__Burkholderia stabilis
M49-52cm_MAG94	0	0	0	0	0	0	0	0	0	0	0	0	0	0	0	d__Bacteria	p__Proteobacteria	c__Gammaproteobacteria	o__Pseudomonadales	f__HTCC2089	g__	s__
M108-111cm_MAG16	0	0	0	0	0	0	0	0	0	0	0	0	0	0	0	d__Bacteria	p__Marinisomatota	c__Marinisomatia	o__Marinisomatales	f__TCS55	g__	s__
M120-123cm_MAG24	0	0	0	0	0	0	0	0	0	0	0	0	0	0	0	d__Bacteria	p__Marinisomatota	c__Marinisomatia	o__Marinisomatales	f__SCKK01	g__SCKK01	s__
M15-18cm_MAG81	0	0	0	0	0	0	0	0	0	0	0	0	0	0	0	d__Bacteria	p__KSB1	c__UBA2214	o__JdFR-76	f__DREG01	g__	s__
M275-278cm_MAG65	0	0	0	0	0	0	0	0	0	0	0	0	0	0	0	d__Bacteria	p__Caldatribacteriota	c__JS1	o__SB-45	f__34-128	g__	s__
M12-15cm_MAG19	0	0	0	0	0	0	0	0	0	0	0	0	0	0	0	d__Bacteria	p__Bacteroidota	c__Bacteroidia	o__Bacteroidales	f__VadinHA17	g__	s__
M49-52cm_MAG27	0	0	0	0	0	0	0	0	0	0	0	0	0	0	0	d__Bacteria	p__Bacteroidota	c__Bacteroidia	o__Bacteroidales	f__F082	g__GCA-002708315	s__
M0-1cm_MAG9	0	0	0	0	0	0	0	0	0	0	0	0	0	0	0	d__Bacteria	p__Aerophobota	c__Aerophobia	o__Aerophobales	f__AE-B3A	g__AE-B3A	s__
M129-131cm_MAG63	0	0	0	0	0	0	0	0	0	0	0	0	0	0	0	d__Bacteria	p__Aerophobota	c__Aerophobia	o__Aerophobales	f__AE-B3A	g__AE-B3A	s__
M407-410cm_MAG67	0	0	0	0	0	0	0	0	0	0	0	0	0	0	0	d__Bacteria	p__Aerophobota	c__Aerophobia	o__Aerophobales	f__AE-B3A	g__AE-B3A	s__
M4-6cm_MAG12	0	0	0	0	0	0	0	0	0	0	0	0	0	0	0	d__Bacteria	p__Aerophobota	c__Aerophobia	o__Aerophobales	f__AE-B3A	g__AE-B3A	s__
M539-542cm_MAG63	0	0	0	0	0	0	0	0	0	0	0	1	1	1	1	d__Bacteria	p__Proteobacteria	c__Gammaproteobacteria	o__UBA4486	f__UBA4486	g__SMWN01	s__
M18-21cm_MAG73	0	0	0	0	0	0	0	0	0	0	0	0	0	0	0	d__Bacteria	p__Chloroflexota	c__Dehalococcoidia	o__SAR202	f__UBA11138	g__Casp-Chloro-G4	s__
M49-52cm_MAG47	0	0	0	0	0	0	0	0	0	0	0	0	0	0	0	d__Bacteria	p__Marinisomatota	c__Marinisomatia	o__SCGC-AAA003-L08	f__TS1B11	g__	s__
M78-81cm_MAG18	0	0	0	0	0	0	0	0	0	0	0	0	0	0	0	d__Bacteria	p__Nitrospirota	c__Thermodesulfovibrionia	o__UBA6902	f__BMS3Bbin08	g__	s__
M0-1cm_MAG41	0	0	0	0	0	0	0	0	0	0	0	0	0	0	0	d__Bacteria	p__Actinobacteriota	c__Acidimicrobiia	o__UBA5794	f__UBA5794	g__	s__
M18-21cm_MAG79	0	0	0	0	0	0	0	0	0	0	0	0	0	0	0	d__Bacteria	p__Bacteroidota	c__Bacteroidia	o__Cytophagales	f__Cyclobacteriaceae	g__SZUA-230	s__
M4-6cm_MAG51	0	0	0	0	0	0	0	0	0	0	0	0	0	0	0	d__Bacteria	p__Actinobacteriota	c__Acidimicrobiia	o__IMCC26256	f__	g__	s__
M99-102cm_MAG4	0	0	0	0	0	0	0	0	0	0	0	0	0	0	0	d__Bacteria	p__SM23-31	c__SM23-31	o__SM23-31	f__SM23-31	g__	s__
M15-18cm_MAG75	0	0	0	0	0	0	0	0	0	0	0	0	0	0	0	d__Bacteria	p__Chloroflexota	c__Dehalococcoidia	o__UBA1151	f__UBA1151	g__GCA-2730555	s__
M539-542cm_MAG35	0	0	0	0	0	0	0	0	0	0	0	0	0	0	0	d__Bacteria	p__SM23-31	c__SM23-31	o__SM23-31	f__SM23-31	g__	s__
M49-52cm_MAG37	0	0	0	0	0	0	0	0	0	0	0	0	0	0	0	d__Bacteria	p__Actinobacteriota	c__Acidimicrobiia	o__UBA5794	f__UBA5794	g__B3-G11	s__
M99-102cm_MAG46	0	0	0	0	0	0	0	0	0	0	1	0	0	0	0	d__Bacteria	p__Proteobacteria	c__Gammaproteobacteria	o__GCA-001735895	f__GCA-001735895	g__GCA-001735895	s__
M149-152cm_MAG52	0	0	0	0	0	0	0	0	0	0	0	0	0	0	0	d__Bacteria	p__Actinobacteriota	c__Acidimicrobiia	o__UBA5794	f__UBA5794	g__	s__
M129-131cm_MAG13	0	0	0	0	0	0	0	0	0	0	0	0	0	0	0	d__Bacteria	p__Proteobacteria	c__Gammaproteobacteria	o__Xanthomonadales	f__SZUA-36	g__SZUA-36	s__
M149-152cm_MAG64	0	0	0	0	0	0	0	0	0	0	0	0	0	0	0	d__Bacteria	p__Chloroflexota	c__Anaerolineae	o__Anaerolineales	f__EnvOPS12	g__JAABUE01	s__
M15-18cm_MAG2	0	0	0	0	0	0	0	0	0	0	0	0	0	0	0	d__Bacteria	p__Chloroflexota	c__Dehalococcoidia	o__Dehalococcoidales	f__RBG-16-60-22	g__GCA-2688435	s__
M300-303cm_MAG25	0	0	0	0	0	0	0	0	0	0	0	0	0	0	0	d__Bacteria	p__CG03	c__CG03	o__CG03	f__CG03	g__	s__
M4-6cm_MAG5	0	0	0	0	0	0	0	0	0	0	0	0	0	0	0	d__Bacteria	p__Nitrospirota	c__Thermodesulfovibrionia	o__Thermodesulfovibrionales	f__UBA6898	g__	s__
M120-123cm_MAG64	0	0	0	0	0	0	0	0	0	0	1	0	0	0	0	d__Bacteria	p__Proteobacteria	c__Gammaproteobacteria	o__GCA-001735895	f__GCA-001735895	g__GCA-001735895	s__
M649-652cm_MAG19	0	0	0	0	0	0	0	0	0	0	0	0	0	0	0	d__Bacteria	p__Firmicutes	c__Bacilli	o__Brevibacillales	f__Brevibacillaceae	g__Brevibacillus	s__Brevibacillus agri
M21-24cm_MAG75	0	0	0	0	0	0	0	0	0	0	0	0	0	0	0	d__Bacteria	p__Actinobacteriota	c__Acidimicrobiia	o__UBA5794	f__UBA5794	g__	s__
M129-131cm_MAG64	0	0	0	0	0	0	0	0	0	0	0	0	0	0	0	d__Bacteria	p__Marinisomatota	c__Marinisomatia	o__SCGC-AAA003-L08	f__TS1B11	g__	s__
M0-1cm_MAG39	0	0	0	0	0	0	0	0	0	0	0	0	0	0	0	d__Bacteria	p__Planctomycetota	c__Phycisphaerae	o__Sedimentisphaerales	f__Anaerohalophaeraceae	g__	s__
M4-6cm_MAG33	0	0	0	0	0	0	0	0	0	0	0	0	0	0	0	d__Bacteria	p__Planctomycetota	c__Phycisphaerae	o__Sedimentisphaerales	f__Anaerohalophaeraceae	g__	s__
M78-81cm_MAG78	0	0	0	0	0	0	0	0	0	0	0	0	0	0	0	d__Bacteria	p__Proteobacteria	c__Gammaproteobacteria	o__Xanthomonadales	f__SZUA-36	g__SZUA-36	s__
M21-24cm_MAG82	0	0	0	0	0	0	0	0	0	0	0	0	0	0	0	d__Bacteria	p__Omnitrophota	c__Koll11	o__4484-171	f__4484-171	g__	s__
M300-303cm_MAG62	0	0	0	0	0	0	0	0	0	0	0	0	0	0	0	d__Bacteria	p__Chloroflexota	c__Anaerolineae	o__Anaerolineales	f__EnvOPS12	g__JAABUE01	s__
M21-24cm_MAG71	0	0	0	0	0	0	0	0	0	0	0	0	0	0	0	d__Bacteria	p__Planctomycetota	c__Phycisphaerae	o__Phycisphaerales	f__SM1A02	g__JABDLI01	s__
M21-24cm_MAG78	0	0	0	0	0	0	0	0	0	0	0	0	0	0	0	d__Bacteria	p__Chloroflexota	c__Dehalococcoidia	o__SAR202	f__UBA11138	g__Casp-Chloro-G4	s__
M407-410cm_MAG22	0	0	0	0	0	0	0	0	0	0	0	0	0	0	0	d__Bacteria	p__NPL-UPA2	c__NPL-UPA2	o__	f__	g__	s__
M108-111cm_MAG80	0	0	0	0	0	0	0	0	0	0	0	0	0	0	0	d__Bacteria	p__SM23-31	c__SM23-31	o__SM23-31	f__SM23-31	g__	s__
M120-123cm_MAG76	0	0	0	0	0	0	0	0	0	0	0	0	0	0	0	d__Bacteria	p__Marinisomatota	c__SORT01	o__SORT01	f__SORT01	g__SORT01	s__
M15-18cm_MAG54	0	0	0	0	0	0	0	0	0	0	0	0	0	0	0	d__Bacteria	p__Aerophobota	c__Aerophobia	o__Aerophobales	f__AE-B3A	g__AE-B3A	s__
M108-111cm_MAG84	0	0	0	1	1	1	0	0	0	0	0	0	0	0	0	d__Archaea	p__Thermoproteota	c__Nitrososphaeria	o__Nitrososphaerales	f__Nitrosopumilaceae	g__Nitrosopumilus	s__Nitrosopumilus sp013390905
M120-123cm_MAG43	0	0	0	0	0	0	0	0	0	0	0	0	0	0	0	d__Bacteria	p__Chloroflexota	c__Dehalococcoidia	o__DSTF01	f__RBG-16-68-14	g__	s__
M120-123cm_MAG66	0	0	0	0	0	0	0	0	0	0	0	0	0	0	0	d__Archaea	p__Iainarchaeota	c__Iainarchaeia	o__Iainarchaeales	f__GCA-2688035	g__	s__
M21-24cm_MAG44	0	0	0	0	0	0	0	0	0	0	0	0	0	0	0	d__Bacteria	p__Chloroflexota	c__Dehalococcoidia	o__UBA3495	f__UBA3495	g__Casp-Chloro-G3	s__
M649-652cm_MAG8	0	0	0	0	0	0	0	0	0	0	0	1	1	0	0	d__Bacteria	p__Proteobacteria	c__Gammaproteobacteria	o__Pseudomonadales	f__HTCC2089	g__	s__
M12-15cm_MAG52	0	0	0	0	0	0	0	0	0	0	0	1	1	0	0	d__Bacteria	p__Proteobacteria	c__Gammaproteobacteria	o__UBA6522	f__UBA6522	g__SMWC01	s__SMWC01 sp004357505
M15-18cm_MAG1	0	0	0	0	0	0	0	0	0	0	0	1	1	0	0	d__Bacteria	p__Proteobacteria	c__Gammaproteobacteria	o__UBA6522	f__UBA6522	g__SMWC01	s__SMWC01 sp004357505
M275-278cm_MAG12	0	0	0	0	0	0	0	0	0	0	0	0	0	0	0	d__Bacteria	p__Aerophobota	c__Aerophobia	o__Aerophobales	f__AE-B3A	g__AE-B3A	s__
M21-24cm_MAG20	0	0	0	0	0	0	0	0	0	0	0	0	0	0	0	d__Bacteria	p__Chloroflexota	c__Anaerolineae	o__Anaerolineales	f__E44-bin32	g__	s__
M129-131cm_MAG54	0	0	0	0	0	0	0	0	0	0	0	0	0	0	0	d__Bacteria	p__Bacteroidota	c__Bacteroidia	o__Bacteroidales	f__VadinHA17	g__	s__
M99-102cm_MAG49	0	0	0	0	0	0	0	0	0	0	0	0	0	0	0	d__Bacteria	p__Bacteroidota	c__Bacteroidia	o__Bacteroidales	f__VadinHA17	g__	s__
M49-52cm_MAG30	0	0	0	0	1	1	0	0	0	0	0	0	0	0	0	d__Archaea	p__Thermoproteota	c__Nitrososphaeria	o__Nitrososphaerales	f__Nitrosopumilaceae	g__Nitrosopumilus	s__
M539-542cm_MAG47	0	0	0	0	0	0	0	0	0	0	0	0	0	0	0	d__Bacteria	p__Caldatribacteriota	c__JS1	o__SB-45	f__34-128	g__	s__
M275-278cm_MAG52	0	0	0	0	0	0	0	0	0	0	0	0	0	0	0	d__Bacteria	p__Actinobacteriota	c__Acidimicrobiia	o__UBA5794	f__UBA5794	g__	s__
M49-52cm_MAG20	0	0	0	0	0	0	0	0	0	0	0	0	0	0	0	d__Bacteria	p__Nitrospirota	c__Thermodesulfovibrionia	o__UBA6902	f__BMS3Bbin08	g__	s__
M10-12cm_MAG37	0	0	0	0	0	0	0	0	0	0	0	1	1	0	0	d__Bacteria	p__Proteobacteria	c__Gammaproteobacteria	o__UBA6522	f__UBA6522	g__SMWC01	s__SMWC01 sp004357505
M28-31cm_MAG38	0	0	0	0	0	0	0	0	0	0	0	0	0	0	0	d__Bacteria	p__Actinobacteriota	c__Acidimicrobiia	o__UBA5794	f__ZC4RG35	g__SZUA-217	s__SZUA-217 sp004356805
M49-52cm_MAG33	0	0	0	0	0	0	0	0	0	0	0	0	0	0	0	d__Bacteria	p__Planctomycetota	c__Phycisphaerae	o__JAAYCJ01	f__	g__	s__
M539-542cm_MAG56	0	0	0	0	0	0	0	0	0	0	0	0	0	0	0	d__Bacteria	p__Nitrospirota	c__Thermodesulfovibrionia	o__Thermodesulfovibrionales	f__UBA6898	g__	s__
M4-6cm_MAG65	0	0	0	0	0	0	0	0	0	0	0	0	0	0	0	d__Bacteria	p__Actinobacteriota	c__Acidimicrobiia	o__UBA5794	f__UBA5794	g__B3-G11	s__B3-G11 sp004356175
M300-303cm_MAG64	0	0	0	0	0	0	0	0	0	0	0	0	0	0	0	d__Bacteria	p__UBP7_A	c__4484-113	o__4484-113	f__	g__	s__
M10-12cm_MAG44	0	0	0	0	0	0	0	0	0	0	0	0	0	0	0	d__Bacteria	p__Gemmatimonadota	c__Gemmatimonadetes	o__Longimicrobiales	f__UBA6960	g__	s__
M539-542cm_MAG2	0	0	0	0	0	0	0	0	0	0	0	0	0	0	0	d__Bacteria	p__Marinisomatota	c__Marinisomatia	o__Marinisomatales	f__TCS55	g__UBA2126	s__
M99-102cm_MAG8	0	0	0	0	0	0	0	0	0	0	0	0	0	0	0	d__Bacteria	p__Marinisomatota	c__Marinisomatia	o__SCGC-AAA003-L08	f__TS1B11	g__	s__
M649-652cm_MAG36	0	0	0	0	0	0	0	0	0	0	0	0	0	0	0	d__Bacteria	p__Actinobacteriota	c__Acidimicrobiia	o__UBA5794	f__UBA5794	g__BMS3BBIN02	s__
M15-18cm_MAG47	0	0	0	0	0	0	0	0	0	0	0	0	0	0	0	d__Bacteria	p__Myxococcota	c__UBA9160	o__UBA9160	f__UBA4427	g__DUBZ01	s__
M149-152cm_MAG81	0	0	0	0	0	0	0	0	0	0	0	0	0	0	0	d__Bacteria	p__Chloroflexota	c__Dehalococcoidia	o__Dehalococcoidales	f__RBG-16-60-22	g__GCA-2688435	s__
M18-21cm_MAG26	0	0	0	0	0	0	0	0	0	0	0	0	0	0	0	d__Bacteria	p__Marinisomatota	c__SORT01	o__SORT01	f__SORT01	g__SORT01	s__SORT01 sp004402915
M99-102cm_MAG14	0	0	0	0	0	0	0	0	0	0	0	0	0	0	0	d__Bacteria	p__UBP7_A	c__4484-113	o__4484-113	f__	g__	s__
M129-131cm_MAG51	0	0	0	0	0	0	0	0	0	0	0	1	1	0	0	d__Bacteria	p__Proteobacteria	c__Gammaproteobacteria	o__Pseudomonadales	f__HTCC2089	g__	s__
M649-652cm_MAG65	0	0	0	0	0	0	0	0	0	0	0	0	0	0	0	d__Bacteria	p__Planctomycetota	c__SZUA-567	o__	f__	g__	s__
M15-18cm_MAG60	0	0	0	0	0	0	0	0	0	0	0	0	0	0	0	d__Bacteria	p__Bacteroidota	c__Bacteroidia	o__Bacteroidales	f__VadinHA17	g__	s__
M15-18cm_MAG86	0	0	0	0	0	0	0	0	0	0	0	0	0	0	0	d__Bacteria	p__Bacteroidota	c__Rhodothermia	o__Rhodothermales	f__Rubricoccaceae	g__	s__
M15-18cm_MAG26	0	0	0	0	0	0	0	0	0	0	0	1	1	1	0	d__Bacteria	p__Proteobacteria	c__Gammaproteobacteria	o__UBA4486	f__UBA4486	g__SMWN01	s__
M108-111cm_MAG90	0	0	0	0	0	0	0	0	0	0	0	0	0	0	0	d__Bacteria	p__Omnitrophota	c__Koll11	o__	f__	g__	s__
M749-752cm_MAG2	0	0	0	0	0	0	0	0	0	0	0	0	0	0	0	d__Bacteria	p__NPL-UPA2	c__NPL-UPA2	o__	f__	g__	s__
M149-152cm_MAG37	0	0	0	0	0	0	0	0	0	0	0	0	0	0	0	d__Bacteria	p__Bacteroidota	c__Bacteroidia	o__Cytophagales	f__Cyclobacteriaceae	g__SZUA-230	s__
M149-152cm_MAG39	0	0	0	0	0	0	0	0	0	0	0	0	0	0	0	d__Bacteria	p__CG03	c__CG03	o__CG03	f__CG03	g__	s__
M407-410cm_MAG52	0	0	0	0	0	0	0	0	0	0	0	0	0	0	0	d__Bacteria	p__Nitrospirota	c__Thermodesulfovibrionia	o__Thermodesulfovibrionales	f__UBA6898	g__	s__
M539-542cm_MAG3	0	0	0	0	0	0	0	0	0	0	0	0	0	0	0	d__Bacteria	p__Proteobacteria	c__Alphaproteobacteria	o__	f__	g__	s__
M10-12cm_MAG24	0	0	0	0	0	0	0	0	0	0	0	0	0	0	0	d__Bacteria	p__Bacteroidota	c__Bacteroidia	o__Flavobacteriales	f__Flavobacteriaceae	g__GCA-002733185	s__
M10-12cm_MAG13	0	0	0	0	0	0	0	0	0	0	0	0	0	0	0	d__Bacteria	p__Marinisomatota	c__Marinisomatia	o__Marinisomatales	f__TCS55	g__UBA2126	s__
M200-203cm_MAG19	0	0	0	0	0	0	0	0	0	0	0	0	0	0	0	d__Bacteria	p__Marinisomatota	c__Marinisomatia	o__Marinisomatales	f__	g__	s__
M49-52cm_MAG10	0	0	0	0	0	0	0	0	0	0	0	0	0	0	0	d__Bacteria	p__Marinisomatota	c__Marinisomatia	o__Marinisomatales	f__UBA8229	g__	s__
M49-52cm_MAG79	0	0	0	0	0	0	0	0	0	0	0	0	0	0	0	d__Bacteria	p__Marinisomatota	c__Marinisomatia	o__SCGC-AAA003-L08	f__TS1B11	g__	s__
M649-652cm_MAG5	0	0	0	0	0	0	0	0	0	0	0	0	0	0	0	d__Bacteria	p__Bacteroidota	c__Bacteroidia	o__Bacteroidales	f__VadinHA17	g__	s__
M78-81cm_MAG10	0	0	0	0	0	0	0	0	0	0	0	0	0	0	0	d__Bacteria	p__Marinisomatota	c__Marinisomatia	o__Marinisomatales	f__	g__	s__
M99-102cm_MAG38	0	0	0	0	0	0	0	0	0	0	0	0	0	0	0	d__Bacteria	p__Chloroflexota	c__Dehalococcoidia	o__Dehalococcoidales	f__UBA5760	g__E44-bin46	s__
M21-24cm_MAG64	0	0	0	0	0	0	0	0	0	0	0	0	0	0	0	d__Bacteria	p__Chloroflexota	c__Dehalococcoidia	o__Dehalococcoidales	f__RBG-16-60-22	g__GCA-2688435	s__
M49-52cm_MAG72	0	0	0	0	0	0	0	0	0	0	0	0	0	0	0	d__Bacteria	p__Chloroflexota	c__Dehalococcoidia	o__Dehalococcoidales	f__UBA5760	g__E44-bin46	s__
M12-15cm_MAG61	0	0	0	0	0	0	0	0	0	0	0	0	0	0	0	d__Bacteria	p__Chloroflexota	c__Anaerolineae	o__Anaerolineales	f__E44-bin32	g__	s__
M15-18cm_MAG52	0	0	0	0	0	0	0	0	0	0	0	0	0	0	0	d__Bacteria	p__Chloroflexota	c__Anaerolineae	o__Anaerolineales	f__E44-bin32	g__	s__
M649-652cm_MAG62	0	0	0	0	0	0	0	0	0	0	0	0	0	0	0	d__Bacteria	p__Chloroflexota	c__Anaerolineae	o__Anaerolineales	f__UBA11579	g__CFX15	s__
M120-123cm_MAG7	0	0	0	0	0	0	0	0	0	0	0	0	0	0	0	d__Bacteria	p__Chloroflexota	c__Dehalococcoidia	o__UBA2979	f__UBA2979	g__SHYR01	s__
M275-278cm_MAG38	0	0	0	0	0	0	0	0	0	0	0	0	0	0	0	d__Bacteria	p__SM23-31	c__SM23-31	o__SM23-31	f__SM23-31	g__	s__
M0-1cm_MAG30	0	0	0	0	0	0	0	0	0	0	0	0	0	0	0	d__Bacteria	p__CG03	c__CG03	o__CG03	f__CG03	g__	s__
M0-1cm_MAG74	0	0	0	0	0	0	0	0	0	0	0	0	0	0	0	d__Bacteria	p__Planctomycetota	c__Phycisphaerae	o__FEN-1346	f__	g__	s__
M18-21cm_MAG7	0	0	0	0	0	0	0	0	0	0	0	0	0	0	0	d__Bacteria	p__Bacteroidota	c__Bacteroidia	o__Cytophagales	f__Cyclobacteriaceae	g__SZUA-230	s__
M149-152cm_MAG69	0	0	0	0	0	0	0	0	0	0	0	0	0	0	0	d__Bacteria	p__Actinobacteriota	c__Acidimicrobiia	o__UBA5794	f__UBA5794	g__	s__
M18-21cm_MAG21	0	0	0	0	0	0	0	0	0	0	0	1	1	0	0	d__Bacteria	p__Acidobacteriota	c__UBA6911	o__RPQK01	f__RPQK01	g__	s__
M18-21cm_MAG40	0	0	0	0	0	0	0	0	0	0	0	0	0	0	0	d__Bacteria	p__Chloroflexota	c__Dehalococcoidia	o__UBA3495	f__UBA3495	g__UBA9611	s__
M300-303cm_MAG53	0	0	0	0	0	0	0	0	0	0	0	0	0	0	0	d__Bacteria	p__Planctomycetota	c__Phycisphaerae	o__FEN-1346	f__	g__	s__
M120-123cm_MAG74	0	0	0	0	0	0	0	0	0	0	0	0	0	0	0	d__Bacteria	p__Marinisomatota	c__Marinisomatia	o__SCGC-AAA003-L08	f__TS1B11	g__	s__
M21-24cm_MAG6	0	0	0	0	0	0	0	0	0	0	0	0	0	0	0	d__Bacteria	p__Proteobacteria	c__Gammaproteobacteria	o__UBA4486	f__UBA4486	g__	s__
M0-1cm_MAG44	0	0	0	0	0	0	0	0	0	0	0	0	0	1	1	d__Bacteria	p__Proteobacteria	c__Gammaproteobacteria	o__UBA4486	f__UBA4486	g__SMWN01	s__
M275-278cm_MAG43	0	0	0	0	0	0	0	0	0	0	0	0	0	0	0	d__Bacteria	p__Planctomycetota	c__Phycisphaerae	o__Sedimentisphaerales	f__Anaerohalophaeraceae	g__	s__
M78-81cm_MAG59	0	0	0	0	0	0	0	0	0	0	0	0	0	0	0	d__Bacteria	p__Planctomycetota	c__Phycisphaerae	o__Sedimentisphaerales	f__SG8-4	g__B140-G9	s__
M120-123cm_MAG20	0	0	0	0	0	0	0	0	0	0	0	0	0	0	0	d__Bacteria	p__Actinobacteriota	c__Acidimicrobiia	o__IMCC26256	f__	g__	s__
M4-6cm_MAG35	0	0	0	0	0	0	0	0	0	0	0	0	0	0	0	d__Bacteria	p__Planctomycetota	c__Phycisphaerae	o__FEN-1346	f__	g__	s__
M539-542cm_MAG43	0	0	0	0	0	0	0	0	0	0	0	0	0	0	0	d__Bacteria	p__Proteobacteria	c__Gammaproteobacteria	o__Burkholderiales	f__Burkholderiaceae	g__Massilia	s__Massilia timonae
M99-102cm_MAG70	0	0	0	0	0	0	0	0	0	0	0	0	0	0	0	d__Bacteria	p__Marinisomatota	c__Marinisomatia	o__Marinisomatales	f__TCS55	g__UBA2126	s__
M0-1cm_MAG20	0	0	0	0	0	0	0	0	0	0	0	0	0	0	0	d__Bacteria	p__Chloroflexota	c__Dehalococcoidia	o__Dehalococcoidales	f__RBG-16-60-22	g__GCA-2688435	s__
M0-1cm_MAG24	0	0	0	0	0	0	0	0	0	0	0	0	0	0	0	d__Bacteria	p__Chloroflexota	c__Dehalococcoidia	o__Dehalococcoidales	f__UBA5760	g__E44-bin46	s__
M129-131cm_MAG61	0	0	0	0	0	0	0	0	0	0	0	0	0	0	0	d__Bacteria	p__Chloroflexota	c__Dehalococcoidia	o__Dehalococcoidales	f__UBA5760	g__E44-bin46	s__
M129-131cm_MAG62	0	0	0	0	0	0	0	0	0	0	0	0	0	0	0	d__Bacteria	p__Chloroflexota	c__Dehalococcoidia	o__Dehalococcoidales	f__RBG-16-60-22	g__GCA-2688435	s__
M18-21cm_MAG20	0	0	0	0	0	0	0	0	0	0	0	0	0	0	0	d__Bacteria	p__Chloroflexota	c__Dehalococcoidia	o__UBA3495	f__UBA3495	g__UBA11650	s__
M21-24cm_MAG81	0	0	0	0	0	0	0	0	0	0	0	0	0	1	0	d__Bacteria	p__Proteobacteria	c__Gammaproteobacteria	o__MnTg04	f__MnTg04	g__MnTg04	s__
M300-303cm_MAG44	0	0	0	0	0	0	0	0	0	0	0	0	0	0	0	d__Bacteria	p__Chloroflexota	c__Dehalococcoidia	o__Dehalococcoidales	f__RBG-16-60-22	g__GCA-2688435	s__
M539-542cm_MAG48	0	0	0	0	0	0	0	0	0	0	0	0	0	0	0	d__Bacteria	p__Chloroflexota	c__Dehalococcoidia	o__Dehalococcoidales	f__RBG-16-60-22	g__GCA-2688435	s__
M78-81cm_MAG6	0	0	0	0	0	0	0	0	0	0	0	0	0	0	0	d__Bacteria	p__Chloroflexota	c__Dehalococcoidia	o__Dehalococcoidales	f__RBG-16-60-22	g__GCA-2688435	s__
M99-102cm_MAG69	0	0	0	0	0	0	0	0	0	0	0	0	0	0	0	d__Bacteria	p__Chloroflexota	c__Dehalococcoidia	o__Dehalococcoidales	f__RBG-16-60-22	g__GCA-2688435	s__
M18-21cm_MAG32	0	0	0	0	0	0	0	0	0	0	0	0	0	0	0	d__Bacteria	p__Myxococcota	c__UBA9160	o__UBA9160	f__UBA4427	g__DUBZ01	s__
M649-652cm_MAG40	0	0	0	0	0	0	0	0	0	0	0	0	0	0	0	d__Bacteria	p__Actinobacteriota	c__Acidimicrobiia	o__UBA5794	f__UBA5794	g__	s__
M749-752cm_MAG16	0	0	0	0	0	0	0	0	0	0	0	0	0	0	0	d__Bacteria	p__Aerophobota	c__Aerophobia	o__Aerophobales	f__AE-B3A	g__AE-B3A	s__
M4-6cm_MAG66	0	0	0	0	0	0	0	0	0	0	0	0	0	0	0	d__Bacteria	p__Gemmatimonadota	c__Gemmatimonadetes	o__Gemmatimonadales	f__GWC2-71-9	g__WVYX01	s__
M12-15cm_MAG23	0	0	0	0	0	0	0	0	0	0	0	0	0	0	0	d__Bacteria	p__Bacteroidota	c__Bacteroidia	o__Flavobacteriales	f__Flavobacteriaceae	g__SMXJ01	s__SMXJ01 sp004356305
M10-12cm_MAG83	0	0	0	0	0	0	0	0	0	0	0	0	0	0	0	d__Bacteria	p__Chloroflexota	c__Dehalococcoidia	o__UBA1151	f__Bin127	g__UBA9455	s__
M18-21cm_MAG55	0	0	0	0	0	0	0	0	0	0	0	0	0	0	0	d__Bacteria	p__Actinobacteriota	c__Acidimicrobiia	o__UBA5794	f__UBA5794	g__	s__
M300-303cm_MAG4	0	0	0	0	0	0	0	0	0	0	0	0	0	0	0	d__Bacteria	p__Nitrospirota	c__Thermodesulfovibrionia	o__Thermodesulfovibrionales	f__UBA6898	g__	s__
M4-6cm_MAG24	0	0	0	0	0	0	0	0	0	0	0	0	0	1	1	d__Bacteria	p__Proteobacteria	c__Gammaproteobacteria	o__UBA4486	f__UBA4486	g__SMWN01	s__
M18-21cm_MAG60	0	0	0	0	0	0	0	0	0	0	0	0	0	0	0	d__Bacteria	p__KSB1	c__UBA2214	o__CR04bin15	f__CR04bin15	g__N075bin58	s__N075bin58 sp004356825
M300-303cm_MAG7	0	0	0	0	0	0	0	0	0	0	0	0	0	0	0	d__Bacteria	p__Aerophobota	c__Aerophobia	o__Aerophobales	f__AE-B3A	g__AE-B3A	s__
M18-21cm_MAG19	0	0	0	0	0	0	0	0	0	0	0	0	0	0	0	d__Bacteria	p__Planctomycetota	c__Phycisphaerae	o__Phycisphaerales	f__SM1A02	g__	s__
M78-81cm_MAG2	0	0	0	0	0	0	0	0	0	0	0	0	0	0	0	d__Bacteria	p__Planctomycetota	c__Phycisphaerae	o__UBA1845	f__UBA1845	g__SBAX01	s__
M12-15cm_MAG94	0	0	0	0	0	0	0	0	0	0	0	1	1	0	0	d__Bacteria	p__Gemmatimonadota	c__Gemmatimonadetes	o__Longimicrobiales	f__UBA6960	g__UBA822	s__
M28-31cm_MAG8	0	0	0	0	0	0	0	0	0	0	0	0	0	0	0	d__Bacteria	p__Planctomycetota	c__Brocadiae	o__Brocadiales	f__Scalinduaceae	g__Scalindua	s__
M78-81cm_MAG35	0	0	0	0	0	0	0	0	0	0	0	0	0	0	0	d__Bacteria	p__Actinobacteriota	c__Acidimicrobiia	o__UBA5794	f__ZC4RG35	g__MA-ANB-1	s__
M539-542cm_MAG17	0	0	0	0	0	0	0	0	0	0	0	0	0	0	0	d__Bacteria	p__Planctomycetota	c__Phycisphaerae	o__FEN-1346	f__	g__	s__
M649-652cm_MAG18	0	0	0	0	0	0	0	0	0	0	0	0	0	0	0	d__Bacteria	p__Marinisomatota	c__Marinisomatia	o__SCGC-AAA003-L08	f__TS1B11	g__	s__
M539-542cm_MAG66	0	0	0	0	0	0	0	0	0	0	0	0	0	0	0	d__Bacteria	p__Elusimicrobiota	c__	o__	f__	g__	s__
M99-102cm_MAG12	0	0	0	0	0	0	0	0	1	1	0	0	0	1	1	d__Bacteria	p__Chloroflexota	c__Anaerolineae	o__Anaerolineales	f__EnvOPS12	g__JAABUE01	s__
M21-24cm_MAG28	0	0	0	0	0	0	0	0	0	0	0	0	0	0	0	d__Bacteria	p__Planctomycetota	c__Phycisphaerae	o__Phycisphaerales	f__SM1A02	g__	s__
M108-111cm_MAG26	0	0	0	0	0	0	0	0	0	0	0	0	0	0	0	d__Bacteria	p__Proteobacteria	c__Alphaproteobacteria	o__Sphingomonadales	f__SMXR01	g__SMXR01	s__
M4-6cm_MAG14	0	0	0	0	0	0	0	0	0	0	0	0	0	0	0	d__Bacteria	p__Proteobacteria	c__Gammaproteobacteria	o__Pseudomonadales	f__HTCC2089	g__	s__
M200-203cm_MAG11	0	0	0	0	0	0	0	0	0	0	0	0	0	0	0	d__Bacteria	p__Proteobacteria	c__Gammaproteobacteria	o__UBA4486	f__UBA4486	g__	s__
M539-542cm_MAG45	0	0	0	0	0	0	0	0	0	0	0	0	0	0	0	d__Bacteria	p__Chloroflexota	c__Anaerolineae	o__Anaerolineales	f__EnvOPS12	g__JAABUE01	s__
M200-203cm_MAG9	0	0	0	0	0	0	0	0	0	0	0	0	0	0	0	d__Bacteria	p__Actinobacteriota	c__Acidimicrobiia	o__UBA5794	f__UBA5794	g__	s__
M407-410cm_MAG23	0	0	0	0	0	0	0	0	0	0	0	0	0	0	0	d__Bacteria	p__Actinobacteriota	c__Acidimicrobiia	o__UBA5794	f__UBA5794	g__	s__
M200-203cm_MAG34	0	0	0	0	0	0	0	0	1	1	0	0	0	1	1	d__Bacteria	p__Proteobacteria	c__Gammaproteobacteria	o__Acidiferrobacterales	f__	g__	s__
M120-123cm_MAG5	0	0	0	0	0	0	0	0	0	0	0	0	0	0	0	d__Bacteria	p__Marinisomatota	c__Marinisomatia	o__SCGC-AAA003-L08	f__TS1B11	g__	s__
M21-24cm_MAG72	0	0	0	0	0	0	0	0	0	1	0	0	0	1	0	d__Bacteria	p__Proteobacteria	c__Alphaproteobacteria	o__	f__	g__	s__
M407-410cm_MAG39	0	0	0	0	0	0	0	0	0	0	0	0	0	0	0	d__Bacteria	p__Chloroflexota	c__Anaerolineae	o__Anaerolineales	f__EnvOPS12	g__JAABUE01	s__
M120-123cm_MAG40	0	0	0	0	0	0	0	0	0	0	0	0	0	0	0	d__Bacteria	p__Planctomycetota	c__Brocadiae	o__Brocadiales	f__Scalinduaceae	g__Scalindua	s__
M4-6cm_MAG70	0	0	0	0	0	0	0	0	0	0	0	0	0	0	0	d__Bacteria	p__NPL-UPA2	c__NPL-UPA2	o__	f__	g__	s__
M21-24cm_MAG10	0	0	0	0	0	0	0	0	0	0	0	0	0	0	0	d__Bacteria	p__Desulfobacterota_D	c__UBA1144	o__UBA2774	f__N074bin48	g__N074bin48	s__
M21-24cm_MAG86	0	0	0	0	0	0	0	0	0	0	0	0	0	0	0	d__Bacteria	p__SAR324	c__SAR324	o__	f__	g__	s__
M129-131cm_MAG22	0	0	0	0	0	0	0	0	0	0	0	0	0	0	0	d__Bacteria	p__Marinisomatota	c__Marinisomatia	o__Marinisomatales	f__TCS55	g__UBA2126	s__
M18-21cm_MAG75	0	0	0	0	0	0	0	0	0	0	0	0	0	0	0	d__Bacteria	p__Marinisomatota	c__Marinisomatia	o__Marinisomatales	f__SCKK01	g__SCKK01	s__SCKK01 sp004124475
M10-12cm_MAG28	0	0	0	0	0	0	0	0	0	0	0	0	0	0	0	d__Bacteria	p__Actinobacteriota	c__Acidimicrobiia	o__UBA5794	f__UBA5794	g__	s__
M99-102cm_MAG47	0	0	0	0	0	0	0	0	0	0	0	0	0	0	0	d__Bacteria	p__Omnitrophota	c__Koll11	o__4484-171	f__4484-171	g__	s__
M200-203cm_MAG54	0	0	0	0	0	0	0	0	0	0	0	0	0	0	0	d__Bacteria	p__Nitrospirota	c__Thermodesulfovibrionia	o__UBA6902	f__BMS3Bbin08	g__	s__
M108-111cm_MAG9	0	0	0	0	0	0	0	0	0	0	0	0	0	0	0	d__Bacteria	p__Verrucomicrobiota	c__Verrucomicrobiae	o__Opitutales	f__	g__	s__
M539-542cm_MAG71	0	0	0	0	0	0	0	0	0	0	0	0	0	0	0	d__Bacteria	p__Planctomycetota	c__Phycisphaerae	o__SM23-33	f__SM23-33	g__	s__
M18-21cm_MAG6	0	0	0	0	0	0	0	0	0	0	0	0	0	0	0	d__Bacteria	p__Zixibacteria	c__MSB-5A5	o__GN15	f__FEB-12	g__	s__
M12-15cm_MAG41	0	0	0	0	0	0	0	0	0	0	0	0	0	0	0	d__Bacteria	p__Chloroflexota	c__Dehalococcoidia	o__SAR202	f__UBA11138	g__Casp-Chloro-G4	s__
M407-410cm_MAG42	0	0	0	0	0	0	0	0	0	0	0	0	0	0	0	d__Bacteria	p__UBP7_A	c__4484-113	o__4484-113	f__	g__	s__
M0-1cm_MAG42	0	0	0	0	0	0	0	0	0	0	0	0	0	0	0	d__Bacteria	p__Chloroflexota	c__Anaerolineae	o__Anaerolineales	f__E44-bin32	g__	s__
M18-21cm_MAG59	0	0	0	0	0	0	0	0	0	0	0	0	0	0	0	d__Bacteria	p__Chloroflexota	c__Anaerolineae	o__Anaerolineales	f__E44-bin32	g__	s__
M49-52cm_MAG54	0	0	0	0	0	0	0	0	0	0	0	0	0	0	0	d__Bacteria	p__Nitrospirota	c__Thermodesulfovibrionia	o__Thermodesulfovibrionales	f__UBA6898	g__	s__
M78-81cm_MAG80	0	0	0	0	0	0	0	0	0	0	0	0	0	0	0	d__Bacteria	p__Chloroflexota	c__Anaerolineae	o__Anaerolineales	f__E44-bin32	g__	s__
M120-123cm_MAG84	0	0	0	0	0	0	0	0	0	0	0	0	0	0	0	d__Bacteria	p__Planctomycetota	c__Phycisphaerae	o__Sedimentisphaerales	f__Anaerohalophaeraceae	g__B28-G16	s__
M21-24cm_MAG5	0	0	0	0	0	0	0	0	0	0	0	0	0	0	0	d__Bacteria	p__Nitrospinota	c__Nitrospinia	o__Nitrospinales	f__Nitrospinaceae	g__	s__
M10-12cm_MAG23	0	0	0	0	0	0	0	0	0	0	1	0	0	0	0	d__Bacteria	p__Proteobacteria	c__Gammaproteobacteria	o__GCA-001735895	f__GCA-001735895	g__GCA-001735895	s__
M649-652cm_MAG22	0	0	0	0	0	0	0	0	0	0	0	0	0	0	0	d__Bacteria	p__Chloroflexota	c__Dehalococcoidia	o__UBA1151	f__UBA1151	g__	s__
M108-111cm_MAG20	0	0	0	0	0	0	0	0	0	0	0	0	0	0	0	d__Bacteria	p__Marinisomatota	c__SORT01	o__SORT01	f__SORT01	g__	s__
M12-15cm_MAG96	0	0	0	0	0	0	0	0	0	0	0	0	0	0	0	d__Bacteria	p__Proteobacteria	c__Alphaproteobacteria	o__SMXQ01	f__SMXQ01	g__SMXQ01	s__SMXQ01 sp004356985
M18-21cm_MAG15	0	0	0	0	0	0	0	0	1	1	1	1	1	1	1	d__Bacteria	p__Proteobacteria	c__Gammaproteobacteria	o__Woeseiales	f__Woeseiaceae	g__JAADHU01	s__
M78-81cm_MAG15	0	0	0	0	0	0	0	0	0	0	0	0	0	0	0	d__Bacteria	p__Marinisomatota	c__SORT01	o__SORT01	f__SORT01	g__	s__
M15-18cm_MAG33	0	0	0	0	0	0	0	0	0	0	0	1	1	0	0	d__Bacteria	p__Gemmatimonadota	c__Gemmatimonadetes	o__Longimicrobiales	f__UBA6960	g__UBA822	s__
M99-102cm_MAG3	0	0	0	0	0	0	0	0	0	0	0	0	0	0	0	d__Bacteria	p__Nitrospirota	c__Thermodesulfovibrionia	o__Thermodesulfovibrionales	f__UBA6898	g__	s__
M28-31cm_MAG42	0	0	0	0	0	0	0	0	0	0	0	0	0	0	0	d__Bacteria	p__Marinisomatota	c__SORT01	o__SORT01	f__SORT01	g__	s__
M18-21cm_MAG16	0	0	0	1	1	1	0	0	0	0	0	0	0	0	0	d__Archaea	p__Thermoproteota	c__Nitrososphaeria	o__Nitrososphaerales	f__Nitrosopumilaceae	g__Nitrosopumilus	s__Nitrosopumilus sp013390905
M539-542cm_MAG38	0	0	0	0	0	0	0	0	0	0	0	1	1	0	0	d__Bacteria	p__Proteobacteria	c__Gammaproteobacteria	o__Pseudomonadales	f__HTCC2089	g__	s__
M749-752cm_MAG26	0	0	0	0	0	0	0	0	0	0	0	0	0	0	0	d__Bacteria	p__Proteobacteria	c__Gammaproteobacteria	o__Pseudomonadales	f__Moraxellaceae	g__Acinetobacter	s__Acinetobacter pittii
M99-102cm_MAG25	0	0	0	0	0	0	0	0	0	0	0	0	0	0	0	d__Bacteria	p__Planctomycetota	c__Phycisphaerae	o__Phycisphaerales	f__SM1A02	g__	s__
M108-111cm_MAG75	0	0	0	0	0	0	0	0	0	0	0	0	0	0	0	d__Bacteria	p__Planctomycetota	c__Phycisphaerae	o__FEN-1346	f__	g__	s__
M15-18cm_MAG34	0	0	0	0	0	0	0	0	1	1	1	1	1	1	1	d__Bacteria	p__Proteobacteria	c__Gammaproteobacteria	o__Woeseiales	f__Woeseiaceae	g__SZUA-117	s__SZUA-117 sp004357475
M18-21cm_MAG39	0	0	1	0	0	0	0	0	0	0	0	1	1	1	0	d__Bacteria	p__SAR324	c__SAR324	o__	f__	g__	s__
M275-278cm_MAG34	0	0	0	0	0	0	0	0	0	0	0	0	0	0	0	d__Bacteria	p__Chloroflexota	c__Dehalococcoidia	o__Dehalococcoidales	f__RBG-16-60-22	g__GCA-2688435	s__
M749-752cm_MAG25	0	0	0	0	0	0	0	0	0	0	0	0	0	0	0	d__Bacteria	p__Chloroflexota	c__Dehalococcoidia	o__Dehalococcoidales	f__RBG-16-60-22	g__GCA-2688435	s__
M21-24cm_MAG80	0	0	0	0	0	0	0	0	0	0	0	0	0	0	0	d__Bacteria	p__Zixibacteria	c__MSB-5A5	o__GN15	f__FEB-12	g__	s__
M407-410cm_MAG51	0	0	0	0	0	0	0	0	0	0	0	0	0	0	0	d__Bacteria	p__Proteobacteria	c__Alphaproteobacteria	o__SHVR01	f__SHVR01	g__	s__
M21-24cm_MAG53	0	0	0	0	0	0	0	0	0	0	0	0	0	0	0	d__Bacteria	p__Patescibacteria	c__Paceibacteria	o__UBA9983_A	f__UBA2163	g__	s__
M28-31cm_MAG4	0	0	0	0	0	0	0	0	0	0	0	0	0	0	0	d__Bacteria	p__Chloroflexota	c__Dehalococcoidia	o__UBA1151	f__UBA1151	g__GCA-2730555	s__
M0-1cm_MAG75	0	0	0	0	0	0	0	0	0	0	0	0	0	0	0	d__Bacteria	p__Elusimicrobiota	c__	o__	f__	g__	s__
M108-111cm_MAG30	0	0	0	0	0	0	0	0	0	0	0	0	0	0	0	d__Bacteria	p__Planctomycetota	c__Phycisphaerae	o__Sedimentisphaerales	f__SG8-4	g__B140-G9	s__
M12-15cm_MAG78	0	0	0	0	0	0	0	0	0	0	0	0	0	0	0	d__Bacteria	p__Planctomycetota	c__Phycisphaerae	o__Sedimentisphaerales	f__Anaerohalophaeraceae	g__	s__
M78-81cm_MAG73	0	0	0	0	0	0	0	0	0	0	0	0	0	0	0	d__Bacteria	p__Planctomycetota	c__Phycisphaerae	o__UBA1845	f__UBA1845	g__SBAX01	s__
M99-102cm_MAG51	0	0	0	0	0	0	0	0	0	0	0	0	0	0	0	d__Bacteria	p__Planctomycetota	c__Phycisphaerae	o__UBA1845	f__UBA1845	g__SBAX01	s__
M4-6cm_MAG61	0	0	0	0	0	0	0	0	0	0	0	0	0	0	0	d__Bacteria	p__Chloroflexota	c__Dehalococcoidia	o__Dehalococcoidales	f__UBA5760	g__E44-bin46	s__
M539-542cm_MAG68	0	0	0	0	0	0	0	0	0	0	0	0	0	0	0	d__Bacteria	p__Actinobacteriota	c__Acidimicrobiia	o__UBA5794	f__UBA5794	g__	s__
M108-111cm_MAG61	0	0	0	0	0	0	0	0	0	0	0	0	0	0	0	d__Bacteria	p__Marinisomatota	c__Marinisomatia	o__Marinisomatales	f__	g__	s__
M15-18cm_MAG83	0	0	0	0	0	0	0	0	0	0	0	0	0	0	0	d__Bacteria	p__Marinisomatota	c__Marinisomatia	o__Marinisomatales	f__TCS55	g__UBA2126	s__
M275-278cm_MAG21	0	0	0	0	0	0	0	0	0	0	0	0	0	0	0	d__Bacteria	p__Marinisomatota	c__Marinisomatia	o__Marinisomatales	f__TCS55	g__UBA2126	s__
M649-652cm_MAG10	0	0	0	0	0	0	0	0	0	0	0	0	0	0	0	d__Bacteria	p__Marinisomatota	c__Marinisomatia	o__Marinisomatales	f__	g__	s__
M78-81cm_MAG82	0	0	0	0	0	0	0	0	0	0	0	0	0	0	0	d__Bacteria	p__Marinisomatota	c__Marinisomatia	o__Marinisomatales	f__SCKK01	g__SCKK01	s__SCKK01 sp004124475
M4-6cm_MAG1	0	0	0	0	0	0	0	0	0	0	0	0	0	0	0	d__Bacteria	p__Chloroflexota	c__Anaerolineae	o__Anaerolineales	f__E44-bin32	g__	s__
M200-203cm_MAG17	0	0	0	0	0	0	0	0	0	0	0	0	0	0	0	d__Bacteria	p__Chloroflexota	c__Dehalococcoidia	o__Dehalococcoidales	f__RBG-16-60-22	g__GCA-2688435	s__
M78-81cm_MAG58	0	0	0	0	0	0	0	0	0	0	0	0	0	0	0	d__Bacteria	p__Acidobacteriota	c__UBA890	o__UBA890	f__UBA890	g__	s__
M49-52cm_MAG39	0	0	0	0	0	0	0	0	0	0	0	0	0	0	0	d__Bacteria	p__Myxococcota	c__Myxococcia	o__SLRQ01	f__	g__	s__
M78-81cm_MAG86	0	0	0	0	0	0	0	0	0	0	0	0	0	0	0	d__Bacteria	p__Planctomycetota	c__Phycisphaerae	o__JAAYCJ01	f__	g__	s__
M18-21cm_MAG13	0	0	0	0	0	0	0	0	0	0	0	0	0	0	0	d__Bacteria	p__Proteobacteria	c__Gammaproteobacteria	o__MnTg04	f__MnTg04	g__MnTg04	s__
M129-131cm_MAG69	0	0	0	0	0	0	0	0	0	0	0	0	0	0	0	d__Bacteria	p__Planctomycetota	c__Phycisphaerae	o__FEN-1346	f__	g__	s__
M99-102cm_MAG28	0	0	0	0	0	0	0	0	0	0	0	0	0	0	0	d__Bacteria	p__Nitrospirota	c__Thermodesulfovibrionia	o__UBA6902	f__BMS3Bbin08	g__	s__
M99-102cm_MAG76	1	0	1	0	0	0	0	0	0	0	0	0	0	0	0	d__Bacteria	p__Elusimicrobiota	c__Elusimicrobia	o__UBA1565	f__UBA1565	g__	s__
M407-410cm_MAG56	0	0	0	0	0	0	0	0	0	0	0	0	0	0	0	d__Bacteria	p__Planctomycetota	c__Phycisphaerae	o__Sedimentisphaerales	f__Anaerohalophaeraceae	g__B28-G16	s__
M108-111cm_MAG66	0	0	0	0	0	0	0	0	0	0	0	0	0	0	0	d__Bacteria	p__Proteobacteria	c__Alphaproteobacteria	o__Rhizobiales	f__Methyloligellaceae	g__UBA2767	s__
M120-123cm_MAG16	0	0	0	1	1	1	0	0	0	0	0	0	0	0	0	d__Archaea	p__Thermoproteota	c__Nitrososphaeria	o__Nitrososphaerales	f__Nitrosopumilaceae	g__Nitrosopumilus	s__Nitrosopumilus sp013390905
M12-15cm_MAG57	0	0	0	0	0	0	0	0	0	0	0	1	0	1	0	d__Bacteria	p__Proteobacteria	c__Gammaproteobacteria	o__UBA4486	f__UBA4486	g__SMWN01	s__
M12-15cm_MAG76	0	0	0	0	0	0	0	0	0	0	0	0	0	0	0	d__Bacteria	p__Bacteroidota	c__Rhodothermia	o__Rhodothermales	f__Rubricoccaceae	g__	s__
M108-111cm_MAG32	0	0	0	0	0	0	0	0	0	0	0	0	0	0	0	d__Bacteria	p__Myxococcota	c__Myxococcia	o__SLRQ01	f__	g__	s__
M749-752cm_MAG19	0	0	0	0	0	0	0	0	0	0	0	0	0	0	0	d__Bacteria	p__Nitrospirota	c__Thermodesulfovibrionia	o__Thermodesulfovibrionales	f__UBA6898	g__	s__
M21-24cm_MAG11	0	0	0	0	0	0	0	0	0	0	0	0	0	0	0	d__Bacteria	p__Actinobacteriota	c__Acidimicrobiia	o__UBA5794	f__UBA5794	g__B3-G11	s__
M4-6cm_MAG58	0	0	0	0	0	0	0	0	0	0	0	0	0	0	0	d__Bacteria	p__Omnitrophota	c__Koll11	o__4484-171	f__4484-171	g__	s__
M649-652cm_MAG46	0	0	0	0	0	0	0	0	0	0	0	0	0	0	0	d__Bacteria	p__Desulfobacterota	c__Desulfobacteria	o__Desulfobacterales	f__UBA2156	g__UBA2156	s__
M28-31cm_MAG3	0	0	0	0	0	0	0	0	0	0	0	0	0	0	0	d__Bacteria	p__Omnitrophota	c__Koll11	o__4484-171	f__4484-171	g__	s__
M99-102cm_MAG50	0	0	0	0	0	0	0	0	0	0	0	0	0	0	0	d__Bacteria	p__Actinobacteriota	c__Actinomycetia	o__Actinomycetales	f__Microbacteriaceae	g__Microbacterium	s__Microbacterium indicum
M10-12cm_MAG25	0	0	0	0	0	0	0	0	0	0	0	0	0	0	0	d__Bacteria	p__Planctomycetota	c__Phycisphaerae	o__Sedimentisphaerales	f__Anaerohalophaeraceae	g__	s__
M149-152cm_MAG27	0	0	0	0	0	0	0	0	0	0	0	0	0	0	0	d__Bacteria	p__Planctomycetota	c__Phycisphaerae	o__Phycisphaerales	f__SM1A02	g__	s__
M300-303cm_MAG47	0	0	0	0	0	0	0	0	0	0	0	0	0	0	0	d__Bacteria	p__Planctomycetota	c__Phycisphaerae	o__Sedimentisphaerales	f__SG8-4	g__NIOZ-UU13	s__
M649-652cm_MAG39	0	0	0	0	0	0	0	0	0	0	0	0	0	0	0	d__Bacteria	p__Marinisomatota	c__Marinisomatia	o__Marinisomatales	f__TCS55	g__UBA2126	s__
M10-12cm_MAG47	0	0	0	0	0	0	1	1	1	1	1	0	1	1	1	d__Bacteria	p__Proteobacteria	c__Gammaproteobacteria	o__Burkholderiales	f__Burkholderiaceae	g__Cupriavidus	s__Cupriavidus gilardii
M649-652cm_MAG27	0	0	0	0	0	0	0	0	0	0	0	0	0	0	0	d__Bacteria	p__Chloroflexota	c__Dehalococcoidia	o__Dehalococcoidales	f__RBG-16-60-22	g__GCA-2688435	s__
M649-652cm_MAG66	0	0	0	0	0	0	0	0	0	0	0	0	0	0	0	d__Bacteria	p__Chloroflexota	c__Dehalococcoidia	o__DSTF01	f__RBG-16-68-14	g__RBG-16-68-14	s__
M649-652cm_MAG82	1	0	1	0	0	0	0	0	0	0	0	0	0	0	0	d__Bacteria	p__Elusimicrobiota	c__Elusimicrobia	o__UBA1565	f__UBA1565	g__	s__
M0-1cm_MAG15	0	0	0	0	0	0	0	0	0	0	0	0	0	0	0	d__Bacteria	p__Omnitrophota	c__Koll11	o__4484-171	f__4484-171	g__	s__
M49-52cm_MAG58	0	0	0	0	0	0	0	0	0	0	0	0	0	0	0	d__Bacteria	p__Chloroflexota	c__Dehalococcoidia	o__UBA2979	f__UBA2979	g__SHYR01	s__
M108-111cm_MAG79	0	0	0	0	0	0	0	0	0	0	0	0	0	0	0	d__Bacteria	p__Proteobacteria	c__Gammaproteobacteria	o__UBA4486	f__UBA4486	g__	s__
M21-24cm_MAG22	0	0	0	0	0	0	0	0	0	0	0	0	0	0	0	d__Bacteria	p__Proteobacteria	c__Alphaproteobacteria	o__SMXQ01	f__SMXQ01	g__SMXQ01	s__SMXQ01 sp004356985
M12-15cm_MAG7	0	0	0	0	0	0	0	0	0	0	0	1	1	0	0	d__Bacteria	p__Proteobacteria	c__Gammaproteobacteria	o__Pseudomonadales	f__Pseudohongiellaceae	g__UBA9145	s__
M49-52cm_MAG6	0	0	0	0	0	0	0	0	0	0	0	0	0	0	0	d__Bacteria	p__Planctomycetota	c__Phycisphaerae	o__Phycisphaerales	f__SM1A02	g__	s__
M49-52cm_MAG17	0	0	0	0	0	0	0	0	0	0	0	0	0	0	0	d__Bacteria	p__Planctomycetota	c__SBBH01	o__	f__	g__	s__
M749-752cm_MAG24	0	0	0	0	0	0	0	0	0	0	0	0	0	0	0	d__Bacteria	p__Planctomycetota	c__Phycisphaerae	o__Sedimentisphaerales	f__Anaerohalophaeraceae	g__B28-G16	s__
M0-1cm_MAG50	0	0	0	0	0	0	0	0	0	0	0	0	0	0	0	d__Bacteria	p__Planctomycetota	c__MHYJ01	o__	f__	g__	s__
M78-81cm_MAG60	0	0	0	0	0	0	0	0	0	0	0	0	0	0	0	d__Bacteria	p__Acidobacteriota	c__UBA890	o__UBA890	f__WLXD01	g__WLXD01	s__
M15-18cm_MAG10	0	0	0	0	0	0	0	0	0	0	0	0	0	0	0	d__Bacteria	p__Proteobacteria	c__Gammaproteobacteria	o__MnTg04	f__MnTg04	g__MnTg04	s__
M10-12cm_MAG77	0	0	0	0	0	0	0	0	0	0	0	0	0	0	0	d__Bacteria	p__Chloroflexota	c__Dehalococcoidia	o__Dehalococcoidales	f__UBA5760	g__E44-bin46	s__
M275-278cm_MAG41	0	0	0	0	0	0	0	0	0	0	0	0	0	0	0	d__Bacteria	p__Omnitrophota	c__Koll11	o__4484-171	f__4484-171	g__	s__
M120-123cm_MAG62	0	0	0	0	0	0	0	0	0	0	0	0	0	0	0	d__Bacteria	p__CG03	c__CG03	o__CG03	f__CG03	g__	s__
M120-123cm_MAG8	0	0	0	0	0	0	0	0	0	0	0	0	0	0	0	d__Archaea	p__Iainarchaeota	c__Iainarchaeia	o__Iainarchaeales	f__Iainarchaeaceae	g__UBA493	s__
M0-1cm_MAG68	0	1	0	0	0	0	0	0	0	0	0	0	0	0	0	d__Bacteria	p__Gemmatimonadota	c__Gemmatimonadetes	o__Gemmatimonadales	f__GWC2-71-9	g__WVYX01	s__
M407-410cm_MAG25	0	0	0	0	0	0	0	0	0	0	0	0	0	0	0	d__Bacteria	p__Chloroflexota	c__Dehalococcoidia	o__Dehalococcoidales	f__RBG-16-60-22	g__GCA-2688435	s__
M10-12cm_MAG40	0	0	0	0	0	0	0	0	0	0	0	0	0	0	0	d__Bacteria	p__Zixibacteria	c__MSB-5A5	o__GN15	f__FEB-12	g__	s__
M21-24cm_MAG63	0	0	0	0	0	0	0	0	0	0	0	0	0	0	0	d__Bacteria	p__Planctomycetota	c__Phycisphaerae	o__Sedimentisphaerales	f__SG8-4	g__NIOZ-UU13	s__
M12-15cm_MAG53	0	0	0	0	0	0	0	0	0	0	0	0	0	0	0	d__Bacteria	p__Bacteroidota	c__Bacteroidia	o__Cytophagales	f__Cyclobacteriaceae	g__	s__
M12-15cm_MAG67	0	0	0	0	0	0	0	0	0	0	0	1	1	0	0	d__Bacteria	p__Gemmatimonadota	c__Gemmatimonadetes	o__Longimicrobiales	f__UBA6960	g__UBA1138	s__
M108-111cm_MAG25	0	0	0	0	0	0	0	0	0	0	0	0	0	0	0	d__Bacteria	p__Omnitrophota	c__Koll11	o__4484-171	f__4484-171	g__	s__
M18-21cm_MAG70	0	0	0	0	0	0	0	0	0	0	0	0	0	0	0	d__Bacteria	p__Chloroflexota	c__Dehalococcoidia	o__UBA1151	f__Bin127	g__UBA9455	s__
M28-31cm_MAG60	0	0	0	0	0	0	0	0	0	0	0	0	0	0	0	d__Bacteria	p__Chloroflexota	c__Dehalococcoidia	o__Dehalococcoidales	f__W111	g__	s__
M108-111cm_MAG49	0	0	0	0	0	0	0	0	0	0	0	0	0	0	0	d__Bacteria	p__Marinisomatota	c__Marinisomatia	o__Marinisomatales	f__TCS55	g__UBA2126	s__
M129-131cm_MAG79	0	0	0	0	0	0	0	0	0	0	0	0	0	0	0	d__Bacteria	p__Marinisomatota	c__Marinisomatia	o__SCGC-AAA003-L08	f__TS1B11	g__	s__
M12-15cm_MAG82	0	0	0	0	0	0	0	0	0	0	0	0	0	0	0	d__Bacteria	p__Planctomycetota	c__Phycisphaerae	o__Phycisphaerales	f__SM1A02	g__	s__
M200-203cm_MAG13	0	0	1	0	0	0	0	0	0	0	0	0	0	0	0	d__Bacteria	p__Planctomycetota	c__Phycisphaerae	o__Sedimentisphaerales	f__Anaerohalophaeraceae	g__	s__
M99-102cm_MAG48	0	0	0	0	0	0	0	0	0	0	0	0	0	0	0	d__Bacteria	p__Planctomycetota	c__Phycisphaerae	o__Sedimentisphaerales	f__Anaerohalophaeraceae	g__	s__
M18-21cm_MAG33	0	0	0	0	0	0	0	0	0	0	0	1	0	0	0	d__Bacteria	p__Nitrospirota	c__Nitrospiria	o__Nitrospirales	f__UBA8639	g__SPGG5	s__
M21-24cm_MAG97	0	0	0	0	0	0	0	0	0	0	0	0	0	0	0	d__Bacteria	p__Planctomycetota	c__Phycisphaerae	o__UBA1845	f__UBA1845	g__	s__
M4-6cm_MAG21	0	0	0	0	0	0	0	0	0	0	0	0	0	0	0	d__Bacteria	p__Chloroflexota	c__Dehalococcoidia	o__Dehalococcoidales	f__RBG-16-60-22	g__GCA-2688435	s__
M12-15cm_MAG51	0	0	0	0	0	0	0	0	1	1	1	1	1	1	1	d__Bacteria	p__Proteobacteria	c__Gammaproteobacteria	o__Pseudomonadales	f__HTCC2089	g__GCA-002726655	s__
M49-52cm_MAG24	0	0	0	0	0	0	0	0	0	0	0	0	0	0	0	d__Bacteria	p__Planctomycetota	c__Phycisphaerae	o__Sedimentisphaerales	f__SG8-4	g__SG8-4	s__
M749-752cm_MAG3	0	0	0	0	0	0	0	0	0	0	0	0	0	0	0	d__Bacteria	p__Actinobacteriota	c__Acidimicrobiia	o__UBA5794	f__ZC4RG35	g__MA-ANB-1	s__
M99-102cm_MAG30	0	0	0	0	0	0	0	0	0	0	0	0	0	0	0	d__Bacteria	p__Marinisomatota	c__Marinisomatia	o__Marinisomatales	f__	g__	s__
M12-15cm_MAG9	0	0	0	0	0	0	0	0	0	0	0	0	0	0	0	d__Bacteria	p__Gemmatimonadota	c__Gemmatimonadetes	o__Gemmatimonadales	f__GWC2-71-9	g__	s__
M12-15cm_MAG29	0	0	0	0	0	0	0	0	0	0	0	0	0	0	0	d__Bacteria	p__Proteobacteria	c__Gammaproteobacteria	o__Woeseiales	f__Woeseiaceae	g__UBA1847	s__
M4-6cm_MAG13	0	0	0	0	0	0	0	0	0	0	0	0	0	0	0	d__Bacteria	p__Planctomycetota	c__Phycisphaerae	o__JAAYCJ01	f__	g__	s__
M120-123cm_MAG82	0	0	0	0	0	0	0	0	0	0	0	0	0	0	0	d__Bacteria	p__Planctomycetota	c__Phycisphaerae	o__JAAYCJ01	f__	g__	s__
M120-123cm_MAG31	0	0	0	0	0	0	0	0	0	0	0	0	0	0	0	d__Bacteria	p__Aerophobota	c__Aerophobia	o__Aerophobales	f__AE-B3A	g__AE-B3A	s__
M149-152cm_MAG16	0	0	0	0	0	0	0	0	0	0	0	0	0	0	0	d__Bacteria	p__Marinisomatota	c__Marinisomatia	o__Marinisomatales	f__TCS55	g__UBA2126	s__
M78-81cm_MAG21	0	0	0	0	0	0	0	0	0	0	0	0	0	0	0	d__Bacteria	p__Planctomycetota	c__Phycisphaerae	o__Phycisphaerales	f__SM1A02	g__	s__
M129-131cm_MAG50	0	0	0	0	0	0	0	0	0	0	0	0	0	0	0	d__Bacteria	p__Elusimicrobiota	c__	o__	f__	g__	s__
M10-12cm_MAG38	0	0	0	0	0	0	0	0	0	0	0	0	1	0	0	d__Bacteria	p__Gemmatimonadota	c__Gemmatimonadetes	o__Gemmatimonadales	f__GWC2-71-9	g__WVYX01	s__
M78-81cm_MAG54	0	0	0	0	0	0	1	0	0	0	0	0	0	0	0	d__Bacteria	p__Proteobacteria	c__Gammaproteobacteria	o__UBA4486	f__UBA4486	g__	s__
M129-131cm_MAG52	0	0	0	0	0	0	0	0	0	0	0	0	0	0	0	d__Bacteria	p__Planctomycetota	c__Brocadiae	o__Brocadiales	f__Scalinduaceae	g__Scalindua	s__
M78-81cm_MAG51	0	0	0	0	0	0	0	0	0	0	0	0	0	0	0	d__Bacteria	p__Omnitrophota	c__Koll11	o__4484-171	f__4484-171	g__	s__
M49-52cm_MAG43	0	0	0	0	0	0	0	0	0	0	0	0	0	0	0	d__Bacteria	p__Actinobacteriota	c__Acidimicrobiia	o__UBA5794	f__UBA5794	g__	s__
M749-752cm_MAG33	0	0	0	0	0	0	0	0	0	0	0	0	0	0	0	d__Bacteria	p__Planctomycetota	c__Phycisphaerae	o__Sedimentisphaerales	f__SG8-4	g__NIOZ-UU13	s__
M21-24cm_MAG92	0	0	0	0	0	0	0	0	0	0	0	0	0	0	0	d__Bacteria	p__Marinisomatota	c__Marinisomatia	o__SCGC-AAA003-L08	f__TS1B11	g__	s__
M649-652cm_MAG51	0	0	0	0	0	0	0	0	0	0	0	0	0	0	0	d__Bacteria	p__Proteobacteria	c__Gammaproteobacteria	o__Xanthomonadales	f__SZUA-36	g__SZUA-36	s__
M21-24cm_MAG85	0	0	0	0	0	0	0	0	0	0	0	0	0	0	0	d__Bacteria	p__Omnitrophota	c__Koll11	o__UBA10015	f__Kpj58rc	g__2-02-FULL-52-10	s__
M149-152cm_MAG33	0	0	0	0	0	0	0	0	0	0	0	0	0	0	0	d__Bacteria	p__Omnitrophota	c__Koll11	o__4484-171	f__4484-171	g__	s__
M49-52cm_MAG56	0	0	0	0	0	0	0	0	0	0	0	0	0	0	0	d__Bacteria	p__Chloroflexota	c__Dehalococcoidia	o__Dehalococcoidales	f__RBG-16-60-22	g__GCA-2688435	s__
M28-31cm_MAG7	0	0	0	0	0	0	0	0	0	0	0	0	0	0	0	d__Bacteria	p__Actinobacteriota	c__Acidimicrobiia	o__UBA5794	f__UBA5794	g__	s__
M149-152cm_MAG44	0	0	0	0	0	0	0	0	0	0	0	0	0	0	0	d__Bacteria	p__Planctomycetota	c__Phycisphaerae	o__UBA1845	f__UBA1845	g__SBAX01	s__
M49-52cm_MAG26	0	0	0	0	0	0	0	0	0	0	0	0	0	0	0	d__Bacteria	p__Latescibacterota	c__Latescibacteria	o__Latescibacterales	f__Latescibacteraceae	g__	s__
M120-123cm_MAG61	0	0	0	0	0	0	0	0	0	0	0	0	0	0	0	d__Bacteria	p__Planctomycetota	c__Phycisphaerae	o__Sedimentisphaerales	f__Anaerohalophaeraceae	g__	s__
M129-131cm_MAG80	0	0	0	0	0	0	0	0	0	0	0	0	0	0	0	d__Bacteria	p__Marinisomatota	c__Marinisomatia	o__Marinisomatales	f__	g__	s__
M4-6cm_MAG15	0	0	0	0	0	0	0	0	0	0	0	0	0	0	0	d__Bacteria	p__Marinisomatota	c__Marinisomatia	o__Marinisomatales	f__	g__	s__
M99-102cm_MAG20	0	0	0	0	0	0	0	0	0	0	0	0	0	0	0	d__Bacteria	p__Zixibacteria	c__MSB-5A5	o__GN15	f__FEB-12	g__	s__
M10-12cm_MAG5	0	0	0	0	0	0	0	0	1	1	1	1	1	1	1	d__Bacteria	p__Proteobacteria	c__Gammaproteobacteria	o__Woeseiales	f__Woeseiaceae	g__SZUA-117	s__
M129-131cm_MAG56	0	0	0	0	0	0	0	0	0	0	0	0	0	0	0	d__Bacteria	p__Chloroflexota	c__Anaerolineae	o__Anaerolineales	f__E44-bin32	g__	s__
M12-15cm_MAG56	0	0	0	0	0	0	0	0	0	0	0	0	0	0	0	d__Bacteria	p__Omnitrophota	c__Koll11	o__4484-171	f__4484-171	g__	s__
M15-18cm_MAG28	0	0	0	0	0	0	0	0	0	0	0	0	0	0	0	d__Bacteria	p__Zixibacteria	c__MSB-5A5	o__GN15	f__FEB-12	g__	s__
M15-18cm_MAG56	0	0	0	0	0	0	0	0	0	0	0	0	0	0	0	d__Bacteria	p__Omnitrophota	c__Koll11	o__4484-171	f__4484-171	g__	s__
M21-24cm_MAG33	0	0	0	0	0	0	0	0	0	0	0	0	0	0	0	d__Bacteria	p__Planctomycetota	c__Phycisphaerae	o__UBA1845	f__	g__	s__
M407-410cm_MAG68	0	0	1	0	0	0	0	0	0	0	0	0	0	0	0	d__Bacteria	p__Chloroflexota	c__Dehalococcoidia	o__Dehalococcoidales	f__UBA5760	g__E44-bin46	s__
M129-131cm_MAG6	0	0	0	0	0	0	0	0	0	0	0	0	0	0	0	d__Bacteria	p__SM23-31	c__SM23-31	o__SM23-31	f__SM23-31	g__	s__
M21-24cm_MAG79	0	0	1	0	0	0	0	0	0	0	0	1	1	1	0	d__Bacteria	p__SAR324	c__SAR324	o__	f__	g__	s__
M10-12cm_MAG29	0	0	0	0	0	0	0	0	0	0	0	0	0	0	0	d__Bacteria	p__Marinisomatota	c__SORT01	o__SORT01	f__SORT01	g__SORT01	s__
M0-1cm_MAG28	0	0	0	0	0	0	0	0	0	0	0	0	0	0	0	d__Bacteria	p__Desulfobacterota_D	c__UBA1144	o__UBA2774	f__N074bin48	g__N074bin48	s__N074bin48 sp004356685
M120-123cm_MAG63	0	0	0	0	0	0	0	0	0	0	0	0	0	0	0	d__Bacteria	p__Chloroflexota	c__Dehalococcoidia	o__Dehalococcoidales	f__RBG-16-60-22	g__GCA-2688435	s__
M12-15cm_MAG54	0	0	0	0	0	0	0	0	0	0	0	0	0	0	0	d__Bacteria	p__Zixibacteria	c__MSB-5A5	o__GN15	f__FEB-12	g__	s__
M108-111cm_MAG34	0	0	0	0	0	0	1	0	0	0	0	0	0	0	0	d__Bacteria	p__Proteobacteria	c__Gammaproteobacteria	o__Woeseiales	f__Woeseiaceae	g__UBA1847	s__
M28-31cm_MAG63	0	0	0	0	0	0	0	0	0	0	0	0	0	0	0	d__Bacteria	p__Chloroflexota	c__Dehalococcoidia	o__UBA1151	f__UBA1151	g__	s__
M10-12cm_MAG72	0	0	0	0	0	0	0	0	0	0	0	0	0	0	0	d__Bacteria	p__Elusimicrobiota	c__	o__	f__	g__	s__
M18-21cm_MAG68	0	0	0	0	0	0	0	0	0	0	0	1	1	0	0	d__Bacteria	p__Gemmatimonadota	c__Gemmatimonadetes	o__Longimicrobiales	f__UBA6960	g__UBA1138	s__
M275-278cm_MAG51	0	0	0	0	0	0	0	0	0	0	0	0	0	0	0	d__Bacteria	p__Nitrospirota	c__Thermodesulfovibrionia	o__Thermodesulfovibrionales	f__UBA6898	g__	s__
M539-542cm_MAG24	0	0	0	0	0	0	0	0	0	0	0	0	0	0	0	d__Bacteria	p__Planctomycetota	c__Phycisphaerae	o__UBA1845	f__UBA1845	g__SBAX01	s__
M200-203cm_MAG38	0	0	0	0	0	0	0	0	0	0	0	0	0	0	0	d__Bacteria	p__Marinisomatota	c__Marinisomatia	o__SCGC-AAA003-L08	f__TS1B11	g__	s__
M49-52cm_MAG8	0	0	0	0	0	0	0	0	0	0	0	0	0	0	0	d__Bacteria	p__Planctomycetota	c__Brocadiae	o__SM23-32	f__SM23-32	g__	s__
M4-6cm_MAG60	0	0	0	0	0	0	0	0	0	0	0	0	0	0	0	d__Bacteria	p__Myxococcota	c__UBA9160	o__UBA9160	f__UBA4427	g__UBA4427	s__
M129-131cm_MAG8	0	0	0	0	0	0	0	0	0	0	0	0	0	0	0	d__Bacteria	p__Acidobacteriota	c__UBA890	o__UBA890	f__UBA890	g__	s__
M275-278cm_MAG16	0	0	0	0	0	0	0	0	0	0	0	0	0	0	0	d__Bacteria	p__Chloroflexota	c__Dehalococcoidia	o__Dehalococcoidales	f__UBA5760	g__E44-bin46	s__
M0-1cm_MAG59	0	0	0	0	0	0	0	0	0	0	0	0	0	0	0	d__Bacteria	p__Nitrospirota	c__Thermodesulfovibrionia	o__Thermodesulfovibrionales	f__UBA6898	g__	s__
M12-15cm_MAG97	0	0	0	0	0	0	0	0	0	0	0	0	0	0	0	d__Bacteria	p__Elusimicrobiota	c__	o__	f__	g__	s__
M12-15cm_MAG33	0	0	0	0	0	0	0	0	1	1	1	1	1	1	1	d__Bacteria	p__Proteobacteria	c__Gammaproteobacteria	o__Woeseiales	f__Woeseiaceae	g__JAADHU01	s__
M21-24cm_MAG40	0	0	0	0	0	0	0	0	0	0	0	0	0	0	0	d__Bacteria	p__Bacteroidota	c__Bacteroidia	o__Cytophagales	f__Cyclobacteriaceae	g__	s__
M49-52cm_MAG74	0	0	0	0	0	0	0	0	0	0	0	0	0	0	0	d__Bacteria	p__SAR324	c__SAR324	o__	f__	g__	s__
M407-410cm_MAG5	0	0	0	0	0	0	0	0	0	0	0	0	0	0	0	d__Bacteria	p__Chloroflexota	c__Anaerolineae	o__Anaerolineales	f__E44-bin32	g__	s__
M99-102cm_MAG61	0	0	0	0	0	0	0	0	0	0	0	0	0	0	0	d__Bacteria	p__Chloroflexota	c__Anaerolineae	o__Anaerolineales	f__EnvOPS12	g__JAABUE01	s__
M407-410cm_MAG8	0	0	0	0	0	0	0	0	0	0	0	0	0	0	0	d__Bacteria	p__Planctomycetota	c__Phycisphaerae	o__Sedimentisphaerales	f__SG8-4	g__B140-G9	s__
M78-81cm_MAG4	0	0	0	0	0	0	0	0	0	0	0	0	0	0	0	d__Bacteria	p__Chloroflexota	c__Dehalococcoidia	o__Dehalococcoidales	f__UBA5760	g__E44-bin46	s__
M21-24cm_MAG19	0	0	0	0	0	0	0	0	0	0	0	1	1	0	0	d__Bacteria	p__Proteobacteria	c__Alphaproteobacteria	o__Micropepsales	f__Micropepsaceae	g__CAIYRG01	s__
M15-18cm_MAG45	0	0	0	0	0	0	0	0	0	0	0	0	0	0	0	d__Bacteria	p__Actinobacteriota	c__Acidimicrobiia	o__UBA5794	f__UBA5794	g__BMS3BBIN02	s__
M407-410cm_MAG46	0	0	0	0	0	0	0	0	0	0	0	0	0	0	0	d__Bacteria	p__Marinisomatota	c__Marinisomatia	o__Marinisomatales	f__TCS55	g__UBA2126	s__
M4-6cm_MAG53	0	0	0	0	0	0	0	0	0	0	0	0	0	0	0	d__Bacteria	p__Marinisomatota	c__Marinisomatia	o__Marinisomatales	f__TCS55	g__UBA2126	s__
M407-410cm_MAG37	0	0	0	0	0	0	0	0	0	0	0	0	0	0	0	d__Bacteria	p__Planctomycetota	c__Planctomycetes	o__Pirellulales	f__Thermoguttaceae	g__	s__
M120-123cm_MAG41	0	0	0	0	0	0	0	0	0	0	0	0	0	0	0	d__Bacteria	p__Chloroflexota	c__Dehalococcoidia	o__Dehalococcoidales	f__UBA5760	g__E44-bin46	s__
M28-31cm_MAG28	0	0	0	0	0	0	0	0	0	0	0	0	0	0	0	d__Bacteria	p__Bacteroidota	c__Rhodothermia	o__Rhodothermales	f__UBA10348	g__	s__
M129-131cm_MAG17	0	0	0	0	0	0	0	0	0	0	0	0	0	0	0	d__Bacteria	p__Chloroflexota	c__Dehalococcoidia	o__DSTF01	f__RBG-16-68-14	g__RBG-16-68-14	s__
M300-303cm_MAG63	0	0	0	0	0	0	0	0	0	0	0	0	0	0	0	d__Bacteria	p__Proteobacteria	c__Gammaproteobacteria	o__Woeseiales	f__Woeseiaceae	g__UBA1847	s__
M78-81cm_MAG26	0	0	0	0	0	0	0	0	0	0	0	0	0	0	0	d__Bacteria	p__Hydrogenedentota	c__Hydrogenedentia	o__Hydrogenedentiales	f__	g__	s__
M15-18cm_MAG72	0	0	0	0	0	0	0	0	0	0	0	0	0	0	0	d__Bacteria	p__Bacteroidota	c__Bacteroidia	o__Flavobacteriales	f__Flavobacteriaceae	g__PRS1	s__PRS1 sp003709165
M12-15cm_MAG44	0	0	0	1	1	1	0	0	0	0	0	0	0	0	0	d__Archaea	p__Thermoproteota	c__Nitrososphaeria	o__Nitrososphaerales	f__Nitrosopumilaceae	g__Nitrosopumilus	s__
M49-52cm_MAG77	0	0	0	0	0	0	0	0	0	0	0	0	0	0	0	d__Bacteria	p__Planctomycetota	c__SZUA-567	o__	f__	g__	s__
M649-652cm_MAG23	0	0	0	0	0	0	0	0	0	0	0	0	0	0	0	d__Bacteria	p__Planctomycetota	c__Phycisphaerae	o__FEN-1346	f__	g__	s__
M78-81cm_MAG56	0	0	0	0	0	0	0	0	0	0	0	0	0	0	0	d__Bacteria	p__Myxococcota	c__UBA9160	o__UBA9160	f__UBA4427	g__UBA4427	s__
M15-18cm_MAG35	0	0	0	0	0	0	0	0	0	0	0	0	0	0	0	d__Bacteria	p__Planctomycetota	c__Phycisphaerae	o__Phycisphaerales	f__SM1A02	g__	s__
M78-81cm_MAG43	0	0	0	0	0	0	0	0	0	0	0	0	0	0	0	d__Bacteria	p__Chloroflexota	c__Dehalococcoidia	o__Dehalococcoidales	f__ARS1013	g__	s__
M0-1cm_MAG60	0	0	0	0	0	0	0	0	0	0	0	0	0	0	0	d__Bacteria	p__Planctomycetota	c__Phycisphaerae	o__SM23-33	f__SM23-33	g__	s__
M120-123cm_MAG48	0	0	0	0	0	0	0	0	0	0	0	0	0	0	0	d__Bacteria	p__Omnitrophota	c__Koll11	o__4484-171	f__4484-171	g__	s__
M28-31cm_MAG23	0	0	0	0	0	0	0	0	0	0	0	0	0	0	0	d__Bacteria	p__Chloroflexota	c__Dehalococcoidia	o__UBA6952	f__SHYF01	g__	s__
M407-410cm_MAG16	0	0	0	0	0	0	0	0	0	0	0	0	0	0	0	d__Bacteria	p__Marinisomatota	c__Marinisomatia	o__SCGC-AAA003-L08	f__TS1B11	g__	s__
M78-81cm_MAG37	0	0	0	0	0	0	0	0	0	0	0	0	0	0	0	d__Bacteria	p__Marinisomatota	c__Marinisomatia	o__Marinisomatales	f__TCS55	g__UBA2126	s__
M200-203cm_MAG56	0	0	0	0	0	0	0	0	0	0	0	0	0	0	0	d__Bacteria	p__Omnitrophota	c__Koll11	o__4484-171	f__4484-171	g__	s__
M149-152cm_MAG56	0	0	0	0	0	0	0	0	0	0	0	0	0	0	0	d__Archaea	p__Thermoproteota	c__Nitrososphaeria	o__Nitrososphaerales	f__Nitrosopumilaceae	g__Nitrosopumilus	s__
M149-152cm_MAG58	0	0	0	0	0	0	0	0	0	0	0	0	0	0	0	d__Bacteria	p__Marinisomatota	c__SORT01	o__SORT01	f__SORT01	g__SORT01	s__
M12-15cm_MAG30	0	0	0	0	0	0	0	0	0	0	0	0	0	0	0	d__Bacteria	p__Planctomycetota	c__Phycisphaerae	o__Phycisphaerales	f__SM1A02	g__	s__
M749-752cm_MAG38	0	0	0	0	0	0	0	0	0	0	0	0	0	0	0	d__Bacteria	p__Planctomycetota	c__Phycisphaerae	o__Sedimentisphaerales	f__SG8-4	g__	s__
M4-6cm_MAG40	0	0	0	0	0	0	0	0	0	0	0	1	1	0	0	d__Bacteria	p__Gemmatimonadota	c__Gemmatimonadetes	o__Longimicrobiales	f__UBA6960	g__UBA822	s__
M649-652cm_MAG72	0	0	0	0	0	0	0	0	0	0	0	0	0	0	0	d__Bacteria	p__Proteobacteria	c__Alphaproteobacteria	o__Rhodospirillales	f__2-02-FULL-58-16	g__	s__
M649-652cm_MAG48	0	0	0	0	0	0	0	0	0	0	0	0	0	0	0	d__Bacteria	p__NPL-UPA2	c__NPL-UPA2	o__	f__	g__	s__
M149-152cm_MAG55	0	0	0	0	0	0	0	0	0	0	0	0	0	0	0	d__Bacteria	p__Omnitrophota	c__Koll11	o__	f__	g__	s__
M149-152cm_MAG25	0	0	0	0	0	0	0	0	0	0	0	0	0	0	0	d__Bacteria	p__Elusimicrobiota	c__	o__	f__	g__	s__
M407-410cm_MAG11	0	0	0	0	0	0	0	0	0	0	0	0	0	0	0	d__Bacteria	p__Actinobacteriota	c__Acidimicrobiia	o__UBA5794	f__UBA5794	g__B3-G11	s__
M18-21cm_MAG9	0	0	0	0	0	0	0	0	0	0	0	0	0	0	0	d__Bacteria	p__Marinisomatota	c__SORT01	o__SORT01	f__SORT01	g__SORT01	s__
M99-102cm_MAG6	0	0	0	0	0	0	0	0	0	0	0	0	0	0	0	d__Bacteria	p__SAR324	c__SAR324	o__	f__	g__	s__
M120-123cm_MAG51	0	0	0	0	0	0	0	0	0	0	0	0	0	0	0	d__Bacteria	p__Planctomycetota	c__SZUA-567	o__	f__	g__	s__
M129-131cm_MAG4	0	0	0	0	0	0	0	0	0	0	0	0	0	0	0	d__Bacteria	p__Omnitrophota	c__Koll11	o__4484-171	f__4484-171	g__	s__
M649-652cm_MAG75	0	0	0	0	0	0	0	0	0	0	0	0	0	0	0	d__Bacteria	p__SM23-31	c__SM23-31	o__SM23-31	f__SM23-31	g__	s__
M10-12cm_MAG32	0	0	0	0	0	0	0	0	0	0	0	0	0	0	0	d__Bacteria	p__Planctomycetota	c__Phycisphaerae	o__FEN-1346	f__	g__	s__
M15-18cm_MAG69	0	0	0	0	0	0	1	1	1	1	0	1	1	1	0	d__Bacteria	p__Proteobacteria	c__Gammaproteobacteria	o__Burkholderiales	f__Burkholderiaceae	g__Cupriavidus	s__Cupriavidus gilardii
M108-111cm_MAG94	0	0	0	0	0	0	0	0	0	0	0	0	0	0	0	d__Bacteria	p__CG03	c__CG03	o__CG03	f__CG03	g__	s__
M10-12cm_MAG1	0	0	0	0	0	0	0	0	0	0	0	0	0	0	0	d__Bacteria	p__Marinisomatota	c__Marinisomatia	o__SCGC-AAA003-L08	f__TS1B11	g__	s__
M0-1cm_MAG21	0	0	0	0	0	0	0	0	0	0	0	0	0	0	0	d__Bacteria	p__Myxococcota	c__UBA9160	o__UBA9160	f__UBA4427	g__UBA4427	s__
M0-1cm_MAG27	0	0	0	0	0	0	0	0	0	0	0	0	0	0	0	d__Bacteria	p__Dependentiae	c__Babeliae	o__Babeliales	f__Vermiphilaceae	g__JABSSP01	s__JABSSP01 sp013213985
M407-410cm_MAG55	0	0	0	0	0	0	0	0	0	0	0	0	0	0	0	d__Bacteria	p__Omnitrophota	c__Koll11	o__4484-171	f__4484-171	g__	s__
M10-12cm_MAG21	0	0	0	0	0	0	0	0	0	0	0	0	0	0	0	d__Bacteria	p__Chloroflexota	c__Dehalococcoidia	o__UBA3495	f__UBA3495	g__UBA9611	s__
M539-542cm_MAG42	0	0	0	0	0	0	0	0	0	0	0	0	0	0	0	d__Bacteria	p__Planctomycetota	c__Planctomycetes	o__Pirellulales	f__Thermoguttaceae	g__	s__
M108-111cm_MAG53	0	0	0	0	0	0	0	0	0	0	0	0	0	0	0	d__Bacteria	p__GCA-001730085	c__	o__	f__	g__	s__
M300-303cm_MAG32	0	0	0	0	0	0	0	0	0	0	0	0	0	0	0	d__Bacteria	p__Actinobacteriota	c__Acidimicrobiia	o__UBA5794	f__UBA5794	g__B3-G11	s__
M15-18cm_MAG84	0	0	0	0	0	0	0	0	1	1	1	1	1	1	1	d__Bacteria	p__Proteobacteria	c__Gammaproteobacteria	o__Woeseiales	f__Woeseiaceae	g__UBA1844	s__
M21-24cm_MAG9	0	0	0	0	0	0	0	0	0	0	0	0	0	0	0	d__Bacteria	p__Proteobacteria	c__Alphaproteobacteria	o__SMXQ01	f__SMXQ01	g__	s__
M18-21cm_MAG47	0	0	0	0	0	0	0	0	0	0	0	1	1	0	0	d__Bacteria	p__Gemmatimonadota	c__Gemmatimonadetes	o__Longimicrobiales	f__UBA6960	g__UBA822	s__
M149-152cm_MAG26	0	0	0	0	0	0	0	0	0	0	0	0	0	0	0	d__Bacteria	p__Proteobacteria	c__Gammaproteobacteria	o__Xanthomonadales	f__SZUA-36	g__SZUA-36	s__
M10-12cm_MAG20	0	0	0	0	0	0	0	0	0	0	0	0	0	0	0	d__Bacteria	p__Omnitrophota	c__Koll11	o__4484-171	f__4484-171	g__	s__
M108-111cm_MAG11	0	0	0	0	0	0	0	0	0	0	0	0	0	0	0	d__Bacteria	p__Marinisomatota	c__SORT01	o__SORT01	f__SORT01	g__SORT01	s__
M407-410cm_MAG50	0	0	0	0	0	0	0	0	0	0	0	0	0	0	0	d__Bacteria	p__Chloroflexota	c__Dehalococcoidia	o__Dehalococcoidales	f__ARS1013	g__	s__
M4-6cm_MAG57	0	0	0	0	0	0	0	0	0	0	0	0	0	0	0	d__Bacteria	p__Elusimicrobiota	c__	o__	f__	g__	s__
M4-6cm_MAG39	0	0	0	0	0	0	0	0	0	0	0	0	0	0	0	d__Bacteria	p__Planctomycetota	c__Phycisphaerae	o__Sedimentisphaerales	f__SG8-4	g__	s__
M149-152cm_MAG72	0	0	0	0	0	0	0	0	0	0	0	0	0	0	0	d__Bacteria	p__UBP7_A	c__4484-113	o__4484-113	f__	g__	s__
M200-203cm_MAG27	0	0	0	0	0	0	0	0	0	0	0	0	0	0	0	d__Bacteria	p__Planctomycetota	c__Phycisphaerae	o__Sedimentisphaerales	f__Anaerohalophaeraceae	g__B28-G16	s__
M749-752cm_MAG12	0	0	0	0	0	0	0	0	0	0	0	0	0	0	0	d__Bacteria	p__Proteobacteria	c__Alphaproteobacteria	o__Sphingomonadales	f__SMXR01	g__SMXR01	s__
M649-652cm_MAG55	0	0	0	0	0	0	0	0	0	0	0	0	0	0	0	d__Bacteria	p__Omnitrophota	c__Koll11	o__4484-171	f__4484-171	g__	s__
M99-102cm_MAG11	0	0	0	0	0	0	0	0	0	0	0	0	0	0	0	d__Bacteria	p__Planctomycetota	c__Phycisphaerae	o__JAAYCJ01	f__	g__	s__
M0-1cm_MAG5	0	0	0	0	0	0	0	0	0	0	0	0	0	0	0	d__Bacteria	p__Planctomycetota	c__Phycisphaerae	o__Sedimentisphaerales	f__SG8-4	g__	s__
M49-52cm_MAG44	0	0	0	0	0	0	0	0	0	0	0	0	0	0	0	d__Archaea	p__Iainarchaeota	c__Iainarchaeia	o__Iainarchaeales	f__Iainarchaeaceae	g__UBA493	s__
M49-52cm_MAG91	0	0	0	0	0	0	0	0	0	0	0	0	0	0	0	d__Bacteria	p__Chloroflexota	c__Dehalococcoidia	o__UBA6952	f__SHYF01	g__	s__
M120-123cm_MAG55	0	0	0	0	0	0	0	0	0	0	0	0	0	0	0	d__Archaea	p__Nanoarchaeota	c__Nanoarchaeia	o__Woesearchaeales	f__GCA-2686295	g__GCA-2686295	s__
M21-24cm_MAG95	0	0	0	0	0	0	0	0	0	0	0	0	0	0	0	d__Bacteria	p__Chloroflexota	c__Dehalococcoidia	o__SAR202	f__UBA11138	g__Casp-Chloro-G4	s__
M300-303cm_MAG51	0	0	0	0	0	0	0	0	0	0	0	0	0	0	0	d__Bacteria	p__Chloroflexota	c__Dehalococcoidia	o__DSTF01	f__RBG-16-68-14	g__SZUA-185	s__
M129-131cm_MAG74	0	0	0	0	0	0	0	0	0	0	0	0	0	0	0	d__Bacteria	p__CG03	c__CG03	o__CG03	f__CG03	g__	s__
M12-15cm_MAG1	0	0	0	0	0	0	0	0	0	0	0	0	0	0	0	d__Bacteria	p__Planctomycetota	c__Phycisphaerae	o__Sedimentisphaerales	f__SG8-4	g__NIOZ-UU13	s__
M4-6cm_MAG28	0	0	0	0	0	0	0	0	0	0	0	0	0	0	0	d__Bacteria	p__Planctomycetota	c__Brocadiae	o__SM23-32	f__SM23-32	g__	s__
M10-12cm_MAG12	0	0	0	0	0	0	0	0	0	0	0	0	0	0	0	d__Bacteria	p__Bacteroidota	c__Rhodothermia	o__Rhodothermales	f__Rubricoccaceae	g__	s__
M108-111cm_MAG8	0	0	0	0	0	0	0	0	0	0	0	0	0	0	0	d__Bacteria	p__Planctomycetota	c__Brocadiae	o__SM23-32	f__SM23-32	g__	s__
M12-15cm_MAG65	0	0	0	0	0	0	0	0	0	0	0	0	0	0	0	d__Bacteria	p__Proteobacteria	c__Gammaproteobacteria	o__Woeseiales	f__Woeseiaceae	g__UBA1847	s__
M12-15cm_MAG70	0	0	0	0	0	0	0	0	0	0	0	0	0	0	0	d__Bacteria	p__Proteobacteria	c__Alphaproteobacteria	o__Rhizobiales	f__Methyloligellaceae	g__UBA2767	s__
M108-111cm_MAG33	0	0	0	0	0	0	0	0	0	0	0	0	0	0	0	d__Bacteria	p__Planctomycetota	c__Phycisphaerae	o__JAAYCJ01	f__	g__	s__
M4-6cm_MAG9	0	0	0	0	0	0	0	0	0	0	0	0	0	0	0	d__Bacteria	p__Actinobacteriota	c__Acidimicrobiia	o__UBA5794	f__UBA5794	g__	s__
M275-278cm_MAG56	0	0	0	0	0	0	0	0	0	0	0	0	0	0	0	d__Bacteria	p__Zixibacteria	c__MSB-5A5	o__GN15	f__FEB-12	g__	s__
M78-81cm_MAG29	0	0	0	0	0	0	0	0	0	0	0	0	0	0	0	d__Bacteria	p__Planctomycetota	c__Phycisphaerae	o__Sedimentisphaerales	f__SG8-4	g__NIOZ-UU13	s__
M300-303cm_MAG34	0	0	0	0	0	0	0	0	0	0	1	0	0	0	0	d__Bacteria	p__Proteobacteria	c__Gammaproteobacteria	o__GCA-001735895	f__GCA-001735895	g__GCA-001735895	s__
M275-278cm_MAG22	0	0	0	0	0	0	1	0	0	0	0	0	0	0	0	d__Bacteria	p__Proteobacteria	c__Gammaproteobacteria	o__Woeseiales	f__Woeseiaceae	g__UBA1847	s__
M149-152cm_MAG68	0	0	0	0	0	0	0	0	0	0	0	0	0	0	0	d__Bacteria	p__Marinisomatota	c__Marinisomatia	o__SCGC-AAA003-L08	f__TS1B11	g__	s__
M78-81cm_MAG3	0	0	0	0	0	0	0	0	0	0	0	0	0	0	0	d__Bacteria	p__SAR324	c__SAR324	o__	f__	g__	s__
M49-52cm_MAG22	0	0	0	0	0	0	0	0	0	0	0	0	0	0	0	d__Bacteria	p__Myxococcota	c__UBA9160	o__UBA9160	f__UBA4427	g__UBA4427	s__
M120-123cm_MAG80	0	0	0	0	0	0	0	0	0	0	0	0	0	0	0	d__Bacteria	p__Planctomycetota	c__DG-23	o__	f__	g__	s__
M10-12cm_MAG31	0	0	0	0	0	0	0	0	0	0	0	0	0	0	0	d__Bacteria	p__Bacteroidota	c__Bacteroidia	o__Cytophagales	f__Cyclobacteriaceae	g__SZUA-230	s__
M108-111cm_MAG18	0	0	0	0	0	0	0	0	0	0	0	0	0	0	0	d__Bacteria	p__Chloroflexota	c__Dehalococcoidia	o__Dehalococcoidales	f__RBG-16-60-22	g__	s__
M28-31cm_MAG66	0	0	0	0	0	0	0	0	0	0	0	0	0	0	0	d__Bacteria	p__Patescibacteria	c__Paceibacteria	o__UBA9983_A	f__UBA2163	g__	s__
M539-542cm_MAG13	0	0	0	0	0	0	0	0	0	0	0	0	0	0	0	d__Bacteria	p__Bacteroidota	c__Bacteroidia	o__Cytophagales	f__Cyclobacteriaceae	g__SZUA-230	s__
M149-152cm_MAG84	0	0	0	0	0	0	0	0	0	0	0	0	0	0	0	d__Bacteria	p__Marinisomatota	c__Marinisomatia	o__Marinisomatales	f__UBA8229	g__	s__
M21-24cm_MAG68	0	0	0	0	0	0	0	0	0	0	0	0	0	0	0	d__Bacteria	p__Myxococcota	c__UBA9160	o__UBA9160	f__UBA4427	g__DUBZ01	s__
M49-52cm_MAG59	0	0	0	0	0	0	0	0	0	0	0	0	0	0	0	d__Bacteria	p__RBG-13-61-14	c__RBG-13-61-14	o__	f__	g__	s__
M200-203cm_MAG31	0	0	0	0	0	0	0	0	0	0	0	0	0	0	0	d__Bacteria	p__CG03	c__CG03	o__CG03	f__CG03	g__	s__
M99-102cm_MAG22	0	0	0	0	0	0	0	0	0	0	0	0	0	0	0	d__Bacteria	p__Actinobacteriota	c__Acidimicrobiia	o__UBA5794	f__UBA5794	g__	s__
M99-102cm_MAG53	0	0	0	0	0	0	0	0	0	0	0	0	0	0	0	d__Bacteria	p__CG03	c__CG03	o__CG03	f__CG03	g__	s__
M649-652cm_MAG49	0	0	0	0	0	0	0	0	0	0	0	0	0	0	0	d__Archaea	p__Nanoarchaeota	c__Nanoarchaeia	o__Woesearchaeales	f__GCA-2686295	g__GCA-2686295	s__
M12-15cm_MAG28	0	0	0	0	0	0	0	0	0	0	0	0	0	0	0	d__Bacteria	p__Proteobacteria	c__Gammaproteobacteria	o__Burkholderiales	f__Rhodocyclaceae	g__Tepidiphilus	s__Tepidiphilus succinatimandens
M78-81cm_MAG93	0	0	0	0	0	0	0	0	0	0	0	0	0	0	0	d__Bacteria	p__Nitrospirota	c__Thermodesulfovibrionia	o__Thermodesulfovibrionales	f__UBA6898	g__	s__
M21-24cm_MAG88	0	0	0	0	0	0	0	0	0	0	0	0	0	0	0	d__Bacteria	p__Proteobacteria	c__Gammaproteobacteria	o__Woeseiales	f__Woeseiaceae	g__UBA1847	s__
M4-6cm_MAG19	0	0	0	0	0	0	0	0	0	0	0	0	0	0	0	d__Bacteria	p__Chloroflexota	c__Dehalococcoidia	o__DSTF01	f__RBG-16-68-14	g__SZUA-185	s__
M0-1cm_MAG66	0	0	0	0	0	0	0	0	0	0	0	0	0	0	0	d__Bacteria	p__Marinisomatota	c__Marinisomatia	o__Marinisomatales	f__TCS55	g__UBA2126	s__
M200-203cm_MAG8	0	0	0	0	0	0	0	0	0	0	0	0	0	0	0	d__Bacteria	p__Chloroflexota	c__Dehalococcoidia	o__Dehalococcoidales	f__UBA5760	g__E44-bin46	s__
M300-303cm_MAG38	0	0	0	0	0	0	0	0	0	0	0	0	0	0	0	d__Bacteria	p__Omnitrophota	c__Koll11	o__4484-171	f__4484-171	g__	s__
M200-203cm_MAG24	0	0	0	0	0	0	0	0	0	0	0	0	0	0	0	d__Bacteria	p__Chloroflexota	c__Anaerolineae	o__Anaerolineales	f__EnvOPS12	g__JAABUE01	s__
M539-542cm_MAG10	0	0	0	0	0	0	0	0	0	0	0	0	0	0	0	d__Bacteria	p__Omnitrophota	c__Koll11	o__4484-171	f__4484-171	g__	s__
M200-203cm_MAG41	0	0	0	0	0	0	0	0	0	0	0	0	0	0	0	d__Bacteria	p__Patescibacteria	c__Gracilibacteria	o__UM-FILTER-43-11	f__UM-FILTER-43-11	g__	s__
M12-15cm_MAG80	0	0	0	0	0	0	0	0	0	0	0	0	0	0	0	d__Bacteria	p__Chloroflexota	c__Anaerolineae	o__Anaerolineales	f__UBA11579	g__CFX15	s__
M78-81cm_MAG72	0	0	0	0	0	0	0	0	0	0	0	0	0	0	0	d__Bacteria	p__Elusimicrobiota	c__	o__	f__	g__	s__
M99-102cm_MAG75	0	0	0	0	0	0	0	0	0	0	0	0	0	0	0	d__Bacteria	p__Bacteroidota	c__Bacteroidia	o__Flavobacteriales	f__Flavobacteriaceae	g__Aequorivita	s__
M149-152cm_MAG43	0	0	0	0	0	0	0	0	0	0	0	0	0	0	0	d__Bacteria	p__Planctomycetota	c__Phycisphaerae	o__JAAYCJ01	f__	g__	s__
M18-21cm_MAG74	0	0	0	0	0	0	0	0	0	0	0	0	0	0	0	d__Bacteria	p__Planctomycetota	c__Phycisphaerae	o__Sedimentisphaerales	f__SG8-4	g__NIOZ-UU13	s__
M649-652cm_MAG61	0	0	0	0	0	0	0	0	0	0	0	0	0	0	0	d__Bacteria	p__Proteobacteria	c__Gammaproteobacteria	o__Pseudomonadales	f__Moraxellaceae	g__Acinetobacter	s__Acinetobacter johnsonii
M99-102cm_MAG39	0	0	0	0	0	0	0	0	0	0	0	0	0	0	0	d__Archaea	p__Iainarchaeota	c__Iainarchaeia	o__Iainarchaeales	f__Iainarchaeaceae	g__UBA493	s__
M149-152cm_MAG53	0	0	0	0	0	0	0	0	0	0	0	0	0	0	0	d__Bacteria	p__Patescibacteria	c__Gracilibacteria	o__UM-FILTER-43-11	f__UM-FILTER-43-11	g__	s__
M300-303cm_MAG30	0	0	0	0	0	0	0	0	0	0	0	0	0	0	0	d__Bacteria	p__Planctomycetota	c__Phycisphaerae	o__Sedimentisphaerales	f__Anaerohalophaeraceae	g__	s__
M12-15cm_MAG55	0	0	0	0	0	0	0	0	0	0	0	0	0	0	0	d__Bacteria	p__Chloroflexota	c__Dehalococcoidia	o__Dehalococcoidales	f__UBA2162	g__	s__
M18-21cm_MAG23	0	0	0	0	0	0	0	0	0	0	0	0	0	0	0	d__Bacteria	p__Omnitrophota	c__Koll11	o__4484-171	f__4484-171	g__	s__
M108-111cm_MAG88	0	0	0	0	0	0	0	0	0	0	0	0	0	0	0	d__Bacteria	p__Chloroflexota	c__Dehalococcoidia	o__Dehalococcoidales	f__UBA5627	g__	s__
M15-18cm_MAG61	0	0	0	0	0	0	0	0	0	0	0	0	0	0	0	d__Bacteria	p__Planctomycetota	c__Phycisphaerae	o__Phycisphaerales	f__SM1A02	g__JABDLI01	s__
M539-542cm_MAG70	0	0	0	0	0	0	0	0	0	0	0	0	0	0	0	d__Bacteria	p__Chloroflexota	c__Dehalococcoidia	o__Dehalococcoidales	f__ARS1013	g__	s__
M99-102cm_MAG17	0	0	0	0	0	0	0	0	0	0	0	0	0	0	0	d__Bacteria	p__Chloroflexota	c__Dehalococcoidia	o__Dehalococcoidales	f__ARS1013	g__	s__
M749-752cm_MAG31	0	0	0	0	0	0	0	0	0	0	0	0	0	0	0	d__Bacteria	p__Actinobacteriota	c__Acidimicrobiia	o__UBA5794	f__UBA5794	g__	s__
M21-24cm_MAG58	0	0	0	0	0	0	0	0	0	0	0	1	1	0	0	d__Bacteria	p__Gemmatimonadota	c__Gemmatimonadetes	o__Longimicrobiales	f__UBA6960	g__UBA822	s__
M12-15cm_MAG47	0	0	0	0	0	0	0	0	0	0	0	0	0	0	0	d__Bacteria	p__Chloroflexota	c__Dehalococcoidia	o__UBA3495	f__UBA3495	g__UBA9611	s__
M4-6cm_MAG20	0	0	0	0	0	0	0	0	0	0	0	0	0	0	0	d__Bacteria	p__UBP7_A	c__4484-113	o__4484-113	f__	g__	s__
M129-131cm_MAG75	0	0	0	0	0	0	0	0	0	0	0	0	0	0	0	d__Bacteria	p__Planctomycetota	c__Phycisphaerae	o__Sedimentisphaerales	f__Anaerohalophaeraceae	g__QNBT01	s__
M49-52cm_MAG19	0	0	0	0	0	0	0	0	0	0	0	0	0	0	0	d__Bacteria	p__Omnitrophota	c__Koll11	o__4484-171	f__4484-171	g__	s__
M4-6cm_MAG71	0	0	0	0	0	0	0	0	0	0	0	1	0	1	0	d__Bacteria	p__Proteobacteria	c__Gammaproteobacteria	o__UBA4486	f__UBA4486	g__	s__
M10-12cm_MAG8	0	0	0	0	0	0	0	0	0	0	0	0	0	0	0	d__Bacteria	p__Proteobacteria	c__Gammaproteobacteria	o__Woeseiales	f__Woeseiaceae	g__UBA1847	s__
M539-542cm_MAG30	0	0	0	0	0	0	0	0	0	0	0	0	0	0	0	d__Bacteria	p__Planctomycetota	c__Brocadiae	o__SM23-32	f__SM23-32	g__	s__
M108-111cm_MAG3	0	0	0	0	0	0	0	0	0	0	0	0	0	0	0	d__Bacteria	p__CG03	c__SLGR01	o__SLGR01	f__	g__	s__
M120-123cm_MAG10	0	0	0	0	0	0	0	0	0	0	0	0	0	0	0	d__Bacteria	p__Planctomycetota	c__Phycisphaerae	o__Sedimentisphaerales	f__Anaerohalophaeraceae	g__QNBT01	s__
M78-81cm_MAG81	0	0	0	0	0	0	0	0	0	0	0	0	0	0	0	d__Bacteria	p__Planctomycetota	c__Planctomycetes	o__Pirellulales	f__Thermoguttaceae	g__	s__
M28-31cm_MAG53	0	0	0	0	0	0	0	0	0	0	0	0	0	0	0	d__Bacteria	p__Marinisomatota	c__Marinisomatia	o__SCGC-AAA003-L08	f__TS1B11	g__	s__
M10-12cm_MAG34	0	0	0	0	0	0	0	0	0	0	0	0	0	0	0	d__Bacteria	p__Bacteroidota	c__Bacteroidia	o__Cytophagales	f__Cyclobacteriaceae	g__	s__
M15-18cm_MAG3	0	0	0	0	0	0	0	0	0	0	0	1	1	0	0	d__Bacteria	p__Gemmatimonadota	c__Gemmatimonadetes	o__Longimicrobiales	f__UBA6960	g__UBA822	s__
M649-652cm_MAG2	0	0	0	0	0	0	0	0	0	0	0	0	0	0	0	d__Bacteria	p__Chloroflexota	c__Dehalococcoidia	o__UBA2979	f__UBA2979	g__SHYR01	s__
M21-24cm_MAG41	0	0	0	0	0	0	0	0	0	0	0	0	0	0	0	d__Bacteria	p__Chloroflexota	c__Dehalococcoidia	o__UBA3495	f__UBA3495	g__UBA9611	s__
M78-81cm_MAG87	0	0	0	0	0	0	0	0	0	0	1	0	0	0	0	d__Bacteria	p__Proteobacteria	c__Gammaproteobacteria	o__GCA-001735895	f__GCA-001735895	g__GCA-001735895	s__
M4-6cm_MAG59	0	0	0	0	0	0	0	0	0	0	0	0	0	0	0	d__Bacteria	p__CG03	c__CG03	o__CG03	f__CG03	g__	s__
M49-52cm_MAG73	0	0	0	0	0	0	0	0	0	0	0	0	0	0	0	d__Bacteria	p__Chloroflexota	c__Dehalococcoidia	o__DSTF01	f__RBG-16-68-14	g__SZUA-185	s__
M749-752cm_MAG32	0	0	0	0	0	0	0	0	0	0	0	0	0	0	0	d__Bacteria	p__Planctomycetota	c__Planctomycetes	o__Pirellulales	f__Thermoguttaceae	g__	s__
M12-15cm_MAG48	0	0	0	0	0	0	0	0	0	0	0	0	0	0	0	d__Bacteria	p__Proteobacteria	c__Gammaproteobacteria	o__Pseudomonadales	f__HTCC2089	g__	s__
M49-52cm_MAG81	0	0	0	0	0	0	0	0	0	0	0	0	0	0	0	d__Bacteria	p__Chloroflexota	c__Dehalococcoidia	o__Dehalococcoidales	f__ARS1013	g__	s__
M200-203cm_MAG20	0	0	0	0	0	0	0	0	0	0	0	0	0	0	0	d__Bacteria	p__Marinisomatota	c__SORT01	o__SORT01	f__SORT01	g__SORT01	s__
M10-12cm_MAG19	0	0	0	0	0	0	0	0	0	0	0	0	0	0	0	d__Bacteria	p__Chloroflexota	c__Anaerolineae	o__Anaerolineales	f__EnvOPS12	g__JAABUE01	s__
M0-1cm_MAG58	1	0	0	0	0	0	0	0	0	0	0	0	0	0	0	d__Bacteria	p__Elusimicrobiota	c__Elusimicrobia	o__UBA1565	f__UBA1565	g__	s__
M539-542cm_MAG51	0	0	0	0	0	0	0	0	0	0	0	0	0	0	0	d__Bacteria	p__Chloroflexota	c__Dehalococcoidia	o__DSTF01	f__RBG-16-68-14	g__SZUA-185	s__
M15-18cm_MAG18	0	0	0	0	0	0	0	0	0	0	0	0	0	0	0	d__Bacteria	p__Actinobacteriota	c__Acidimicrobiia	o__IMCC26256	f__	g__	s__
M0-1cm_MAG35	0	0	0	0	0	0	0	0	0	0	0	0	0	0	0	d__Bacteria	p__Planctomycetota	c__Phycisphaerae	o__JAAYCJ01	f__	g__	s__
M539-542cm_MAG9	0	0	0	0	0	0	0	0	0	0	0	0	0	0	0	d__Bacteria	p__Chloroflexota	c__Anaerolineae	o__Anaerolineales	f__E44-bin32	g__	s__
M539-542cm_MAG40	0	0	0	0	0	0	0	0	0	0	0	0	0	0	0	d__Bacteria	p__Planctomycetota	c__Phycisphaerae	o__Sedimentisphaerales	f__SG8-4	g__B140-G9	s__
M275-278cm_MAG55	0	0	0	0	0	0	0	0	0	0	0	0	0	0	0	d__Bacteria	p__Planctomycetota	c__Phycisphaerae	o__Sedimentisphaerales	f__SG8-4	g__NIOZ-UU13	s__
M275-278cm_MAG47	0	0	0	0	0	0	0	0	0	0	0	0	0	0	0	d__Bacteria	p__Planctomycetota	c__Phycisphaerae	o__FEN-1346	f__	g__	s__
M539-542cm_MAG41	0	0	0	0	0	0	0	0	0	0	0	0	0	0	0	d__Bacteria	p__Planctomycetota	c__Phycisphaerae	o__UBA1845	f__UBA1845	g__SBAX01	s__
M200-203cm_MAG29	0	0	0	0	0	0	0	0	0	0	0	0	0	0	0	d__Bacteria	p__Chloroflexota	c__Dehalococcoidia	o__SM23-28-2	f__RBG-16-64-32	g__RBG-16-64-32	s__
M49-52cm_MAG93	0	0	0	0	0	0	0	0	0	0	0	0	0	0	0	d__Bacteria	p__Planctomycetota	c__Phycisphaerae	o__Sedimentisphaerales	f__SG8-4	g__NIOZ-UU13	s__
M200-203cm_MAG55	0	0	0	0	0	0	0	0	0	0	0	0	0	0	0	d__Bacteria	p__Actinobacteriota	c__Acidimicrobiia	o__UBA5794	f__ZC4RG35	g__SZUA-217	s__SZUA-217 sp004356805
M200-203cm_MAG26	0	0	0	0	0	0	0	0	0	0	0	0	0	0	0	d__Bacteria	p__Planctomycetota	c__Phycisphaerae	o__UBA1845	f__UBA1845	g__SBAX01	s__
M4-6cm_MAG2	0	0	0	0	0	0	0	0	0	0	0	0	0	0	0	d__Bacteria	p__Marinisomatota	c__Marinisomatia	o__SCGC-AAA003-L08	f__TS1B11	g__	s__
M649-652cm_MAG35	0	0	0	0	0	0	0	0	0	0	0	0	0	0	0	d__Bacteria	p__Planctomycetota	c__Phycisphaerae	o__Sedimentisphaerales	f__SG8-4	g__	s__
M99-102cm_MAG36	0	0	0	0	0	0	0	0	0	0	0	0	0	0	0	d__Bacteria	p__Desulfobacterota_D	c__UBA1144	o__UBA2774	f__N074bin48	g__N074bin48	s__
M12-15cm_MAG46	0	0	0	0	0	0	0	0	0	0	0	0	0	0	0	d__Bacteria	p__Gemmatimonadota	c__Gemmatimonadetes	o__Gemmatimonadales	f__GWC2-71-9	g__	s__
M28-31cm_MAG43	0	0	0	0	0	0	0	0	0	0	0	0	0	0	0	d__Bacteria	p__Proteobacteria	c__Alphaproteobacteria	o__Rhodospirillales	f__	g__	s__
M99-102cm_MAG24	0	0	0	0	0	0	0	0	0	0	0	0	0	0	0	d__Bacteria	p__Elusimicrobiota	c__	o__	f__	g__	s__
M49-52cm_MAG9	0	0	0	0	0	0	0	0	0	0	0	0	0	0	0	d__Bacteria	p__Planctomycetota	c__PUPC01	o__JABMSA01	f__	g__	s__
M15-18cm_MAG14	0	0	0	0	0	0	0	0	0	0	0	0	0	0	0	d__Bacteria	p__Chloroflexota	c__Anaerolineae	o__Anaerolineales	f__UBA11579	g__CFX15	s__
M21-24cm_MAG94	0	0	0	0	0	0	1	0	0	1	0	1	1	0	0	d__Bacteria	p__Proteobacteria	c__Gammaproteobacteria	o__Woeseiales	f__Woeseiaceae	g__JAADHU01	s__
M12-15cm_MAG45	0	0	0	0	0	0	0	0	0	0	0	1	1	1	1	d__Bacteria	p__Proteobacteria	c__Gammaproteobacteria	o__UBA4486	f__UBA4486	g__SMWN01	s__
M12-15cm_MAG6	0	0	0	0	0	0	0	0	1	1	1	1	1	1	1	d__Bacteria	p__Proteobacteria	c__Gammaproteobacteria	o__Woeseiales	f__Woeseiaceae	g__UBA1844	s__
M28-31cm_MAG41	0	0	0	0	0	0	0	0	0	0	0	0	0	0	0	d__Bacteria	p__Chloroflexota	c__Anaerolineae	o__Anaerolineales	f__E44-bin32	g__	s__
M407-410cm_MAG6	0	0	0	0	0	0	0	0	0	0	0	0	0	0	0	d__Bacteria	p__RBG-13-61-14	c__RBG-13-61-14	o__	f__	g__	s__
M649-652cm_MAG41	0	0	0	0	0	0	0	0	0	0	0	0	0	0	0	d__Bacteria	p__Omnitrophota	c__Koll11	o__	f__	g__	s__
M21-24cm_MAG42	0	0	0	0	0	0	1	1	1	0	1	0	1	1	1	d__Bacteria	p__Proteobacteria	c__Gammaproteobacteria	o__Burkholderiales	f__Burkholderiaceae	g__Cupriavidus	s__Cupriavidus gilardii
M21-24cm_MAG87	0	0	0	0	0	0	0	0	0	0	0	0	0	0	0	d__Bacteria	p__Proteobacteria	c__Alphaproteobacteria	o__Kiloniellales	f__J153	g__	s__
M0-1cm_MAG53	0	0	0	0	0	0	0	0	0	0	0	0	0	0	0	d__Bacteria	p__UBP7_A	c__4484-113	o__4484-113	f__	g__	s__
M120-123cm_MAG15	0	0	0	0	0	0	0	0	0	0	0	0	0	0	0	d__Bacteria	p__Actinobacteriota	c__Acidimicrobiia	o__UBA5794	f__ZC4RG35	g__MA-ANB-1	s__
M4-6cm_MAG64	0	0	0	0	0	0	0	0	0	0	0	0	0	0	0	d__Bacteria	p__Planctomycetota	c__Phycisphaerae	o__Sedimentisphaerales	f__SG8-4	g__	s__
M15-18cm_MAG38	0	0	0	0	0	0	0	0	0	0	0	0	0	0	0	d__Bacteria	p__Sumerlaeota	c__Sumerlaeia	o__MVZB01	f__	g__	s__
M275-278cm_MAG19	0	0	0	0	0	0	0	0	0	0	0	0	0	0	0	d__Bacteria	p__CG03	c__CG03	o__CG03	f__CG03	g__	s__
M4-6cm_MAG41	1	0	1	0	0	0	0	0	0	0	0	0	0	0	0	d__Bacteria	p__Elusimicrobiota	c__Elusimicrobia	o__UBA1565	f__UBA1565	g__	s__
M749-752cm_MAG5	0	0	0	0	0	0	0	0	0	0	0	0	0	0	0	d__Bacteria	p__Caldatribacteriota	c__JS1	o__SB-45	f__34-128	g__	s__
M15-18cm_MAG8	0	0	0	0	0	0	0	0	1	1	1	1	1	1	1	d__Bacteria	p__Proteobacteria	c__Gammaproteobacteria	o__Pseudomonadales	f__HTCC2089	g__GCA-002726655	s__
M407-410cm_MAG33	0	0	0	0	0	0	0	0	0	0	0	0	0	0	0	d__Bacteria	p__Elusimicrobiota	c__	o__	f__	g__	s__
M108-111cm_MAG74	0	0	0	0	0	0	0	0	0	0	0	0	0	0	0	d__Archaea	p__Iainarchaeota	c__Iainarchaeia	o__Iainarchaeales	f__Iainarchaeaceae	g__UBA493	s__
M28-31cm_MAG51	0	0	0	0	0	0	0	0	0	0	0	0	0	0	0	d__Bacteria	p__Planctomycetota	c__Phycisphaerae	o__Sedimentisphaerales	f__SG8-4	g__NIOZ-UU13	s__
M649-652cm_MAG52	0	0	0	0	0	0	0	0	0	0	0	0	0	0	0	d__Bacteria	p__Marinisomatota	c__SORT01	o__SORT01	f__SORT01	g__SORT01	s__
M300-303cm_MAG58	0	0	0	0	0	0	0	0	0	0	0	0	0	0	0	d__Bacteria	p__Planctomycetota	c__Phycisphaerae	o__Sedimentisphaerales	f__Anaerohalophaeraceae	g__B28-G16	s__
M539-542cm_MAG16	0	0	0	0	0	0	0	0	0	0	0	0	0	0	0	d__Bacteria	p__Actinobacteriota	c__Acidimicrobiia	o__UBA5794	f__ZC4RG35	g__MA-ANB-1	s__
M649-652cm_MAG78	0	0	0	0	0	0	0	0	0	0	0	0	0	0	0	d__Bacteria	p__Planctomycetota	c__Phycisphaerae	o__Sedimentisphaerales	f__SG8-4	g__B140-G9	s__
M78-81cm_MAG71	0	0	0	0	0	0	0	0	0	0	0	0	0	0	0	d__Bacteria	p__CG03	c__SLGR01	o__SLGR01	f__	g__	s__
M18-21cm_MAG24	0	0	0	0	0	0	0	0	0	0	0	0	0	0	0	d__Bacteria	p__Chloroflexota	c__Dehalococcoidia	o__SHYB01	f__SHYB01	g__	s__
M18-21cm_MAG71	0	0	0	0	0	0	0	0	0	0	0	0	0	0	0	d__Bacteria	p__Gemmatimonadota	c__Gemmatimonadetes	o__Gemmatimonadales	f__GWC2-71-9	g__	s__
M108-111cm_MAG93	0	0	0	0	0	0	0	0	0	0	0	0	0	0	0	d__Bacteria	p__Planctomycetota	c__PUPC01	o__JABMSA01	f__	g__	s__
M78-81cm_MAG33	0	0	0	0	0	0	0	0	0	0	0	0	0	0	0	d__Bacteria	p__Marinisomatota	c__Marinisomatia	o__SCGC-AAA003-L08	f__TS1B11	g__	s__
M28-31cm_MAG33	0	0	0	0	0	0	0	0	0	0	0	0	0	0	0	d__Bacteria	p__Actinobacteriota	c__Acidimicrobiia	o__UBA5794	f__UBA5794	g__	s__
M21-24cm_MAG32	0	0	0	0	0	0	0	0	0	0	0	0	0	0	0	d__Bacteria	p__Bacteroidota	c__Bacteroidia	o__Bacteroidales	f__	g__	s__
M21-24cm_MAG57	0	0	0	0	0	0	0	0	0	0	0	0	0	0	0	d__Bacteria	p__Planctomycetota	c__Phycisphaerae	o__UBA1845	f__UBA1845	g__	s__
M200-203cm_MAG40	0	0	0	0	0	0	0	0	0	0	0	0	0	0	0	d__Bacteria	p__Planctomycetota	c__Phycisphaerae	o__Sedimentisphaerales	f__SG8-4	g__NIOZ-UU13	s__
M649-652cm_MAG16	0	0	0	0	0	0	0	0	0	0	0	0	0	0	0	d__Bacteria	p__Planctomycetota	c__Phycisphaerae	o__Sedimentisphaerales	f__SG8-4	g__NIOZ-UU13	s__
M78-81cm_MAG20	0	0	0	0	0	0	0	0	0	0	0	0	0	0	0	d__Bacteria	p__Planctomycetota	c__Phycisphaerae	o__Sedimentisphaerales	f__SG8-4	g__SG8-4	s__
M120-123cm_MAG65	0	0	0	0	0	0	0	0	0	0	0	0	0	0	0	d__Bacteria	p__Patescibacteria	c__ABY1	o__SG8-24	f__SG8-24	g__	s__
M300-303cm_MAG6	0	0	0	0	0	0	0	0	0	0	0	0	0	0	0	d__Bacteria	p__Chloroflexota	c__Dehalococcoidia	o__Dehalococcoidales	f__UBA5760	g__E44-bin46	s__
M200-203cm_MAG28	0	0	0	0	0	0	0	0	0	0	0	0	0	0	0	d__Bacteria	p__Planctomycetota	c__Planctomycetes	o__Pirellulales	f__Thermoguttaceae	g__	s__
M0-1cm_MAG26	0	0	0	0	0	0	0	0	0	0	0	0	0	0	0	d__Bacteria	p__Planctomycetota	c__Phycisphaerae	o__Sedimentisphaerales	f__SG8-4	g__B140-G9	s__
M300-303cm_MAG52	0	0	0	0	0	0	0	0	0	0	0	0	0	0	0	d__Bacteria	p__RBG-13-61-14	c__RBG-13-61-14	o__	f__	g__	s__
M49-52cm_MAG57	0	0	0	0	0	0	0	0	0	0	0	0	0	0	0	d__Bacteria	p__Planctomycetota	c__PUPC01	o__PUPC01	f__PUPC01	g__	s__
M12-15cm_MAG64	0	0	0	0	0	0	0	0	0	0	0	0	0	0	0	d__Bacteria	p__Proteobacteria	c__Gammaproteobacteria	o__Xanthomonadales	f__SZUA-36	g__SZUA-36	s__
M539-542cm_MAG36	0	0	0	0	0	0	0	0	0	0	0	0	0	0	0	d__Bacteria	p__Planctomycetota	c__Phycisphaerae	o__Sedimentisphaerales	f__SG8-4	g__NIOZ-UU13	s__
M18-21cm_MAG51	0	0	0	0	0	0	0	0	0	0	0	0	0	0	0	d__Bacteria	p__SAR324	c__SAR324	o__	f__	g__	s__
M78-81cm_MAG1	0	0	0	0	0	0	0	0	0	0	0	0	0	0	0	d__Bacteria	p__Myxococcota	c__UBA9160	o__UBA9160	f__SMWR01	g__SMWR01	s__SMWR01 sp004356735
M129-131cm_MAG41	0	0	0	0	0	0	0	0	0	0	0	0	0	0	0	d__Bacteria	p__Planctomycetota	c__Phycisphaerae	o__Sedimentisphaerales	f__SG8-4	g__NIOZ-UU13	s__
M99-102cm_MAG33	0	0	0	0	0	0	0	0	0	0	0	0	0	0	0	d__Bacteria	p__Chloroflexota	c__Anaerolineae	o__Anaerolineales	f__E44-bin32	g__	s__
M300-303cm_MAG46	0	0	0	0	0	0	0	0	0	0	0	0	0	0	0	d__Bacteria	p__Spirochaetota	c__	o__	f__	g__	s__
M4-6cm_MAG56	0	0	0	0	0	0	0	0	0	0	0	0	0	0	0	d__Bacteria	p__Proteobacteria	c__Gammaproteobacteria	o__Woeseiales	f__Woeseiaceae	g__UBA1847	s__
M300-303cm_MAG43	0	0	0	0	0	0	0	0	0	0	0	0	0	0	0	d__Bacteria	p__Planctomycetota	c__Phycisphaerae	o__JAAYCJ01	f__	g__	s__
M78-81cm_MAG39	0	0	0	0	0	0	0	0	0	0	0	0	0	0	0	d__Bacteria	p__Patescibacteria	c__Paceibacteria	o__UBA6257	f__GWB1-50-10	g__	s__
M129-131cm_MAG66	0	0	0	0	0	0	0	0	0	0	0	0	0	0	0	d__Archaea	p__Thermoproteota	c__Nitrososphaeria	o__Nitrososphaerales	f__Nitrosopumilaceae	g__DRGT01	s__
M649-652cm_MAG71	0	0	0	0	0	0	0	0	0	0	0	0	0	0	0	d__Bacteria	p__Proteobacteria	c__Alphaproteobacteria	o__Rhodospirillales	f__2-02-FULL-58-16	g__	s__
M12-15cm_MAG39	0	0	0	0	0	0	0	0	0	0	0	0	0	0	0	d__Bacteria	p__Bacteroidota	c__Bacteroidia	o__Flavobacteriales	f__Flavobacteriaceae	g__PRS1	s__PRS1 sp003709165
M15-18cm_MAG53	0	0	0	0	0	0	0	0	1	1	1	1	1	1	1	d__Bacteria	p__Proteobacteria	c__Gammaproteobacteria	o__Woeseiales	f__Woeseiaceae	g__JAADHU01	s__
M99-102cm_MAG5	0	0	0	0	0	0	0	0	0	0	0	0	0	0	0	d__Bacteria	p__Elusimicrobiota	c__	o__	f__	g__	s__
M21-24cm_MAG60	0	0	0	0	0	0	0	0	0	0	0	0	0	0	0	d__Bacteria	p__Nitrospinota	c__Nitrospinia	o__Nitrospinales	f__Nitrospinaceae	g__	s__
M120-123cm_MAG44	0	0	1	0	0	0	0	0	0	0	0	0	0	0	0	d__Bacteria	p__Elusimicrobiota	c__Elusimicrobia	o__UBA1565	f__UBA9628	g__	s__
M200-203cm_MAG65	0	0	0	0	0	0	0	0	0	0	0	0	0	0	0	d__Bacteria	p__NPL-UPA2	c__NPL-UPA2	o__	f__	g__	s__
M200-203cm_MAG61	0	0	0	0	0	0	0	0	0	0	0	0	0	0	0	d__Bacteria	p__Planctomycetota	c__Brocadiae	o__SM23-32	f__SM23-32	g__	s__
M120-123cm_MAG67	0	0	0	0	0	0	0	0	0	0	0	0	0	0	0	d__Bacteria	p__Marinisomatota	c__Marinisomatia	o__Marinisomatales	f__UBA8229	g__	s__
M275-278cm_MAG40	0	0	0	0	0	0	0	0	0	0	0	0	0	0	0	d__Bacteria	p__Planctomycetota	c__Phycisphaerae	o__Sedimentisphaerales	f__SG8-4	g__	s__
M0-1cm_MAG47	0	0	0	0	0	0	0	0	0	0	0	0	0	0	0	d__Bacteria	p__Planctomycetota	c__Phycisphaerae	o__Sedimentisphaerales	f__SG8-4	g__NIOZ-UU13	s__
M99-102cm_MAG59	0	0	0	0	0	0	0	0	0	0	0	0	0	0	0	d__Bacteria	p__Planctomycetota	c__Phycisphaerae	o__Sedimentisphaerales	f__SG8-4	g__NIOZ-UU13	s__
M49-52cm_MAG23	0	0	0	0	0	0	0	0	0	0	0	0	0	0	0	d__Bacteria	p__Chloroflexota	c__Dehalococcoidia	o__UBA1151	f__UBA1151	g__	s__
M120-123cm_MAG6	0	0	0	0	0	0	0	0	0	0	0	0	0	0	0	d__Bacteria	p__Caldatribacteriota	c__JS1	o__SB-45	f__34-128	g__	s__
M149-152cm_MAG65	0	0	0	0	0	0	0	0	0	0	0	0	0	0	0	d__Bacteria	p__Planctomycetota	c__Phycisphaerae	o__Sedimentisphaerales	f__SG8-4	g__NIOZ-UU13	s__
M149-152cm_MAG57	0	0	0	0	0	0	0	0	0	0	0	0	0	0	0	d__Bacteria	p__Patescibacteria	c__ABY1	o__SG8-24	f__SG8-24	g__	s__
M18-21cm_MAG50	0	0	0	0	0	0	0	0	0	0	0	0	0	0	0	d__Bacteria	p__Planctomycetota	c__Phycisphaerae	o__Phycisphaerales	f__SM1A02	g__JABDLI01	s__
M649-652cm_MAG83	0	0	0	0	0	0	0	0	0	0	0	0	0	0	0	d__Bacteria	p__Planctomycetota	c__Planctomycetes	o__Pirellulales	f__UBA11386	g__	s__
M18-21cm_MAG82	0	0	0	0	0	0	0	0	0	0	0	0	0	0	0	d__Bacteria	p__Chloroflexota	c__Dehalococcoidia	o__Dehalococcoidales	f__RBG-16-60-22	g__GCA-2688435	s__
M12-15cm_MAG63	0	0	0	0	0	0	0	0	0	0	0	0	0	0	0	d__Bacteria	p__Chloroflexota	c__Dehalococcoidia	o__UBA2963	f__UBA2963	g__	s__
M99-102cm_MAG41	0	0	0	0	0	0	0	0	0	0	0	0	0	0	0	d__Bacteria	p__RBG-13-61-14	c__RBG-13-61-14	o__	f__	g__	s__
M12-15cm_MAG84	0	0	0	0	0	0	0	0	0	0	0	0	0	0	0	d__Bacteria	p__Latescibacterota	c__UBA2968	o__UBA8231	f__UBA8231	g__UBA8231	s__
M649-652cm_MAG24	0	0	0	0	0	0	0	0	0	0	0	0	0	0	0	d__Bacteria	p__Marinisomatota	c__SORT01	o__SORT01	f__SORT01	g__	s__
M28-31cm_MAG34	0	0	0	0	0	0	0	0	0	0	0	0	0	0	0	d__Bacteria	p__Marinisomatota	c__SORT01	o__SORT01	f__SORT01	g__SORT01	s__
M18-21cm_MAG14	0	0	0	0	0	0	0	0	0	0	0	0	0	0	0	d__Bacteria	p__Chloroflexota	c__Dehalococcoidia	o__UBA1127	f__UBA1127	g__UBA1127	s__
M120-123cm_MAG11	0	0	0	0	0	0	0	0	0	0	0	0	0	0	0	d__Bacteria	p__Chloroflexota	c__Dehalococcoidia	o__Dehalococcoidales	f__UBA5760	g__S120	s__
M0-1cm_MAG18	0	0	0	0	0	0	0	0	0	0	0	0	0	0	0	d__Bacteria	p__Chloroflexota	c__Dehalococcoidia	o__UBA1151	f__Bin127	g__UBA9455	s__
M12-15cm_MAG69	0	0	0	0	0	0	0	0	0	0	0	0	0	0	0	d__Bacteria	p__Marinisomatota	c__Marinisomatia	o__Marinisomatales	f__TCS55	g__UBA2126	s__
M4-6cm_MAG38	0	0	0	0	0	0	0	0	0	0	0	1	1	0	0	d__Bacteria	p__Gemmatimonadota	c__Gemmatimonadetes	o__Longimicrobiales	f__UBA6960	g__UBA822	s__
M649-652cm_MAG57	0	0	0	0	0	0	0	0	0	0	0	0	0	0	0	d__Bacteria	p__Marinisomatota	c__SORT01	o__SORT01	f__SORT01	g__SORT01	s__
M539-542cm_MAG22	0	0	0	0	0	0	0	0	0	0	0	0	0	0	0	d__Bacteria	p__CG03	c__CG03	o__CG03	f__CG03	g__	s__
M108-111cm_MAG91	0	0	0	0	0	0	0	0	0	0	0	0	0	0	0	d__Bacteria	p__Patescibacteria	c__ABY1	o__SG8-24	f__SG8-24	g__	s__
M649-652cm_MAG29	0	0	0	0	0	0	0	0	0	0	0	0	0	0	0	d__Bacteria	p__Chloroflexota	c__Dehalococcoidia	o__DSTF01	f__RBG-16-68-14	g__	s__
M300-303cm_MAG17	0	0	0	0	0	0	0	0	0	0	0	0	0	0	0	d__Archaea	p__Thermoproteota	c__Nitrososphaeria	o__Nitrososphaerales	f__Nitrosopumilaceae	g__CSP1-1	s__
M10-12cm_MAG18	0	0	0	0	0	0	0	0	0	0	0	0	0	0	0	d__Bacteria	p__Planctomycetota	c__Phycisphaerae	o__Sedimentisphaerales	f__SG8-4	g__	s__
M18-21cm_MAG34	0	0	0	0	0	0	0	0	0	0	0	0	0	0	0	d__Bacteria	p__Myxococcota	c__UBA9160	o__UBA9160	f__UBA4427	g__UBA4427	s__
M407-410cm_MAG26	0	0	0	0	0	0	0	0	0	0	0	0	0	0	0	d__Bacteria	p__Planctomycetota	c__Phycisphaerae	o__Sedimentisphaerales	f__SG8-4	g__NIOZ-UU13	s__
M300-303cm_MAG8	0	0	0	0	0	0	0	0	0	0	0	0	0	0	0	d__Bacteria	p__Actinobacteriota	c__Acidimicrobiia	o__UBA5794	f__ZC4RG35	g__	s__
M539-542cm_MAG15	0	0	1	0	0	0	0	0	0	0	0	0	0	0	0	d__Bacteria	p__Chloroflexota	c__Dehalococcoidia	o__Dehalococcoidales	f__UBA5760	g__E44-bin46	s__
M18-21cm_MAG8	0	0	0	0	0	0	0	0	0	0	0	1	1	0	0	d__Bacteria	p__Proteobacteria	c__Gammaproteobacteria	o__Pseudomonadales	f__Pseudohongiellaceae	g__UBA9145	s__
M539-542cm_MAG18	0	0	0	0	0	0	0	0	0	0	0	0	0	0	0	d__Bacteria	p__Planctomycetota	c__Phycisphaerae	o__Sedimentisphaerales	f__Anaerohalophaeraceae	g__	s__
M108-111cm_MAG27	0	0	0	0	0	0	0	0	0	0	0	0	0	0	0	d__Bacteria	p__Acidobacteriota	c__UBA890	o__UBA890	f__WLXD01	g__WLXD01	s__
M129-131cm_MAG32	0	0	0	0	0	0	0	0	0	0	0	0	0	0	0	d__Bacteria	p__Proteobacteria	c__Gammaproteobacteria	o__Xanthomonadales	f__Xanthomonadaceae	g__Stenotrophomonas	s__Stenotrophomonas maltophilia_AJ
M0-1cm_MAG71	0	0	0	0	0	0	0	0	0	0	0	0	0	0	0	d__Bacteria	p__Planctomycetota	c__Phycisphaerae	o__JAACET01	f__JAACET01	g__JAACET01	s__
M649-652cm_MAG45	0	0	0	0	0	0	0	0	0	0	0	0	0	0	0	d__Bacteria	p__Chloroflexota	c__Dehalococcoidia	o__Dehalococcoidales	f__UBA5760	g__E44-bin46	s__
M108-111cm_MAG89	0	0	0	0	0	0	0	0	0	0	0	0	0	0	0	d__Bacteria	p__Planctomycetota	c__Phycisphaerae	o__Sedimentisphaerales	f__Anaerohalophaeraceae	g__	s__
M275-278cm_MAG20	0	0	0	1	0	0	0	0	0	0	0	0	0	0	0	d__Archaea	p__Thermoproteota	c__Nitrososphaeria	o__Nitrososphaerales	f__Nitrosopumilaceae	g__CSP1-1	s__
M21-24cm_MAG61	0	0	0	0	0	0	0	0	0	0	0	0	0	0	0	d__Bacteria	p__Chloroflexota	c__Dehalococcoidia	o__UBA2963	f__UBA2963	g__	s__
M78-81cm_MAG5	0	0	0	0	0	0	0	0	0	0	0	0	0	0	0	d__Bacteria	p__Actinobacteriota	c__Acidimicrobiia	o__UBA5794	f__UBA5794	g__	s__
M78-81cm_MAG50	0	0	0	0	0	0	0	0	0	0	0	0	0	0	0	d__Bacteria	p__Proteobacteria	c__Gammaproteobacteria	o__Woeseiales	f__Woeseiaceae	g__UBA1847	s__
M10-12cm_MAG43	0	0	0	0	0	0	0	0	0	0	0	0	0	0	0	d__Bacteria	p__Marinisomatota	c__Marinisomatia	o__Marinisomatales	f__UBA8229	g__	s__
M149-152cm_MAG46	0	0	0	0	0	0	0	0	0	0	0	0	0	0	0	d__Bacteria	p__Planctomycetota	c__SZUA-567	o__	f__	g__	s__
M15-18cm_MAG77	0	0	0	0	0	0	0	0	0	0	0	0	0	0	0	d__Bacteria	p__Planctomycetota	c__Phycisphaerae	o__UBA1845	f__UBA1845	g__	s__
M78-81cm_MAG41	0	0	0	0	0	0	0	0	0	0	0	0	0	0	0	d__Bacteria	p__Planctomycetota	c__Planctomycetes	o__Pirellulales	f__Pirellulaceae	g__	s__
M149-152cm_MAG41	0	0	0	0	0	0	0	0	0	0	0	0	0	0	0	d__Bacteria	p__Proteobacteria	c__Gammaproteobacteria	o__UBA4486	f__UBA4486	g__	s__
M49-52cm_MAG41	0	0	0	0	0	0	0	0	0	0	0	0	0	0	0	d__Bacteria	p__Patescibacteria	c__Paceibacteria	o__UBA9983_A	f__UBA2163	g__	s__
M21-24cm_MAG96	0	0	0	0	0	0	0	0	0	0	0	0	0	0	0	d__Bacteria	p__GCA-001730085	c__	o__	f__	g__	s__
M200-203cm_MAG30	0	0	0	0	0	0	0	0	0	0	0	0	0	0	0	d__Bacteria	p__Chloroflexota	c__Dehalococcoidia	o__UBA6952	f__SHYF01	g__	s__
M99-102cm_MAG40	0	0	1	0	0	0	0	0	0	0	0	0	0	0	0	d__Bacteria	p__Chloroflexota	c__Dehalococcoidia	o__SZUA-161	f__SZUA-161	g__	s__
M49-52cm_MAG4	0	0	0	0	0	0	0	0	0	0	0	0	0	0	0	d__Bacteria	p__Zixibacteria	c__MSB-5A5	o__GN15	f__FEB-12	g__	s__
M4-6cm_MAG25	0	0	0	0	0	0	0	0	0	0	0	0	0	0	0	d__Bacteria	p__Planctomycetota	c__Phycisphaerae	o__UBA1845	f__UBA1845	g__SBAX01	s__
M649-652cm_MAG14	0	0	0	0	0	0	0	0	0	0	0	0	0	0	0	d__Bacteria	p__CAIJMQ01	c__	o__	f__	g__	s__
M200-203cm_MAG42	0	0	0	0	0	0	0	0	0	0	0	0	0	0	0	d__Bacteria	p__Marinisomatota	c__SORT01	o__SORT01	f__SORT01	g__SORT01	s__
M10-12cm_MAG57	0	0	0	0	0	0	0	0	0	0	0	0	0	0	0	d__Bacteria	p__Proteobacteria	c__Gammaproteobacteria	o__UBA4486	f__UBA4486	g__SMWN01	s__
M18-21cm_MAG31	0	0	0	0	0	0	0	0	0	0	0	0	0	0	0	d__Bacteria	p__Chloroflexota	c__Dehalococcoidia	o__UBA3495	f__UBA3495	g__Casp-Chloro-G3	s__
M108-111cm_MAG7	0	0	0	0	0	0	0	0	0	0	0	0	0	0	0	d__Bacteria	p__Proteobacteria	c__Gammaproteobacteria	o__Woeseiales	f__Woeseiaceae	g__UBA1847	s__
M21-24cm_MAG89	0	0	0	0	0	0	0	0	0	0	0	0	0	0	0	d__Bacteria	p__Planctomycetota	c__Phycisphaerae	o__Phycisphaerales	f__SM1A02	g__	s__
M0-1cm_MAG55	0	0	0	0	0	0	0	0	0	0	0	0	0	0	0	d__Bacteria	p__Chloroflexota	c__Dehalococcoidia	o__UBA6952	f__SHYF01	g__	s__
M21-24cm_MAG70	0	0	0	0	0	0	0	0	0	0	0	0	0	0	0	d__Bacteria	p__Planctomycetota	c__Phycisphaerae	o__UBA1845	f__UBA1845	g__	s__
M18-21cm_MAG28	0	0	0	0	0	0	0	0	0	0	0	0	0	0	0	d__Archaea	p__Thermoproteota	c__Nitrososphaeria	o__Nitrososphaerales	f__	g__	s__
M10-12cm_MAG27	0	0	0	0	0	0	0	0	0	0	0	0	0	0	0	d__Bacteria	p__Bacteroidota	c__Bacteroidia	o__Flavobacteriales	f__Flavobacteriaceae	g__PRS1	s__PRS1 sp003709165
M108-111cm_MAG39	0	0	0	0	0	0	0	0	0	0	0	0	0	0	0	d__Bacteria	p__Nitrospirota	c__Thermodesulfovibrionia	o__Thermodesulfovibrionales	f__UBA6898	g__	s__
M28-31cm_MAG22	0	0	0	0	0	0	0	0	0	0	0	1	1	0	0	d__Bacteria	p__Acidobacteriota	c__UBA6911	o__RPQK01	f__RPQK01	g__	s__
M200-203cm_MAG15	0	0	0	0	0	0	0	0	0	0	0	0	0	0	0	d__Bacteria	p__Omnitrophota	c__Koll11	o__	f__	g__	s__
M0-1cm_MAG32	0	0	0	0	0	0	0	0	0	0	0	0	0	0	0	d__Bacteria	p__Chloroflexota	c__Dehalococcoidia	o__Dehalococcoidales	f__ARS1013	g__	s__
M649-652cm_MAG34	0	0	0	0	0	0	0	0	0	0	0	0	0	0	0	d__Bacteria	p__Chloroflexota	c__Dehalococcoidia	o__Dehalococcoidales	f__SOJS01	g__SOJS01	s__
M120-123cm_MAG18	0	0	0	0	0	0	0	0	0	0	0	0	0	0	0	d__Bacteria	p__Planctomycetota	c__Phycisphaerae	o__Sedimentisphaerales	f__SG8-4	g__NIOZ-UU13	s__
M15-18cm_MAG71	0	0	0	1	0	0	0	0	0	0	0	0	0	0	0	d__Archaea	p__Thermoproteota	c__Nitrososphaeria	o__Nitrososphaerales	f__Nitrosopumilaceae	g__Nitrosopumilus	s__
M149-152cm_MAG2	0	0	0	0	0	0	0	0	0	0	0	0	0	0	0	d__Bacteria	p__Chloroflexota	c__Dehalococcoidia	o__Dehalococcoidales	f__UBA5627	g__	s__
M129-131cm_MAG71	0	0	0	0	0	0	0	0	0	0	0	0	0	0	0	d__Bacteria	p__UBP18	c__UBA7526	o__UBA7526	f__UBA7526	g__DRGV01	s__
M749-752cm_MAG1	0	0	0	0	0	0	0	0	0	0	0	0	0	0	0	d__Bacteria	p__Desulfobacterota	c__Desulfobacteria	o__Desulfobacterales	f__UBA2156	g__UBA2156	s__
M108-111cm_MAG70	0	0	0	0	0	0	0	0	0	0	0	0	0	0	0	d__Bacteria	p__Planctomycetota	c__MHYJ01	o__	f__	g__	s__
M78-81cm_MAG48	0	0	0	0	0	0	0	0	0	0	0	0	0	0	0	d__Bacteria	p__Proteobacteria	c__Alphaproteobacteria	o__Rhizobiales	f__Methyloligellaceae	g__UBA2767	s__
M49-52cm_MAG34	0	0	0	0	0	0	0	0	0	0	0	0	0	0	0	d__Bacteria	p__UBP18	c__UBA7526	o__UBA7526	f__UBA7526	g__	s__
M78-81cm_MAG7	0	0	0	0	0	0	0	0	0	0	0	0	0	0	0	d__Bacteria	p__Zixibacteria	c__MSB-5A5	o__GN15	f__FEB-12	g__	s__
M15-18cm_MAG7	0	0	0	0	0	0	0	0	0	0	0	0	0	0	0	d__Bacteria	p__Chloroflexota	c__Dehalococcoidia	o__UBA2963	f__UBA2963	g__	s__
M108-111cm_MAG68	0	0	0	0	0	0	0	0	0	0	0	0	0	0	0	d__Bacteria	p__Chloroflexota	c__Dehalococcoidia	o__UBA1151	f__UBA1151	g__GCA-2730555	s__
M149-152cm_MAG42	0	0	0	0	0	0	0	0	0	0	0	0	0	0	0	d__Bacteria	p__RBG-13-61-14	c__RBG-13-61-14	o__	f__	g__	s__
M78-81cm_MAG45	0	0	0	0	0	0	0	0	0	0	0	0	0	0	0	d__Bacteria	p__Patescibacteria	c__ABY1	o__CAIXNZ01	f__CAIXNZ01	g__DSBA01	s__
M12-15cm_MAG2	0	0	0	0	0	0	0	0	0	0	0	0	0	0	0	d__Bacteria	p__Nitrospirota	c__Thermodesulfovibrionia	o__Thermodesulfovibrionales	f__UBA6898	g__	s__
M149-152cm_MAG60	0	0	0	0	0	0	0	0	0	0	0	0	0	0	0	d__Bacteria	p__Chloroflexota	c__Anaerolineae	o__Anaerolineales	f__E44-bin32	g__	s__
M15-18cm_MAG30	0	0	0	0	0	0	0	0	0	0	0	0	0	0	0	d__Bacteria	p__Planctomycetota	c__Phycisphaerae	o__Sedimentisphaerales	f__SG8-4	g__NIOZ-UU13	s__
M108-111cm_MAG28	0	0	0	0	0	0	0	0	0	0	0	0	0	0	0	d__Bacteria	p__Proteobacteria	c__Gammaproteobacteria	o__Pseudomonadales	f__HTCC2089	g__	s__
M275-278cm_MAG53	0	0	0	0	0	0	0	0	0	0	0	0	0	0	0	d__Bacteria	p__Proteobacteria	c__Alphaproteobacteria	o__Sphingomonadales	f__SMXR01	g__SMXR01	s__
M10-12cm_MAG9	0	0	0	0	0	0	0	0	0	0	0	0	0	0	0	d__Bacteria	p__Planctomycetota	c__Phycisphaerae	o__Sedimentisphaerales	f__SG8-4	g__NIOZ-UU13	s__
M129-131cm_MAG59	0	0	0	0	0	0	0	0	0	0	0	0	0	0	0	d__Bacteria	p__Chloroflexota	c__Dehalococcoidia	o__SM23-28-2	f__RBG-16-64-32	g__	s__
M149-152cm_MAG9	0	0	0	0	0	0	0	0	0	0	0	0	0	0	0	d__Archaea	p__Nanoarchaeota	c__Nanoarchaeia	o__Woesearchaeales	f__CG1-02-57-44	g__	s__
M407-410cm_MAG21	0	0	0	0	0	0	0	0	0	0	0	0	0	0	0	d__Bacteria	p__Marinisomatota	c__SORT01	o__SORT01	f__SORT01	g__SORT01	s__
M99-102cm_MAG55	0	0	0	0	0	0	0	0	0	0	0	0	0	0	0	d__Bacteria	p__Patescibacteria	c__ABY1	o__UBA1558	f__UBA1558	g__	s__
M300-303cm_MAG55	0	0	0	0	0	0	0	0	0	0	0	0	0	0	0	d__Bacteria	p__Planctomycetota	c__Phycisphaerae	o__Sedimentisphaerales	f__SG8-4	g__	s__
M18-21cm_MAG80	0	0	0	0	0	0	0	0	0	0	0	1	1	0	0	d__Bacteria	p__Gemmatimonadota	c__Gemmatimonadetes	o__Longimicrobiales	f__UBA6960	g__UBA822	s__
M4-6cm_MAG47	0	0	0	0	0	0	0	0	0	0	0	0	0	0	0	d__Bacteria	p__Planctomycetota	c__Phycisphaerae	o__Sedimentisphaerales	f__SG8-4	g__NIOZ-UU13	s__
M21-24cm_MAG54	0	0	0	0	0	0	0	0	0	0	0	0	0	0	0	d__Bacteria	p__Planctomycetota	c__Brocadiae	o__Brocadiales	f__Scalinduaceae	g__Scalindua	s__
M120-123cm_MAG22	1	0	0	0	0	0	0	0	0	0	0	0	0	0	0	d__Bacteria	p__Elusimicrobiota	c__Elusimicrobia	o__UBA1565	f__UBA1565	g__	s__
M99-102cm_MAG77	0	0	0	0	0	0	0	0	0	0	0	0	0	0	0	d__Bacteria	p__Actinobacteriota	c__Acidimicrobiia	o__UBA5794	f__ZC4RG35	g__MA-ANB-1	s__
M649-652cm_MAG20	0	0	0	0	0	0	0	0	0	0	0	0	0	0	0	d__Bacteria	p__Planctomycetota	c__Phycisphaerae	o__Sedimentisphaerales	f__Anaerohalophaeraceae	g__B28-G16	s__
M149-152cm_MAG54	0	0	0	0	0	0	0	0	0	0	0	0	0	0	0	d__Bacteria	p__Chloroflexota	c__Dehalococcoidia	o__SZUA-161	f__SZUA-161	g__	s__
M49-52cm_MAG16	0	0	0	0	0	0	0	0	0	0	0	0	0	0	0	d__Bacteria	p__Acidobacteriota	c__UBA890	o__UBA890	f__UBA890	g__	s__
M78-81cm_MAG77	0	0	0	0	0	0	0	0	0	0	0	0	0	0	0	d__Bacteria	p__Planctomycetota	c__SZUA-567	o__	f__	g__	s__
M149-152cm_MAG31	0	0	0	0	0	0	0	0	0	0	0	0	0	0	0	d__Bacteria	p__Chloroflexota	c__Dehalococcoidia	o__Dehalococcoidales	f__UBA5760	g__E44-bin46	s__
M78-81cm_MAG65	0	0	0	0	0	0	0	0	0	0	0	0	0	0	0	d__Bacteria	p__Patescibacteria	c__ABY1	o__UBA1558	f__UBA1558	g__	s__
M12-15cm_MAG91	0	0	0	0	0	0	0	0	0	0	0	0	1	0	0	d__Bacteria	p__Gemmatimonadota	c__Gemmatimonadetes	o__Longimicrobiales	f__UBA6960	g__UBA822	s__
M18-21cm_MAG36	0	0	0	0	0	0	0	0	0	0	0	1	1	0	0	d__Bacteria	p__Gemmatimonadota	c__Gemmatimonadetes	o__Longimicrobiales	f__UBA6960	g__	s__
M10-12cm_MAG41	0	0	0	0	0	0	0	0	0	0	0	0	0	0	0	d__Bacteria	p__Bacteroidota	c__Bacteroidia	o__Flavobacteriales	f__Flavobacteriaceae	g__SMXJ01	s__SMXJ01 sp004356305
M4-6cm_MAG4	0	0	0	0	0	0	0	0	0	0	0	0	0	0	0	d__Bacteria	p__Planctomycetota	c__MHYJ01	o__	f__	g__	s__
M15-18cm_MAG74	0	0	0	0	0	0	0	0	0	0	0	0	0	0	0	d__Bacteria	p__Latescibacterota	c__UBA2968	o__UBA8231	f__UBA8231	g__UBA8231	s__
M649-652cm_MAG60	0	0	0	0	0	0	0	0	0	0	0	0	0	0	0	d__Bacteria	p__Bacteroidota	c__Bacteroidia	o__Bacteroidales	f__B39-G9	g__JAADFW01	s__
M49-52cm_MAG21	0	0	0	0	0	0	0	0	0	0	0	0	0	0	0	d__Bacteria	p__Planctomycetota	c__Phycisphaerae	o__UBA1845	f__UBA1845	g__SBAX01	s__
M649-652cm_MAG4	0	0	0	0	0	0	0	0	0	0	0	0	0	0	0	d__Bacteria	p__Chloroflexota	c__Dehalococcoidia	o__UBA6952	f__	g__	s__
M21-24cm_MAG13	0	0	0	0	0	0	0	0	0	0	0	0	0	0	0	d__Bacteria	p__Chloroflexota	c__Dehalococcoidia	o__UBA2979	f__UBA2979	g__	s__
M99-102cm_MAG44	0	0	0	0	0	0	0	0	0	0	0	0	0	0	0	d__Bacteria	p__Proteobacteria	c__Alphaproteobacteria	o__Caulobacterales	f__Caulobacteraceae	g__Brevundimonas	s__Brevundimonas sp003248925
M10-12cm_MAG36	0	0	0	0	0	0	0	0	0	0	0	0	0	0	0	d__Bacteria	p__Chloroflexota	c__Dehalococcoidia	o__UBA1151	f__UBA1151	g__GCA-2730555	s__
M49-52cm_MAG61	0	0	0	0	0	0	0	0	0	0	0	0	0	0	0	d__Bacteria	p__Patescibacteria	c__Paceibacteria	o__UBA6257	f__GWB1-50-10	g__GWB1-50-10	s__
M78-81cm_MAG83	0	0	0	0	0	0	0	0	0	0	0	0	0	0	0	d__Bacteria	p__Chloroflexota	c__Dehalococcoidia	o__UBA6952	f__SHYF01	g__	s__
M15-18cm_MAG66	0	0	0	0	0	0	0	0	0	0	0	0	0	0	0	d__Bacteria	p__Chloroflexota	c__Dehalococcoidia	o__UBA1127	f__UBA1127	g__UBA1127	s__
M300-303cm_MAG66	0	0	0	0	0	0	0	0	0	0	0	0	0	0	0	d__Bacteria	p__Planctomycetota	c__Phycisphaerae	o__Sedimentisphaerales	f__SG8-4	g__	s__
M120-123cm_MAG45	0	0	0	0	0	0	0	0	0	0	0	0	0	0	0	d__Bacteria	p__Chloroflexota	c__Dehalococcoidia	o__Dehalococcoidales	f__RBG-16-60-22	g__	s__
M200-203cm_MAG18	0	0	0	0	0	0	0	0	0	0	0	0	0	0	0	d__Archaea	p__Thermoproteota	c__Nitrososphaeria	o__Nitrososphaerales	f__Nitrosopumilaceae	g__Nitrosopumilus	s__
M108-111cm_MAG72	0	0	0	0	0	0	0	0	0	0	0	0	0	0	0	d__Bacteria	p__Planctomycetota	c__Phycisphaerae	o__Sedimentisphaerales	f__SG8-4	g__NIOZ-UU13	s__
M108-111cm_MAG73	0	0	0	0	0	0	0	0	0	0	0	0	0	0	0	d__Bacteria	p__Planctomycetota	c__DG-23	o__	f__	g__	s__
M18-21cm_MAG2	0	0	0	0	0	0	0	0	0	0	0	0	0	0	0	d__Bacteria	p__Actinobacteriota	c__Acidimicrobiia	o__UBA5794	f__UBA5794	g__BMS3BBIN02	s__
M120-123cm_MAG86	0	0	0	0	0	0	0	0	0	0	0	0	0	0	0	d__Bacteria	p__Chloroflexota	c__Dehalococcoidia	o__UBA6952	f__SHYF01	g__	s__
M149-152cm_MAG83	0	0	0	0	0	0	0	0	0	0	0	0	0	0	0	d__Bacteria	p__Chloroflexota	c__Dehalococcoidia	o__UBA6952	f__SHYF01	g__	s__
M15-18cm_MAG51	0	0	0	0	0	0	0	0	0	0	0	0	0	0	0	d__Bacteria	p__Proteobacteria	c__Gammaproteobacteria	o__Woeseiales	f__Woeseiaceae	g__UBA1847	s__
M10-12cm_MAG81	0	0	0	0	0	0	0	0	0	0	0	0	0	0	0	d__Bacteria	p__CG03	c__SLGR01	o__SLGR01	f__	g__	s__
M275-278cm_MAG45	0	0	0	0	0	0	0	0	0	0	0	0	0	0	0	d__Bacteria	p__Actinobacteriota	c__Acidimicrobiia	o__UBA5794	f__ZC4RG35	g__MA-ANB-1	s__
M18-21cm_MAG1	0	0	0	0	0	0	0	0	0	0	0	0	0	0	0	d__Bacteria	p__Chloroflexota	c__Dehalococcoidia	o__UBA2963	f__UBA2963	g__	s__
M28-31cm_MAG54	0	0	0	0	0	0	0	0	0	0	0	0	0	0	0	d__Bacteria	p__Patescibacteria	c__Microgenomatia	o__Woykebacterales	f__RBG-16-39-9b	g__	s__
M78-81cm_MAG66	0	0	0	1	0	0	0	0	0	0	0	0	0	0	0	d__Archaea	p__Thermoproteota	c__Nitrososphaeria	o__Nitrososphaerales	f__Nitrosopumilaceae	g__Nitrosopumilus	s__
M28-31cm_MAG39	0	1	0	0	0	0	0	0	0	0	0	0	0	0	0	d__Bacteria	p__Chloroflexota	c__Dehalococcoidia	o__SAR202	f__UBA11138	g__UBA1123	s__
M108-111cm_MAG36	0	0	0	0	0	0	0	0	0	0	0	0	0	0	0	d__Bacteria	p__Planctomycetota	c__Phycisphaerae	o__SM23-33	f__SM23-33	g__	s__
M0-1cm_MAG73	0	0	0	0	0	0	0	0	0	0	0	0	0	0	0	d__Bacteria	p__CG03	c__SLGR01	o__SLGR01	f__SLGR01	g__	s__
M21-24cm_MAG52	0	0	0	0	0	0	0	0	0	0	0	0	0	0	0	d__Bacteria	p__Chloroflexota	c__Dehalococcoidia	o__SM23-28-2	f__RBG-16-64-32	g__	s__
M200-203cm_MAG43	0	0	0	0	0	0	0	0	0	0	0	0	0	0	0	d__Bacteria	p__Chloroflexota	c__Dehalococcoidia	o__Dehalococcoidales	f__UBA5760	g__S120	s__
M12-15cm_MAG95	0	0	0	0	0	0	0	0	0	0	0	0	0	0	0	d__Bacteria	p__Zixibacteria	c__MSB-5A5	o__GN15	f__	g__	s__
M18-21cm_MAG11	0	0	0	0	0	0	0	0	0	0	0	0	0	0	0	d__Bacteria	p__Chloroflexota	c__Dehalococcoidia	o__UBA1151	f__UBA1151	g__GCA-2730555	s__
M49-52cm_MAG65	0	0	0	0	0	0	0	0	0	0	0	0	0	0	0	d__Bacteria	p__Chloroflexota	c__Dehalococcoidia	o__Dehalococcoidales	f__UBA2162	g__	s__
M149-152cm_MAG36	0	0	0	0	0	0	0	0	0	0	0	0	0	0	0	d__Bacteria	p__Chloroflexota	c__Dehalococcoidia	o__SM23-28-2	f__RBG-16-64-32	g__RBG-16-64-32	s__
M300-303cm_MAG48	0	0	0	0	0	0	0	0	0	0	0	0	0	0	0	d__Bacteria	p__Zixibacteria	c__MSB-5A5	o__GN15	f__FEB-12	g__	s__
M300-303cm_MAG22	1	0	0	0	0	0	0	0	0	0	0	0	0	0	0	d__Bacteria	p__Elusimicrobiota	c__Elusimicrobia	o__UBA1565	f__UBA1565	g__	s__
M108-111cm_MAG2	0	0	0	0	0	0	0	0	0	0	0	0	0	0	0	d__Bacteria	p__Bacteroidota	c__Bacteroidia	o__Bacteroidales	f__B39-G9	g__JAADFW01	s__
M275-278cm_MAG29	0	0	0	0	0	0	0	0	0	0	0	0	0	0	0	d__Bacteria	p__Marinisomatota	c__Marinisomatia	o__SCGC-AAA003-L08	f__TS1B11	g__	s__
M10-12cm_MAG53	0	0	0	0	0	0	0	0	0	0	0	1	1	0	0	d__Bacteria	p__Proteobacteria	c__Gammaproteobacteria	o__Woeseiales	f__Woeseiaceae	g__JAACFB01	s__
M539-542cm_MAG55	0	0	0	0	0	0	0	0	0	0	0	0	0	0	0	d__Bacteria	p__Patescibacteria	c__ABY1	o__UBA2591	f__UBA6264	g__	s__
M12-15cm_MAG81	0	0	0	0	0	0	0	0	0	0	0	0	0	0	0	d__Bacteria	p__Gemmatimonadota	c__Gemmatimonadetes	o__Gemmatimonadales	f__GWC2-71-9	g__N074bin45	s__
M15-18cm_MAG27	0	0	0	0	0	0	0	0	0	0	0	0	0	0	0	d__Bacteria	p__Planctomycetota	c__Phycisphaerae	o__Phycisphaerales	f__SM1A02	g__JABDLI01	s__
M99-102cm_MAG35	0	0	0	0	0	0	0	0	0	0	0	0	0	0	0	d__Archaea	p__Thermoproteota	c__Nitrososphaeria	o__Nitrososphaerales	f__Nitrosopumilaceae	g__Nitrosopumilus	s__
M120-123cm_MAG73	0	0	0	0	0	0	1	0	0	0	0	0	0	0	0	d__Bacteria	p__Proteobacteria	c__Gammaproteobacteria	o__Woeseiales	f__Woeseiaceae	g__UBA1847	s__
M99-102cm_MAG68	0	0	0	0	0	0	0	0	0	0	0	0	0	0	0	d__Bacteria	p__Chloroflexota	c__Dehalococcoidia	o__UBA6952	f__SHYF01	g__	s__
M28-31cm_MAG15	0	0	0	0	0	0	0	0	0	0	0	0	0	0	0	d__Bacteria	p__Planctomycetota	c__Phycisphaerae	o__UBA1845	f__UBA1845	g__SBAX01	s__
M149-152cm_MAG50	0	0	0	0	0	0	0	0	1	1	0	0	0	1	1	d__Bacteria	p__Chloroflexota	c__Anaerolineae	o__Anaerolineales	f__EnvOPS12	g__JAABUE01	s__
M99-102cm_MAG15	0	0	0	0	0	0	0	0	0	0	0	0	0	0	0	d__Bacteria	p__Planctomycetota	c__Phycisphaerae	o__Sedimentisphaerales	f__Anaerohalophaeraceae	g__B28-G16	s__
M129-131cm_MAG27	0	0	0	0	0	0	0	0	0	0	0	0	0	0	0	d__Bacteria	p__Chloroflexota	c__Dehalococcoidia	o__Dehalococcoidales	f__ARS1013	g__	s__
M539-542cm_MAG25	0	0	0	0	0	0	0	0	0	0	0	0	0	0	0	d__Bacteria	p__Zixibacteria	c__MSB-5A5	o__GN15	f__FEB-12	g__	s__
M200-203cm_MAG1	0	0	0	0	0	0	0	0	0	0	0	0	0	0	0	d__Bacteria	p__UBP7_A	c__4484-113	o__4484-113	f__	g__	s__
M200-203cm_MAG32	0	0	0	0	0	0	0	0	0	0	0	0	0	0	0	d__Bacteria	p__Planctomycetota	c__DG-23	o__	f__	g__	s__
M28-31cm_MAG45	0	0	0	0	0	0	0	0	0	0	0	0	0	0	0	d__Bacteria	p__Planctomycetota	c__Phycisphaerae	o__Sedimentisphaerales	f__Anaerohalophaeraceae	g__QNBT01	s__
M21-24cm_MAG48	0	0	0	0	0	0	0	0	0	0	0	0	0	0	0	d__Bacteria	p__Planctomycetota	c__Phycisphaerae	o__UBA1845	f__UBA1845	g__SBAX01	s__
M49-52cm_MAG42	0	0	0	0	0	0	0	0	0	0	1	0	0	0	0	d__Bacteria	p__Proteobacteria	c__Gammaproteobacteria	o__GCA-001735895	f__GCA-001735895	g__GCA-001735895	s__
M15-18cm_MAG49	0	0	0	0	0	0	0	0	0	0	0	0	0	0	0	d__Bacteria	p__Chloroflexota	c__Dehalococcoidia	o__SM23-28-2	f__RBG-16-64-32	g__	s__
M4-6cm_MAG27	0	0	0	0	0	0	0	0	0	0	0	0	0	0	0	d__Bacteria	p__KSB1	c__UBA2214	o__CR04bin15	f__CR04bin15	g__N075bin58	s__N075bin58 sp004356825
M49-52cm_MAG55	0	0	0	0	0	0	0	0	0	0	0	0	0	0	0	d__Bacteria	p__Planctomycetota	c__Phycisphaerae	o__UBA1845	f__UBA1845	g__SBAX01	s__
M78-81cm_MAG63	0	0	0	0	0	0	0	0	0	0	0	0	0	0	0	d__Bacteria	p__Planctomycetota	c__Phycisphaerae	o__Sedimentisphaerales	f__Anaerohalophaeraceae	g__QNBT01	s__
M149-152cm_MAG76	0	0	0	0	0	0	0	0	0	0	0	0	0	0	0	d__Bacteria	p__Nitrospirota	c__Thermodesulfovibrionia	o__Thermodesulfovibrionales	f__UBA6898	g__	s__
M49-52cm_MAG85	0	0	0	0	0	0	0	0	0	0	0	0	0	0	0	d__Bacteria	p__Patescibacteria	c__Gracilibacteria	o__UM-FILTER-43-11	f__UM-FILTER-43-11	g__	s__
M4-6cm_MAG52	0	0	0	0	0	0	0	0	0	0	0	0	0	0	0	d__Bacteria	p__Zixibacteria	c__MSB-5A5	o__GN15	f__FEB-12	g__	s__
M275-278cm_MAG37	0	0	0	0	0	0	0	0	0	0	0	0	0	0	0	d__Bacteria	p__UBP7_A	c__4484-113	o__4484-113	f__	g__	s__
M4-6cm_MAG49	0	0	0	0	0	0	1	1	1	1	1	0	1	1	1	d__Bacteria	p__Proteobacteria	c__Gammaproteobacteria	o__Burkholderiales	f__Burkholderiaceae	g__Cupriavidus	s__Cupriavidus gilardii
M407-410cm_MAG61	0	0	0	0	0	0	0	0	0	0	0	0	0	0	0	d__Bacteria	p__Proteobacteria	c__Alphaproteobacteria	o__Sphingomonadales	f__SMXR01	g__SMXR01	s__
M539-542cm_MAG27	0	0	0	0	0	0	0	0	0	0	0	0	0	0	0	d__Bacteria	p__Planctomycetota	c__Phycisphaerae	o__UBA1845	f__UBA1845	g__SBAX01	s__
M21-24cm_MAG43	0	0	0	0	0	0	0	0	0	0	0	0	0	0	0	d__Archaea	p__Iainarchaeota	c__Iainarchaeia	o__Iainarchaeales	f__Iainarchaeaceae	g__UBA493	s__
M749-752cm_MAG34	0	0	0	0	0	0	0	0	0	0	0	0	0	0	0	d__Bacteria	p__Planctomycetota	c__Phycisphaerae	o__Sedimentisphaerales	f__SG8-4	g__B140-G9	s__
M21-24cm_MAG35	0	0	0	0	0	0	0	0	0	0	0	0	0	0	0	d__Bacteria	p__Planctomycetota	c__Phycisphaerae	o__UBA1845	f__UBA1845	g__SBAX01	s__
M15-18cm_MAG70	0	0	0	0	0	0	0	0	0	0	0	0	0	0	0	d__Bacteria	p__Proteobacteria	c__Alphaproteobacteria	o__SMXQ01	f__SMXQ01	g__	s__
M18-21cm_MAG63	0	0	0	1	0	0	0	0	0	0	0	0	0	0	0	d__Archaea	p__Thermoproteota	c__Nitrososphaeria	o__Nitrososphaerales	f__Nitrosopumilaceae	g__Nitrosopumilus	s__
M649-652cm_MAG28	0	0	0	0	0	0	0	0	0	0	0	1	1	0	0	d__Bacteria	p__Proteobacteria	c__Gammaproteobacteria	o__UBA4486	f__UBA4486	g__	s__
M21-24cm_MAG25	0	0	0	0	0	0	0	0	0	0	0	0	0	0	0	d__Bacteria	p__Bacteroidota	c__Rhodothermia	o__Rhodothermales	f__UBA10348	g__	s__
M275-278cm_MAG2	0	0	1	0	0	0	0	0	0	0	0	0	0	0	0	d__Bacteria	p__Planctomycetota	c__Phycisphaerae	o__Sedimentisphaerales	f__Anaerohalophaeraceae	g__B28-G16	s__
M49-52cm_MAG7	0	0	0	0	0	0	0	0	0	0	0	0	0	0	0	d__Bacteria	p__Planctomycetota	c__Phycisphaerae	o__Sedimentisphaerales	f__Anaerohalophaeraceae	g__B28-G16	s__
M649-652cm_MAG76	0	0	0	0	0	0	0	0	0	0	0	0	0	0	0	d__Bacteria	p__Desulfobacterota_D	c__UBA1144	o__UBA2774	f__UBA2774	g__	s__
M49-52cm_MAG71	0	0	0	0	0	0	0	0	0	0	0	0	0	0	0	d__Bacteria	p__Patescibacteria	c__ABY1	o__UBA1558	f__UBA1558	g__	s__
M120-123cm_MAG91	0	0	0	0	0	0	0	0	0	0	0	0	0	0	0	d__Bacteria	p__Marinisomatota	c__SORT01	o__SORT01	f__SORT01	g__SORT01	s__
M300-303cm_MAG26	0	0	0	0	0	0	0	0	0	0	0	0	0	0	0	d__Bacteria	p__Chloroflexota	c__Dehalococcoidia	o__SM23-28-2	f__RBG-16-64-32	g__RBG-16-64-32	s__
M0-1cm_MAG4	0	0	0	0	0	0	0	0	0	0	0	0	0	0	0	d__Bacteria	p__Chloroflexota	c__Dehalococcoidia	o__DSTF01	f__RBG-16-68-14	g__SZUA-185	s__
M275-278cm_MAG30	0	0	0	0	0	0	0	0	0	0	0	0	0	0	0	d__Bacteria	p__Chloroflexota	c__Anaerolineae	o__Anaerolineales	f__E44-bin32	g__	s__
M15-18cm_MAG43	0	0	0	0	0	0	0	0	0	0	0	0	0	0	0	d__Bacteria	p__Omnitrophota	c__Koll11	o__UBA10015	f__Kpj58rc	g__2-02-FULL-52-10	s__
M149-152cm_MAG38	0	0	0	0	0	0	0	0	0	0	0	0	0	0	0	d__Bacteria	p__Patescibacteria	c__Paceibacteria	o__Paceibacterales	f__RBG-13-42-11	g__	s__
M21-24cm_MAG91	0	0	0	0	0	0	0	0	0	0	0	0	0	0	0	d__Bacteria	p__Patescibacteria	c__Paceibacteria	o__Paceibacterales	f__RBG-13-36-15	g__RBG-13-36-15	s__RBG-13-36-15 sp011050465
M649-652cm_MAG13	0	0	0	0	0	0	0	0	0	0	0	0	0	0	0	d__Bacteria	p__CG03	c__CG03	o__CG03	f__CG03	g__	s__
M0-1cm_MAG64	0	0	0	0	0	0	0	0	0	0	0	0	0	0	0	d__Bacteria	p__Planctomycetota	c__Brocadiae	o__SM23-32	f__SM23-32	g__	s__
M28-31cm_MAG9	0	0	0	0	0	0	0	0	0	0	0	0	0	0	0	d__Bacteria	p__Chloroflexota	c__Dehalococcoidia	o__Dehalococcoidales	f__ARS1013	g__	s__
M49-52cm_MAG78	0	0	0	0	0	0	0	0	0	0	0	0	0	0	0	d__Bacteria	p__Planctomycetota	c__Phycisphaerae	o__Sedimentisphaerales	f__Anaerohalophaeraceae	g__	s__
M12-15cm_MAG83	0	0	0	1	0	1	0	0	0	0	0	0	0	0	0	d__Archaea	p__Thermoproteota	c__Nitrososphaeria	o__Nitrososphaerales	f__Nitrosopumilaceae	g__CSP1-1	s__
M120-123cm_MAG29	0	0	0	0	0	0	0	0	0	0	0	0	0	0	0	d__Archaea	p__Nanoarchaeota	c__Nanoarchaeia	o__Woesearchaeales	f__B54-G15	g__	s__
M78-81cm_MAG68	0	0	0	0	0	0	0	0	0	0	0	0	0	0	0	d__Bacteria	p__Patescibacteria	c__ABY1	o__SG8-24	f__SG8-24	g__	s__
M0-1cm_MAG63	0	0	0	0	0	0	1	0	0	0	0	0	0	0	0	d__Bacteria	p__Proteobacteria	c__Gammaproteobacteria	o__UBA4486	f__UBA4486	g__	s__
M0-1cm_MAG54	0	0	0	0	0	0	0	0	0	0	0	0	0	0	0	d__Bacteria	p__Planctomycetota	c__PUPC01	o__PUPC01	f__PUPC01	g__	s__
M149-152cm_MAG59	0	0	0	0	0	0	0	0	0	0	0	0	0	0	0	d__Bacteria	p__Nitrospirota	c__Thermodesulfovibrionia	o__UBA6902	f__BMS3Bbin08	g__	s__
M18-21cm_MAG12	0	0	0	0	0	0	0	0	0	0	0	0	0	0	0	d__Bacteria	p__Aerophobota	c__Aerophobia	o__Aerophobales	f__AE-B3A	g__AE-B3A	s__
M21-24cm_MAG37	0	0	0	0	0	0	0	0	0	0	0	0	0	0	0	d__Bacteria	p__Proteobacteria	c__Gammaproteobacteria	o__Xanthomonadales	f__SZUA-36	g__	s__
M108-111cm_MAG14	0	0	0	0	0	0	0	0	0	0	0	0	0	0	0	d__Bacteria	p__Proteobacteria	c__Alphaproteobacteria	o__JAAXGF01	f__JAAXGF01	g__	s__
M15-18cm_MAG25	0	0	0	0	0	0	0	0	0	0	0	0	0	0	0	d__Bacteria	p__Proteobacteria	c__Gammaproteobacteria	o__Woeseiales	f__Woeseiaceae	g__UBA1847	s__
M275-278cm_MAG17	0	0	0	0	0	0	0	0	0	0	0	0	0	0	0	d__Bacteria	p__Planctomycetota	c__Phycisphaerae	o__SM23-33	f__SM23-33	g__	s__
M99-102cm_MAG2	0	0	0	0	0	0	0	0	0	0	0	0	0	0	0	d__Bacteria	p__Patescibacteria	c__Gracilibacteria	o__UM-FILTER-43-11	f__UM-FILTER-43-11	g__	s__
M99-102cm_MAG10	0	0	0	0	0	0	0	0	0	0	0	0	0	0	0	d__Bacteria	p__Planctomycetota	c__SZUA-567	o__	f__	g__	s__
M120-123cm_MAG87	0	0	0	0	0	0	0	0	0	0	0	0	0	0	0	d__Bacteria	p__Chloroflexota	c__Dehalococcoidia	o__Dehalococcoidales	f__SOJS01	g__SOJS01	s__
M12-15cm_MAG59	0	0	0	0	0	0	0	0	0	0	0	0	0	0	0	d__Bacteria	p__Actinobacteriota	c__Acidimicrobiia	o__UBA5794	f__UBA5794	g__	s__
M749-752cm_MAG15	0	0	0	0	0	0	0	0	0	0	0	0	0	0	0	d__Bacteria	p__Planctomycetota	c__Phycisphaerae	o__SM23-33	f__SM23-33	g__	s__
M78-81cm_MAG31	0	0	0	0	0	0	0	0	0	0	0	0	0	0	0	d__Bacteria	p__Bacteroidota	c__Rhodothermia	o__Rhodothermales	f__UBA10348	g__	s__
M4-6cm_MAG30	0	0	0	0	0	0	0	0	0	0	0	0	0	0	0	d__Bacteria	p__Chloroflexota	c__Dehalococcoidia	o__SM23-28-2	f__RBG-16-64-32	g__RBG-16-64-32	s__
M78-81cm_MAG47	0	0	0	0	0	0	0	0	0	0	0	0	0	0	0	d__Bacteria	p__Patescibacteria	c__Gracilibacteria	o__UM-FILTER-43-11	f__UM-FILTER-43-11	g__	s__
M78-81cm_MAG49	0	0	0	0	0	0	0	0	0	0	0	0	0	0	0	d__Bacteria	p__Proteobacteria	c__Gammaproteobacteria	o__Burkholderiales	f__Rhodocyclaceae	g__Tepidiphilus	s__Tepidiphilus succinatimandens
M21-24cm_MAG1	0	0	0	0	0	0	0	0	0	0	0	1	1	0	0	d__Bacteria	p__Proteobacteria	c__Gammaproteobacteria	o__Pseudomonadales	f__Pseudohongiellaceae	g__UBA9145	s__
M407-410cm_MAG12	0	0	0	0	0	0	0	0	0	0	0	0	0	0	0	d__Bacteria	p__Desulfobacterota_D	c__UBA1144	o__UBA2774	f__N074bin48	g__N074bin48	s__
M28-31cm_MAG49	0	0	0	0	0	0	0	0	0	0	0	0	0	0	0	d__Bacteria	p__Marinisomatota	c__Marinisomatia	o__Marinisomatales	f__UBA8229	g__	s__
M129-131cm_MAG15	0	0	0	0	0	0	0	0	0	0	0	0	0	0	0	d__Bacteria	p__Planctomycetota	c__Phycisphaerae	o__Sedimentisphaerales	f__Anaerohalophaeraceae	g__	s__
M108-111cm_MAG38	0	0	0	0	0	0	0	0	0	0	0	0	0	0	0	d__Bacteria	p__Bacteroidota	c__Bacteroidia	o__Bacteroidales	f__VadinHA17	g__	s__
M149-152cm_MAG15	0	0	0	0	0	0	0	0	0	0	0	0	0	0	0	d__Bacteria	p__UBP18	c__UBA7526	o__UBA7526	f__UBA7526	g__DRGV01	s__
M28-31cm_MAG61	0	0	0	0	0	0	0	0	0	0	0	0	0	0	0	d__Bacteria	p__Proteobacteria	c__Gammaproteobacteria	o__UBA4486	f__UBA4486	g__	s__
M120-123cm_MAG56	0	0	0	0	0	0	0	0	0	0	0	0	0	0	0	d__Bacteria	p__Patescibacteria	c__Paceibacteria	o__Paceibacterales	f__CG1-02-41-26	g__	s__
M21-24cm_MAG55	0	0	0	0	0	0	0	0	0	0	0	0	0	0	0	d__Archaea	p__Nanoarchaeota	c__Nanoarchaeia	o__Woesearchaeales	f__	g__	s__
M12-15cm_MAG31	0	0	0	0	0	0	0	0	0	0	0	0	0	0	0	d__Bacteria	p__Chloroflexota	c__Dehalococcoidia	o__UBA3495	f__UBA3495	g__UBA11650	s__
M300-303cm_MAG68	0	0	0	0	0	0	0	0	0	0	0	0	0	0	0	d__Bacteria	p__Patescibacteria	c__ABY1	o__SG8-24	f__SG8-24	g__	s__
M49-52cm_MAG51	0	0	0	0	0	0	0	0	0	0	0	0	0	0	0	d__Bacteria	p__Patescibacteria	c__ABY1	o__BM507	f__	g__	s__
M10-12cm_MAG55	0	0	0	0	0	0	0	0	0	0	0	0	0	0	0	d__Bacteria	p__Chloroflexota	c__Anaerolineae	o__Anaerolineales	f__E44-bin32	g__	s__
M649-652cm_MAG43	0	0	0	0	0	0	0	0	0	0	0	0	0	0	0	d__Bacteria	p__Acidobacteriota	c__UBA890	o__UBA890	f__UBA890	g__	s__
M10-12cm_MAG60	0	0	0	0	0	0	0	0	0	0	0	0	0	0	0	d__Bacteria	p__Marinisomatota	c__Marinisomatia	o__SCGC-AAA003-L08	f__TS1B11	g__	s__
M200-203cm_MAG7	0	0	0	0	0	0	0	0	0	0	0	0	0	0	0	d__Bacteria	p__Chloroflexota	c__Dehalococcoidia	o__	f__	g__	s__
M78-81cm_MAG17	0	0	0	0	0	0	0	0	0	0	0	0	0	0	0	d__Bacteria	p__Planctomycetota	c__Brocadiae	o__SM23-32	f__SM23-32	g__	s__
M539-542cm_MAG58	0	0	0	0	0	0	0	0	0	0	0	0	0	0	0	d__Bacteria	p__Patescibacteria	c__Microgenomatia	o__Woykebacterales	f__RBG-16-39-9b	g__	s__
M149-152cm_MAG3	0	0	0	0	0	0	0	0	0	0	0	0	0	0	0	d__Bacteria	p__Planctomycetota	c__Phycisphaerae	o__UBA1845	f__UBA1845	g__SBAX01	s__
M28-31cm_MAG14	0	0	0	0	0	0	0	0	0	0	0	0	0	0	0	d__Archaea	p__Nanoarchaeota	c__Nanoarchaeia	o__Pacearchaeales	f__GW2011-AR1	g__	s__
M539-542cm_MAG34	0	0	0	0	0	0	0	0	0	0	0	0	0	0	0	d__Archaea	p__Nanoarchaeota	c__Nanoarchaeia	o__Pacearchaeales	f__GW2011-AR1	g__ASMP01	s__
M300-303cm_MAG23	0	0	0	0	0	0	0	0	0	0	0	0	0	0	0	d__Bacteria	p__Chloroflexota	c__Dehalococcoidia	o__UBA6952	f__SHYF01	g__	s__
M18-21cm_MAG62	0	0	0	0	0	0	0	0	0	0	0	0	0	0	0	d__Bacteria	p__Planctomycetota	c__Phycisphaerae	o__UBA1845	f__UBA1845	g__SBAX01	s__
M108-111cm_MAG69	0	0	0	0	0	0	0	0	0	0	0	0	0	0	0	d__Bacteria	p__Desulfobacterota_D	c__UBA1144	o__UBA2774	f__N074bin48	g__N074bin48	s__N074bin48 sp004356685
M21-24cm_MAG34	0	0	0	0	0	0	0	0	0	0	0	0	0	0	0	d__Archaea	p__Nanoarchaeota	c__Nanoarchaeia	o__Woesearchaeales	f__GW2011-AR4	g__GCA-2688925	s__
M108-111cm_MAG35	0	0	0	0	0	0	0	0	0	0	0	0	0	0	0	d__Bacteria	p__Chloroflexota	c__Dehalococcoidia	o__Dehalococcoidales	f__RBG-16-60-22	g__	s__
M12-15cm_MAG26	0	0	0	0	0	0	0	0	0	0	0	0	0	0	0	d__Bacteria	p__Proteobacteria	c__Gammaproteobacteria	o__Woeseiales	f__Woeseiaceae	g__JAACFB01	s__
M200-203cm_MAG44	0	0	0	0	0	0	0	0	0	0	0	0	0	0	0	d__Bacteria	p__Nitrospirota	c__Thermodesulfovibrionia	o__Thermodesulfovibrionales	f__UBA6898	g__GWC2-42-7	s__
M108-111cm_MAG78	0	0	0	0	0	0	0	0	0	0	0	0	0	0	0	d__Bacteria	p__UBP18	c__UBA7526	o__UBA7526	f__UBA7526	g__	s__
M275-278cm_MAG10	0	0	0	0	0	0	0	0	0	0	0	0	0	0	0	d__Bacteria	p__Patescibacteria	c__Paceibacteria	o__Paceibacterales	f__RBG-13-36-15	g__RBG-13-36-15	s__RBG-13-36-15 sp011050465
M49-52cm_MAG69	0	0	0	0	0	0	0	0	0	0	0	0	0	0	0	d__Bacteria	p__Patescibacteria	c__Paceibacteria	o__Paceibacterales	f__RBG-13-36-15	g__RBG-13-36-15	s__RBG-13-36-15 sp011050465
M28-31cm_MAG21	0	0	0	0	0	0	0	0	0	0	0	0	0	0	0	d__Bacteria	p__Proteobacteria	c__Alphaproteobacteria	o__Sphingomonadales	f__SMXR01	g__SMXR01	s__
M749-752cm_MAG21	0	0	0	0	0	0	0	0	0	0	0	0	0	0	0	d__Bacteria	p__Planctomycetota	c__Phycisphaerae	o__SM23-33	f__SM23-33	g__HyVt-337	s__
M300-303cm_MAG14	0	0	0	0	0	0	0	0	0	0	0	0	0	0	0	d__Bacteria	p__Planctomycetota	c__Phycisphaerae	o__Sedimentisphaerales	f__SG8-4	g__	s__
M28-31cm_MAG27	0	0	0	0	0	0	0	0	0	0	0	0	0	0	0	d__Bacteria	p__GCA-001730085	c__	o__	f__	g__	s__
M300-303cm_MAG33	0	0	0	0	0	0	0	0	0	0	0	0	0	0	0	d__Bacteria	p__Marinisomatota	c__SORT01	o__SORT01	f__SORT01	g__SORT01	s__
M78-81cm_MAG74	0	0	0	0	0	0	0	0	0	0	0	0	0	0	0	d__Bacteria	p__Marinisomatota	c__Marinisomatia	o__SCGC-AAA003-L08	f__TS1B11	g__	s__
M120-123cm_MAG85	0	0	0	0	0	0	0	0	0	0	0	0	0	0	0	d__Bacteria	p__Chloroflexota	c__Dehalococcoidia	o__SM23-28-2	f__RBG-16-64-32	g__	s__
M407-410cm_MAG20	0	0	0	0	0	0	0	0	0	0	0	0	0	0	0	d__Bacteria	p__Patescibacteria	c__Microgenomatia	o__Woykebacterales	f__RBG-16-39-9b	g__	s__
M49-52cm_MAG88	0	0	0	0	0	0	0	0	0	0	0	0	0	0	0	d__Bacteria	p__Chloroflexota	c__Dehalococcoidia	o__UBA1151	f__Bin127	g__UBA9455	s__
M300-303cm_MAG5	0	0	0	0	0	0	0	0	0	0	0	0	0	0	0	d__Bacteria	p__Chloroflexota	c__Dehalococcoidia	o__Dehalococcoidales	f__ARS1013	g__ARS1013	s__
M21-24cm_MAG24	0	0	0	0	0	0	0	0	0	0	0	0	0	0	0	d__Bacteria	p__Aerophobota	c__Aerophobia	o__Aerophobales	f__AE-B3A	g__AE-B3A	s__
M149-152cm_MAG73	0	0	0	0	0	0	0	0	0	0	0	0	0	0	0	d__Bacteria	p__Zixibacteria	c__MSB-5A5	o__GN15	f__FEB-12	g__	s__
M18-21cm_MAG43	0	0	0	0	0	0	0	0	0	0	0	0	0	0	0	d__Bacteria	p__Chloroflexota	c__Dehalococcoidia	o__SAR202	f__UBA11138	g__	s__
M275-278cm_MAG18	0	0	0	0	0	0	0	0	0	0	0	0	0	0	0	d__Bacteria	p__Desulfobacterota_D	c__UBA1144	o__UBA2774	f__N074bin48	g__N074bin48	s__
M129-131cm_MAG48	0	0	0	0	0	0	0	0	0	0	0	0	0	0	0	d__Bacteria	p__Patescibacteria	c__ABY1	o__UBA1558	f__UBA1558	g__	s__
M149-152cm_MAG24	0	0	0	0	0	0	0	0	0	0	0	0	0	0	0	d__Bacteria	p__Planctomycetota	c__Brocadiae	o__SM23-32	f__SM23-32	g__	s__
M108-111cm_MAG54	0	0	0	0	0	0	0	0	0	0	0	0	0	0	0	d__Bacteria	p__Actinobacteriota	c__Acidimicrobiia	o__IMCC26256	f__	g__	s__
M407-410cm_MAG65	0	0	0	0	0	0	0	0	0	0	0	0	0	0	0	d__Bacteria	p__Planctomycetota	c__Phycisphaerae	o__SM23-33	f__SM23-33	g__	s__
M129-131cm_MAG28	0	0	0	0	0	0	0	0	0	0	0	0	0	0	0	d__Bacteria	p__Patescibacteria	c__Gracilibacteria	o__UM-FILTER-43-11	f__UM-FILTER-43-11	g__	s__
M18-21cm_MAG53	0	0	0	0	0	0	0	0	0	0	0	0	0	0	0	d__Bacteria	p__Proteobacteria	c__Alphaproteobacteria	o__	f__	g__	s__
M200-203cm_MAG6	0	0	0	0	0	0	0	0	0	0	0	0	0	0	0	d__Bacteria	p__Chloroflexota	c__Dehalococcoidia	o__Dehalococcoidales	f__UBA5627	g__	s__
M10-12cm_MAG46	0	0	0	0	0	0	0	0	0	0	0	0	0	0	0	d__Bacteria	p__Patescibacteria	c__Paceibacteria	o__Paceibacterales	f__RBG-13-36-15	g__RBG-13-36-15	s__RBG-13-36-15 sp011050465
M120-123cm_MAG28	0	0	0	0	0	0	0	0	0	0	0	0	0	0	0	d__Bacteria	p__Patescibacteria	c__Paceibacteria	o__Paceibacterales	f__RBG-13-36-15	g__RBG-13-36-15	s__RBG-13-36-15 sp011050465
M108-111cm_MAG48	0	0	0	0	0	0	0	0	0	0	0	0	0	0	0	d__Bacteria	p__Chloroflexota	c__Dehalococcoidia	o__Dehalococcoidales	f__UBA5760	g__E44-bin46	s__
M10-12cm_MAG10	0	0	0	0	0	0	0	0	0	0	0	0	0	0	0	d__Bacteria	p__Chloroflexota	c__Dehalococcoidia	o__Dehalococcoidales	f__ARS1013	g__	s__
M99-102cm_MAG7	0	0	0	0	0	0	0	0	0	0	0	0	0	0	0	d__Bacteria	p__Patescibacteria	c__Paceibacteria	o__UBA6257	f__GWB1-50-10	g__	s__
M49-52cm_MAG48	0	0	0	0	0	0	0	0	0	0	0	0	0	0	0	d__Bacteria	p__Chloroflexota	c__Anaerolineae	o__Anaerolineales	f__E44-bin32	g__	s__
M18-21cm_MAG37	0	0	0	0	0	0	0	0	0	0	0	0	0	0	0	d__Bacteria	p__Bacteroidota	c__Rhodothermia	o__Rhodothermales	f__Rubricoccaceae	g__JABDIZ01	s__
M200-203cm_MAG10	0	0	0	0	0	0	0	0	0	0	0	0	0	0	0	d__Bacteria	p__Marinisomatota	c__Marinisomatia	o__SCGC-AAA003-L08	f__TS1B11	g__	s__
M149-152cm_MAG8	0	0	0	0	0	0	0	0	0	0	0	0	0	0	0	d__Bacteria	p__Actinobacteriota	c__Acidimicrobiia	o__UBA5794	f__ZC4RG35	g__	s__
M78-81cm_MAG67	0	0	0	0	0	0	0	0	0	0	0	0	0	0	0	d__Bacteria	p__Patescibacteria	c__Andersenbacteria	o__UBA10190	f__UBA10190	g__	s__
M149-152cm_MAG19	0	0	0	0	0	0	0	0	0	0	0	0	0	0	0	d__Bacteria	p__Patescibacteria	c__ABY1	o__UBA1558	f__UBA1558	g__	s__
M275-278cm_MAG25	0	0	0	0	0	0	0	0	0	0	0	0	0	0	0	d__Bacteria	p__Planctomycetota	c__MHYJ01	o__	f__	g__	s__
M28-31cm_MAG11	0	0	0	0	0	0	0	0	0	0	0	0	0	0	0	d__Bacteria	p__Proteobacteria	c__Gammaproteobacteria	o__MnTg04	f__MnTg04	g__MnTg04	s__
M49-52cm_MAG87	0	0	0	0	0	0	0	0	0	0	0	0	0	0	0	d__Bacteria	p__Chloroflexota	c__Dehalococcoidia	o__DSTF01	f__RBG-16-68-14	g__SZUA-185	s__
M10-12cm_MAG48	0	0	0	0	0	0	0	0	0	0	0	0	0	0	0	d__Bacteria	p__Chloroflexota	c__Dehalococcoidia	o__Dehalococcoidales	f__UBA2162	g__	s__
M4-6cm_MAG63	0	0	0	0	0	0	0	0	0	0	0	0	0	0	0	d__Bacteria	p__Planctomycetota	c__Phycisphaerae	o__Phycisphaerales	f__SM1A02	g__JABDLI01	s__
M120-123cm_MAG68	0	0	0	0	0	0	0	0	0	0	0	0	0	0	0	d__Bacteria	p__Chloroflexota	c__Dehalococcoidia	o__UBA1151	f__UBA1151	g__	s__
M539-542cm_MAG59	0	0	0	0	0	0	0	0	0	0	0	0	0	0	0	d__Bacteria	p__Chloroflexota	c__Dehalococcoidia	o__UBA1151	f__Bin127	g__UBA9455	s__
M649-652cm_MAG67	0	0	0	0	0	0	0	0	0	0	0	0	0	0	0	d__Bacteria	p__Patescibacteria	c__Paceibacteria	o__Paceibacterales	f__GWA2-38-27	g__	s__
M18-21cm_MAG10	0	0	0	0	0	0	0	0	0	0	0	1	1	0	0	d__Bacteria	p__Proteobacteria	c__Gammaproteobacteria	o__UBA6522	f__UBA6522	g__SMWC01	s__
M4-6cm_MAG16	0	0	0	0	0	0	0	0	0	0	0	0	0	0	0	d__Bacteria	p__Chloroflexota	c__Dehalococcoidia	o__UBA1151	f__Bin127	g__UBA9455	s__
M99-102cm_MAG45	0	0	0	0	0	0	0	0	0	0	0	0	0	0	0	d__Bacteria	p__Planctomycetota	c__Phycisphaerae	o__Sedimentisphaerales	f__SG8-4	g__B140-G9	s__
M4-6cm_MAG44	0	0	0	0	0	0	0	0	0	0	0	0	0	0	0	d__Bacteria	p__Desulfobacterota_D	c__UBA1144	o__UBA2774	f__N074bin48	g__N074bin48	s__
M21-24cm_MAG51	0	0	0	0	0	0	0	0	0	0	0	0	0	0	0	d__Bacteria	p__Chloroflexota	c__Dehalococcoidia	o__UBA1151	f__UBA1151	g__GCA-2730555	s__
M10-12cm_MAG4	0	0	0	0	0	0	0	0	0	0	0	0	0	0	0	d__Bacteria	p__CG03	c__CG03	o__CG03	f__CG03	g__	s__
M18-21cm_MAG54	0	0	0	0	0	0	0	0	0	0	0	0	0	0	0	d__Bacteria	p__Chloroflexota	c__Dehalococcoidia	o__SM23-28-2	f__RBG-16-64-32	g__	s__
M649-652cm_MAG84	0	0	0	0	0	0	0	0	0	0	0	0	0	0	0	d__Bacteria	p__Planctomycetota	c__MHYJ01	o__	f__	g__	s__
M4-6cm_MAG10	0	0	0	0	0	0	0	0	0	0	0	0	0	0	0	d__Bacteria	p__Chloroflexota	c__Dehalococcoidia	o__Dehalococcoidales	f__UBA5627	g__	s__
M407-410cm_MAG32	0	0	0	0	0	0	0	0	0	0	0	0	0	0	0	d__Bacteria	p__Chloroflexota	c__Dehalococcoidia	o__Dehalococcoidales	f__UBA2162	g__	s__
M407-410cm_MAG44	0	0	0	0	0	0	0	0	0	0	0	0	0	0	0	d__Bacteria	p__Proteobacteria	c__Gammaproteobacteria	o__Woeseiales	f__Woeseiaceae	g__UBA1847	s__
M18-21cm_MAG77	0	0	0	0	0	0	0	0	0	0	0	1	1	0	0	d__Bacteria	p__Chloroflexota	c__Dehalococcoidia	o__SAR202	f__UBA11138	g__	s__
M0-1cm_MAG40	0	0	0	0	0	0	0	0	0	0	0	0	0	0	0	d__Bacteria	p__Marinisomatota	c__SORT01	o__SORT01	f__SORT01	g__SORT01	s__
M129-131cm_MAG7	0	0	0	0	0	0	0	0	0	0	0	0	0	0	0	d__Bacteria	p__UBP7_A	c__	o__	f__	g__	s__
M149-152cm_MAG35	0	0	0	0	0	0	0	0	0	0	0	0	0	0	0	d__Bacteria	p__Caldatribacteriota	c__JS1	o__SB-45	f__34-128	g__	s__
M0-1cm_MAG25	0	0	0	0	0	0	0	0	0	0	0	0	0	0	0	d__Bacteria	p__Chloroflexota	c__Dehalococcoidia	o__Dehalococcoidales	f__SOJS01	g__SOJS01	s__
M300-303cm_MAG9	0	0	0	0	0	0	0	0	0	0	0	0	0	0	0	d__Bacteria	p__Patescibacteria	c__Microgenomatia	o__Woykebacterales	f__RBG-16-39-9b	g__	s__
M108-111cm_MAG45	0	0	0	0	0	0	0	0	0	0	0	0	0	0	0	d__Bacteria	p__CG03	c__SLGR01	o__SLGR01	f__	g__	s__
M0-1cm_MAG17	0	0	0	0	0	0	0	0	0	0	0	0	0	0	0	d__Bacteria	p__Chloroflexota	c__Dehalococcoidia	o__Dehalococcoidales	f__UBA2162	g__	s__
M200-203cm_MAG33	0	0	0	0	0	0	0	0	0	0	0	0	0	0	0	d__Bacteria	p__Chloroflexota	c__Dehalococcoidia	o__DSTF01	f__RBG-16-68-14	g__SZUA-185	s__
M99-102cm_MAG57	0	0	0	0	0	0	0	0	0	0	0	0	0	0	0	d__Bacteria	p__Caldatribacteriota	c__JS1	o__SB-45	f__34-128	g__	s__
M10-12cm_MAG49	0	0	0	0	0	0	0	0	0	0	0	0	0	0	0	d__Bacteria	p__Planctomycetota	c__Phycisphaerae	o__Phycisphaerales	f__SM1A02	g__JABDLI01	s__
M108-111cm_MAG31	0	0	0	0	0	0	0	0	0	0	0	0	0	0	0	d__Bacteria	p__Patescibacteria	c__ABY1	o__UBA10025	f__	g__	s__
M15-18cm_MAG5	0	0	0	0	0	0	0	0	0	0	0	0	0	0	0	d__Bacteria	p__KSB1	c__UBA2214	o__CR04bin15	f__CR04bin15	g__CR04bin15	s__
M120-123cm_MAG36	0	0	0	0	0	0	0	0	0	0	0	0	0	0	0	d__Bacteria	p__Planctomycetota	c__MHYJ01	o__	f__	g__	s__
M120-123cm_MAG33	0	0	0	0	0	0	0	0	0	0	0	0	0	0	0	d__Bacteria	p__Planctomycetota	c__Phycisphaerae	o__Sedimentisphaerales	f__SM23-30	g__	s__
M300-303cm_MAG57	0	0	0	0	0	0	0	0	0	0	0	0	0	0	0	d__Bacteria	p__Planctomycetota	c__Brocadiae	o__SM23-32	f__SM23-32	g__	s__
M200-203cm_MAG57	0	0	0	0	0	0	0	0	0	0	0	0	0	0	0	d__Bacteria	p__Bacteroidota	c__Bacteroidia	o__Cytophagales	f__Cyclobacteriaceae	g__SZUA-230	s__
M15-18cm_MAG68	0	0	0	0	0	0	0	0	0	0	0	1	1	0	0	d__Bacteria	p__Proteobacteria	c__Gammaproteobacteria	o__Pseudomonadales	f__Pseudohongiellaceae	g__UBA9145	s__
M12-15cm_MAG73	0	0	0	0	0	0	0	0	0	0	0	0	0	0	0	d__Bacteria	p__Bacteroidota	c__Bacteroidia	o__Cytophagales	f__Cyclobacteriaceae	g__SZUA-230	s__
M18-21cm_MAG84	0	0	0	0	0	0	0	0	0	0	0	0	0	0	0	d__Bacteria	p__Sumerlaeota	c__Sumerlaeia	o__MVZB01	f__MVZB01	g__	s__
M49-52cm_MAG70	0	0	0	0	0	0	0	0	0	0	0	0	0	0	0	d__Bacteria	p__Actinobacteriota	c__Acidimicrobiia	o__UBA5794	f__ZC4RG35	g__MA-ANB-1	s__
M108-111cm_MAG42	0	0	0	0	0	0	0	0	0	0	0	0	0	0	0	d__Bacteria	p__Patescibacteria	c__Paceibacteria	o__Paceibacterales	f__RBG-13-36-15	g__RBG-13-36-15	s__RBG-13-36-15 sp011050465
M12-15cm_MAG49	0	0	0	0	0	0	0	0	0	0	0	0	0	0	0	d__Bacteria	p__Patescibacteria	c__Paceibacteria	o__Paceibacterales	f__RBG-13-36-15	g__RBG-13-36-15	s__RBG-13-36-15 sp011050465
M99-102cm_MAG13	0	0	0	0	0	0	0	0	0	0	0	0	0	0	0	d__Bacteria	p__Planctomycetota	c__Phycisphaerae	o__Sedimentisphaerales	f__Anaerohalophaeraceae	g__QNBT01	s__
M18-21cm_MAG57	0	0	0	0	0	0	0	0	0	0	0	0	0	0	0	d__Bacteria	p__Chloroflexota	c__Dehalococcoidia	o__UBA3495	f__UBA3495	g__UBA9611	s__
M49-52cm_MAG46	0	0	0	0	0	0	0	0	0	0	1	0	0	0	0	d__Bacteria	p__Proteobacteria	c__Gammaproteobacteria	o__GCA-001735895	f__GCA-001735895	g__GCA-001735895	s__
M407-410cm_MAG15	0	0	0	0	0	0	0	0	0	0	0	0	0	0	0	d__Bacteria	p__Chloroflexota	c__Dehalococcoidia	o__SM23-28-2	f__RBG-16-64-32	g__RBG-16-64-32	s__
M407-410cm_MAG1	0	0	0	0	0	0	0	0	0	0	0	0	0	0	0	d__Bacteria	p__Proteobacteria	c__Gammaproteobacteria	o__Xanthomonadales	f__SZUA-36	g__SZUA-36	s__
M10-12cm_MAG76	0	0	0	0	0	0	0	0	0	0	0	0	0	0	0	d__Archaea	p__Thermoproteota	c__Nitrososphaeria	o__Nitrososphaerales	f__Nitrosopumilaceae	g__Nitrosopumilus	s__
M78-81cm_MAG46	0	0	0	0	0	0	0	0	0	0	0	0	0	0	0	d__Bacteria	p__Planctomycetota	c__PUPC01	o__DSUN01	f__DSUN01	g__	s__
M129-131cm_MAG18	0	0	0	0	0	0	0	0	0	0	0	0	0	0	0	d__Bacteria	p__Desulfobacterota_D	c__UBA1144	o__UBA2774	f__UBA2774	g__	s__
M15-18cm_MAG42	0	0	0	0	0	0	0	0	0	0	0	1	1	1	0	d__Bacteria	p__Proteobacteria	c__Gammaproteobacteria	o__UBA4486	f__UBA4486	g__	s__
M275-278cm_MAG6	0	0	0	0	0	0	0	0	0	0	0	0	0	0	0	d__Bacteria	p__Chloroflexota	c__Dehalococcoidia	o__Dehalococcoidales	f__UBA5760	g__S120	s__
M28-31cm_MAG5	0	0	0	0	0	0	0	0	0	0	0	0	0	0	0	d__Bacteria	p__Proteobacteria	c__Gammaproteobacteria	o__Pseudomonadales	f__HTCC2089	g__	s__
M129-131cm_MAG43	0	0	0	0	0	0	0	0	0	0	0	0	0	0	0	d__Bacteria	p__Planctomycetota	c__Phycisphaerae	o__Sedimentisphaerales	f__Anaerohalophaeraceae	g__B28-G16	s__
M12-15cm_MAG79	0	0	0	0	0	0	0	0	0	0	0	0	0	0	0	d__Bacteria	p__Chloroflexota	c__Dehalococcoidia	o__SM23-28-2	f__RBG-16-64-32	g__	s__
M18-21cm_MAG5	0	0	0	0	0	0	0	0	0	0	0	0	0	0	0	d__Bacteria	p__Chloroflexota	c__Dehalococcoidia	o__SAR202	f__UBA11138	g__UBA1123	s__
M749-752cm_MAG42	0	0	0	0	0	0	0	0	0	0	0	0	0	0	0	d__Archaea	p__Nanoarchaeota	c__Nanoarchaeia	o__Woesearchaeales	f__GW2011-AR4	g__GCA-2688925	s__
M200-203cm_MAG63	0	0	0	0	0	0	0	0	0	0	0	0	0	0	0	d__Bacteria	p__Patescibacteria	c__Paceibacteria	o__Paceibacterales	f__RBG-13-36-15	g__RBG-13-36-15	s__RBG-13-36-15 sp011050465
M120-123cm_MAG49	0	0	0	0	0	0	0	0	0	0	0	0	0	0	0	d__Bacteria	p__Proteobacteria	c__Gammaproteobacteria	o__Woeseiales	f__Woeseiaceae	g__UBA1847	s__
M12-15cm_MAG74	0	0	0	0	0	0	0	0	0	0	0	0	0	0	0	d__Bacteria	p__Proteobacteria	c__Gammaproteobacteria	o__MnTg04	f__MnTg04	g__MnTg04	s__
M275-278cm_MAG66	0	0	0	0	0	0	0	0	0	0	0	0	0	0	0	d__Bacteria	p__Hydrogenedentota	c__Hydrogenedentia	o__Hydrogenedentiales	f__GCA-2746185	g__	s__
M749-752cm_MAG4	0	0	0	0	0	0	0	0	0	0	0	0	0	0	0	d__Bacteria	p__Chloroflexota	c__Dehalococcoidia	o__Dehalococcoidales	f__UBA2162	g__	s__
M649-652cm_MAG68	0	0	0	0	0	0	0	0	0	0	0	0	0	0	0	d__Bacteria	p__Planctomycetota	c__Phycisphaerae	o__SM23-33	f__SM23-33	g__	s__
M539-542cm_MAG14	0	0	0	0	0	0	0	0	0	0	0	0	0	0	0	d__Bacteria	p__Patescibacteria	c__Paceibacteria	o__Spechtbacterales	f__2-12-FULL-38-22	g__2-12-FULL-38-22	s__
M300-303cm_MAG54	0	0	0	0	0	0	0	0	0	0	0	0	0	0	0	d__Bacteria	p__Chloroflexota	c__Dehalococcoidia	o__UBA1151	f__Bin127	g__UBA9455	s__
M21-24cm_MAG56	0	0	0	0	0	0	0	0	0	0	0	0	0	0	0	d__Bacteria	p__Marinisomatota	c__Marinisomatia	o__SCGC-AAA003-L08	f__TS1B11	g__	s__
M0-1cm_MAG69	0	0	0	0	0	0	0	0	0	0	0	1	1	0	0	d__Bacteria	p__Proteobacteria	c__Alphaproteobacteria	o__CADEGL01	f__CADEGL01	g__	s__
M4-6cm_MAG32	0	0	0	0	0	0	0	0	0	0	0	0	0	0	0	d__Bacteria	p__SAR324	c__SAR324	o__	f__	g__	s__
M149-152cm_MAG80	0	0	0	0	0	0	0	0	0	0	0	0	0	0	0	d__Bacteria	p__Chloroflexota	c__Dehalococcoidia	o__Dehalococcoidales	f__RBG-16-60-22	g__	s__
M407-410cm_MAG17	0	0	0	0	0	0	0	0	0	0	0	0	0	0	0	d__Bacteria	p__Chloroflexota	c__Dehalococcoidia	o__DSTF01	f__RBG-16-68-14	g__SZUA-185	s__
M649-652cm_MAG56	0	0	0	0	0	0	0	0	0	0	0	0	0	0	0	d__Bacteria	p__Planctomycetota	c__Brocadiae	o__SM23-32	f__SM23-32	g__	s__
M0-1cm_MAG52	0	0	0	0	0	0	0	0	0	0	0	0	0	0	0	d__Bacteria	p__Marinisomatota	c__SORT01	o__SORT01	f__SORT01	g__SORT01	s__
M78-81cm_MAG14	0	0	0	0	0	0	0	0	0	0	0	0	0	0	0	d__Bacteria	p__Proteobacteria	c__Gammaproteobacteria	o__Woeseiales	f__Woeseiaceae	g__UBA1847	s__
M99-102cm_MAG31	0	0	0	0	0	0	0	0	0	0	0	0	0	0	0	d__Bacteria	p__Actinobacteriota	c__Acidimicrobiia	o__UBA5794	f__UBA5794	g__	s__
M78-81cm_MAG91	0	0	0	0	0	0	0	0	0	0	0	0	0	0	0	d__Bacteria	p__CG03	c__SLGR01	o__SLGR01	f__	g__	s__
M4-6cm_MAG62	0	0	0	0	0	0	0	0	0	0	0	0	0	0	0	d__Archaea	p__Thermoproteota	c__Nitrososphaeria	o__Nitrososphaerales	f__Nitrosopumilaceae	g__Nitrosopumilus	s__Nitrosopumilus sp013390905
M539-542cm_MAG6	1	0	1	0	0	0	0	0	0	0	0	0	0	0	0	d__Bacteria	p__Elusimicrobiota	c__Elusimicrobia	o__UBA1565	f__UBA1565	g__	s__
M275-278cm_MAG27	0	0	0	0	0	0	0	0	0	0	0	0	0	0	0	d__Bacteria	p__Planctomycetota	c__Phycisphaerae	o__JAAYCJ01	f__	g__	s__
M129-131cm_MAG29	0	0	0	0	0	0	0	0	0	0	0	0	0	0	0	d__Bacteria	p__Patescibacteria	c__Paceibacteria	o__Paceibacterales	f__RBG-13-36-15	g__RBG-13-36-15	s__RBG-13-36-15 sp011050465
M149-152cm_MAG6	0	0	0	0	0	0	0	0	0	0	0	0	0	0	0	d__Bacteria	p__Patescibacteria	c__Paceibacteria	o__Paceibacterales	f__RBG-13-36-15	g__RBG-13-36-15	s__RBG-13-36-15 sp011050465
M539-542cm_MAG11	0	0	0	0	0	0	0	0	0	0	0	0	0	0	0	d__Bacteria	p__Actinobacteriota	c__Acidimicrobiia	o__UBA5794	f__UBA5794	g__B3-G11	s__
M407-410cm_MAG18	0	0	0	0	0	0	0	0	0	0	0	0	0	0	0	d__Archaea	p__Nanoarchaeota	c__Nanoarchaeia	o__Pacearchaeales	f__GW2011-AR1	g__ASMP01	s__
M10-12cm_MAG66	0	0	0	0	0	0	0	0	0	0	0	0	0	0	0	d__Bacteria	p__Planctomycetota	c__Phycisphaerae	o__Sedimentisphaerales	f__SG8-4	g__	s__
M21-24cm_MAG2	0	0	0	0	0	0	0	0	0	1	0	0	0	0	0	d__Bacteria	p__Proteobacteria	c__Gammaproteobacteria	o__Xanthomonadales	f__Xanthomonadaceae	g__Stenotrophomonas	s__Stenotrophomonas maltophilia_AJ
M99-102cm_MAG26	0	0	0	0	0	0	0	0	0	0	0	0	0	0	0	d__Bacteria	p__Patescibacteria	c__Paceibacteria	o__UBA9983_A	f__UBA2163	g__	s__
M539-542cm_MAG44	0	0	0	0	0	0	0	0	0	0	0	0	0	0	0	d__Bacteria	p__Bacteroidota	c__Bacteroidia	o__Chitinophagales	f__	g__	s__
M99-102cm_MAG37	0	0	0	0	0	0	0	0	0	0	0	0	0	0	0	d__Bacteria	p__Acidobacteriota	c__UBA890	o__UBA890	f__UBA890	g__	s__
M108-111cm_MAG41	0	0	0	0	0	0	0	0	0	0	0	0	0	0	0	d__Bacteria	p__Planctomycetota	c__Phycisphaerae	o__JAACET01	f__JAACET01	g__JAACET01	s__
M649-652cm_MAG26	0	0	0	0	0	0	0	0	0	0	0	0	0	0	0	d__Bacteria	p__Patescibacteria	c__Microgenomatia	o__Woykebacterales	f__RBG-16-39-9b	g__	s__
M129-131cm_MAG3	0	0	0	0	0	0	0	0	0	0	0	0	0	0	0	d__Bacteria	p__Nitrospirota	c__Thermodesulfovibrionia	o__Thermodesulfovibrionales	f__UBA6898	g__	s__
M12-15cm_MAG24	0	0	0	0	0	0	0	0	0	0	0	0	0	0	0	d__Bacteria	p__Patescibacteria	c__Microgenomatia	o__Woykebacterales	f__RBG-16-39-9b	g__	s__
M78-81cm_MAG25	1	0	1	0	0	0	0	0	0	0	0	0	0	0	0	d__Bacteria	p__Elusimicrobiota	c__Elusimicrobia	o__UBA1565	f__UBA1565	g__	s__
M28-31cm_MAG62	0	0	0	0	0	0	0	0	0	0	0	0	0	0	0	d__Bacteria	p__Planctomycetota	c__UBA8742	o__UBA2392	f__UBA2392	g__	s__
M15-18cm_MAG78	0	0	0	0	0	0	0	0	0	0	0	0	0	0	0	d__Bacteria	p__Planctomycetota	c__Phycisphaerae	o__UBA1845	f__UBA1845	g__SBAX01	s__
M99-102cm_MAG66	0	0	0	0	0	0	0	0	0	0	0	0	0	0	0	d__Bacteria	p__Patescibacteria	c__Microgenomatia	o__Woykebacterales	f__RBG-16-39-9b	g__	s__
M120-123cm_MAG14	0	0	0	0	0	0	0	0	0	0	0	0	0	0	0	d__Bacteria	p__Desulfobacterota_D	c__UBA1144	o__UBA2774	f__N074bin48	g__N074bin48	s__
M28-31cm_MAG10	0	0	0	0	0	0	0	0	0	0	0	0	0	0	0	d__Bacteria	p__Patescibacteria	c__Paceibacteria	o__Paceibacterales	f__UBA10102	g__01-FULL-49-22b	s__
M275-278cm_MAG48	0	0	0	0	0	0	0	0	0	0	0	0	0	0	0	d__Bacteria	p__Patescibacteria	c__Gracilibacteria	o__UM-FILTER-43-11	f__UM-FILTER-43-11	g__	s__
M108-111cm_MAG50	0	0	0	0	0	0	0	0	0	0	0	0	0	0	0	d__Bacteria	p__Proteobacteria	c__Alphaproteobacteria	o__Rhodospirillales	f__2-02-FULL-58-16	g__	s__
M120-123cm_MAG1	0	0	0	0	0	0	0	0	0	0	0	0	0	0	0	d__Bacteria	p__Chloroflexota	c__Dehalococcoidia	o__Dehalococcoidales	f__UBA5760	g__S120	s__
M129-131cm_MAG5	0	0	0	0	0	0	0	0	0	0	0	0	0	0	0	d__Archaea	p__Thermoproteota	c__Nitrososphaeria	o__Nitrososphaerales	f__Nitrosopumilaceae	g__Nitrosopumilus	s__Nitrosopumilus sp013390905
M200-203cm_MAG35	0	0	0	0	0	0	0	0	0	0	0	0	0	0	0	d__Bacteria	p__Patescibacteria	c__Microgenomatia	o__UBA1400	f__PJMF01	g__	s__
M0-1cm_MAG29	0	0	0	0	0	0	0	0	0	0	0	0	0	0	0	d__Bacteria	p__Actinobacteriota	c__Acidimicrobiia	o__UBA5794	f__ZC4RG35	g__	s__
M129-131cm_MAG70	0	0	0	0	0	0	0	0	0	0	0	0	0	0	0	d__Bacteria	p__Chloroflexota	c__Dehalococcoidia	o__SZUA-161	f__SZUA-161	g__	s__
M129-131cm_MAG2	0	0	0	0	0	0	0	0	0	0	0	0	0	0	0	d__Archaea	p__Thermoproteota	c__Nitrososphaeria	o__Nitrososphaerales	f__Nitrosopumilaceae	g__CSP1-1	s__
M649-652cm_MAG9	0	0	0	0	0	0	0	0	0	0	0	0	0	0	0	d__Bacteria	p__Chloroflexota	c__Dehalococcoidia	o__Dehalococcoidales	f__ARS1013	g__	s__
M749-752cm_MAG43	0	0	0	0	0	0	0	0	0	0	0	0	0	0	0	d__Bacteria	p__Proteobacteria	c__Gammaproteobacteria	o__Burkholderiales	f__Rhodocyclaceae	g__Tepidiphilus	s__Tepidiphilus succinatimandens
M407-410cm_MAG36	0	0	0	0	0	0	0	0	0	0	0	0	0	0	0	d__Bacteria	p__Chloroflexota	c__Dehalococcoidia	o__Dehalococcoidales	f__UBA2162	g__	s__
M300-303cm_MAG45	0	0	0	0	0	0	0	0	0	0	0	0	0	0	0	d__Bacteria	p__Planctomycetota	c__DG-23	o__	f__	g__	s__
M200-203cm_MAG12	0	0	0	0	0	0	0	0	0	0	0	0	0	0	0	d__Bacteria	p__Patescibacteria	c__ABY1	o__UBA1558	f__UBA1558	g__	s__
M15-18cm_MAG62	0	0	0	0	0	0	0	0	0	0	0	0	0	0	0	d__Bacteria	p__Chloroflexota	c__Dehalococcoidia	o__UBA3495	f__UBA3495	g__UBA9611	s__
M12-15cm_MAG62	0	0	0	0	0	0	1	0	0	0	0	1	1	0	0	d__Bacteria	p__Proteobacteria	c__Gammaproteobacteria	o__UBA4486	f__UBA4486	g__	s__
M539-542cm_MAG80	0	0	0	0	0	0	0	0	0	0	0	0	0	0	0	d__Bacteria	p__Bacteroidota	c__Bacteroidia	o__Flavobacteriales	f__Flavobacteriaceae	g__Aequorivita	s__
M78-81cm_MAG88	0	0	0	0	0	0	0	0	0	0	0	0	0	0	0	d__Bacteria	p__Planctomycetota	c__PUPC01	o__PUPC01	f__PUPC01	g__	s__
M129-131cm_MAG73	0	0	0	0	0	0	0	0	0	0	0	0	0	0	0	d__Bacteria	p__Patescibacteria	c__Microgenomatia	o__Woykebacterales	f__RBG-16-39-9b	g__	s__
M407-410cm_MAG49	0	0	0	0	0	0	0	0	0	0	0	0	0	0	0	d__Bacteria	p__Planctomycetota	c__Phycisphaerae	o__JAAYCJ01	f__	g__	s__
M18-21cm_MAG17	0	0	0	0	0	0	0	0	0	1	1	0	0	0	0	d__Bacteria	p__Proteobacteria	c__Alphaproteobacteria	o__Rhodospirillales	f__2-02-FULL-58-16	g__	s__
M108-111cm_MAG6	0	0	0	0	0	0	0	0	0	0	0	0	0	0	0	d__Bacteria	p__Planctomycetota	c__Phycisphaerae	o__Sedimentisphaerales	f__Anaerohalophaeraceae	g__QNBT01	s__
M18-21cm_MAG83	0	0	0	0	0	0	0	0	0	0	0	0	0	0	0	d__Bacteria	p__Proteobacteria	c__Gammaproteobacteria	o__Xanthomonadales	f__Xanthomonadaceae	g__Stenotrophomonas	s__Stenotrophomonas maltophilia
M21-24cm_MAG17	0	0	0	0	0	0	0	0	0	0	0	0	1	0	0	d__Bacteria	p__Gemmatimonadota	c__Gemmatimonadetes	o__Longimicrobiales	f__UBA6960	g__	s__
M4-6cm_MAG7	0	0	0	0	0	0	0	0	0	0	0	0	0	0	0	d__Bacteria	p__Chloroflexota	c__Dehalococcoidia	o__Dehalococcoidales	f__SOJS01	g__SOJS01	s__
M149-152cm_MAG66	0	0	0	0	0	0	0	0	0	0	0	0	0	0	0	d__Archaea	p__Iainarchaeota	c__Iainarchaeia	o__Iainarchaeales	f__Iainarchaeaceae	g__UBA493	s__
M18-21cm_MAG67	0	0	0	0	0	0	0	0	0	0	0	0	0	0	0	d__Bacteria	p__Bacteroidota	c__Rhodothermia	o__Rhodothermales	f__UBA10348	g__N075bin62	s__
M18-21cm_MAG69	0	0	0	0	0	0	0	0	0	0	0	0	0	0	0	d__Bacteria	p__Proteobacteria	c__Gammaproteobacteria	o__Xanthomonadales	f__SZUA-36	g__	s__
M10-12cm_MAG26	0	0	0	0	0	0	0	0	0	0	0	0	0	0	0	d__Bacteria	p__Proteobacteria	c__Gammaproteobacteria	o__Woeseiales	f__Woeseiaceae	g__JAACFB01	s__
M200-203cm_MAG16	0	0	0	0	0	0	0	0	0	0	0	0	0	0	0	d__Bacteria	p__Dependentiae	c__Babeliae	o__Babeliales	f__Vermiphilaceae	g__JABSSP01	s__JABSSP01 sp013213985
M649-652cm_MAG42	0	0	0	0	0	0	0	0	0	0	0	0	0	0	0	d__Bacteria	p__Patescibacteria	c__ABY1	o__UBA10025	f__	g__	s__
M12-15cm_MAG4	0	0	0	0	0	0	0	0	0	0	0	1	1	0	0	d__Bacteria	p__Proteobacteria	c__Gammaproteobacteria	o__Pseudomonadales	f__Pseudohongiellaceae	g__UBA9145	s__
M78-81cm_MAG36	0	0	0	0	0	0	0	0	0	0	0	0	0	0	0	d__Bacteria	p__Planctomycetota	c__Phycisphaerae	o__JAACET01	f__JAACET01	g__JAACET01	s__
M300-303cm_MAG59	0	0	0	0	0	0	0	0	0	0	0	0	0	0	0	d__Bacteria	p__UBP7_A	c__	o__	f__	g__	s__
M749-752cm_MAG18	0	0	0	0	0	0	0	0	0	0	0	0	0	0	0	d__Bacteria	p__Patescibacteria	c__Microgenomatia	o__Woykebacterales	f__RBG-16-39-9b	g__	s__
M4-6cm_MAG50	0	0	0	0	0	0	0	0	0	0	0	0	0	0	0	d__Bacteria	p__Planctomycetota	c__Phycisphaerae	o__JAACET01	f__JAACET01	g__JAACET01	s__
M99-102cm_MAG64	0	0	0	0	0	0	0	0	0	0	0	0	0	0	0	d__Bacteria	p__Planctomycetota	c__Brocadiae	o__SM23-32	f__SM23-32	g__	s__
M539-542cm_MAG26	0	0	0	0	0	0	0	0	0	0	0	0	0	0	0	d__Bacteria	p__Planctomycetota	c__Phycisphaerae	o__JAACET01	f__JAACET01	g__JAACET01	s__
M28-31cm_MAG17	0	0	0	0	0	0	0	0	0	0	0	0	0	0	0	d__Bacteria	p__Planctomycetota	c__SZUA-567	o__	f__	g__	s__
M300-303cm_MAG2	0	0	0	0	0	0	0	0	0	0	0	0	0	0	0	d__Bacteria	p__Planctomycetota	c__Planctomycetes	o__Pirellulales	f__Thermoguttaceae	g__	s__
M12-15cm_MAG11	0	0	0	0	0	0	0	0	0	0	0	0	0	0	0	d__Bacteria	p__Dependentiae	c__Babeliae	o__Babeliales	f__Vermiphilaceae	g__JABSSP01	s__JABSSP01 sp013213985
M129-131cm_MAG53	0	0	0	0	0	0	0	0	0	0	0	0	0	0	0	d__Bacteria	p__Planctomycetota	c__Phycisphaerae	o__JAAYCJ01	f__	g__	s__
M4-6cm_MAG17	0	0	0	0	0	0	0	0	0	0	0	0	0	0	0	d__Bacteria	p__Planctomycetota	c__DG-23	o__	f__	g__	s__
M21-24cm_MAG4	0	0	0	0	0	0	0	0	0	0	0	0	0	0	0	d__Bacteria	p__Planctomycetota	c__Phycisphaerae	o__Sedimentisphaerales	f__SG8-4	g__DTPU01	s__
M200-203cm_MAG51	0	0	0	0	0	0	0	0	0	0	0	0	0	0	0	d__Bacteria	p__Chloroflexota	c__Dehalococcoidia	o__SZUA-161	f__SZUA-161	g__	s__
M407-410cm_MAG7	0	0	0	0	0	0	0	0	0	0	1	0	0	0	0	d__Bacteria	p__Proteobacteria	c__Alphaproteobacteria	o__JAAXGF01	f__JAAXGF01	g__	s__
M120-123cm_MAG2	0	0	0	0	0	0	0	0	0	0	0	0	0	0	0	d__Bacteria	p__Bacteroidota	c__Bacteroidia	o__Flavobacteriales	f__Flavobacteriaceae	g__CG1-02-35-72	s__
M78-81cm_MAG11	0	0	0	0	0	0	0	0	0	0	0	0	0	0	0	d__Bacteria	p__Proteobacteria	c__Gammaproteobacteria	o__Pseudomonadales	f__HTCC2089	g__	s__
M108-111cm_MAG1	0	0	0	0	0	0	0	0	0	1	1	0	0	1	1	d__Bacteria	p__Proteobacteria	c__Alphaproteobacteria	o__Rhodospirillales	f__Casp-alpha2	g__Casp-alpha2	s__
M12-15cm_MAG42	0	0	0	0	0	0	0	0	0	0	0	0	0	0	0	d__Bacteria	p__Chloroflexota	c__Dehalococcoidia	o__Dehalococcoidales	f__UBA5760	g__E44-bin46	s__
M149-152cm_MAG10	0	0	0	0	0	0	0	0	0	0	0	0	0	0	0	d__Bacteria	p__Patescibacteria	c__Gracilibacteria	o__UBA4473	f__UBA4473	g__OLZORAL124-38-8	s__
M15-18cm_MAG55	0	0	0	0	0	0	0	0	0	0	0	0	0	0	0	d__Bacteria	p__Chloroflexota	c__Dehalococcoidia	o__UBA3495	f__UBA3495	g__Casp-Chloro-G3	s__
M49-52cm_MAG89	0	0	0	0	0	0	0	0	0	0	0	0	0	0	0	d__Bacteria	p__Planctomycetota	c__B143-G9	o__	f__	g__	s__
M120-123cm_MAG38	0	0	0	0	0	0	0	0	0	0	1	0	0	0	0	d__Bacteria	p__Proteobacteria	c__Alphaproteobacteria	o__JAAXGF01	f__JAAXGF01	g__	s__
M78-81cm_MAG84	0	0	0	0	0	0	0	0	0	0	0	0	0	0	0	d__Bacteria	p__Hydrogenedentota	c__Hydrogenedentia	o__Hydrogenedentiales	f__GCA-2746185	g__	s__
M28-31cm_MAG16	0	0	0	0	0	0	0	0	0	0	0	0	0	0	0	d__Bacteria	p__Desulfobacterota_D	c__UBA1144	o__UBA2774	f__N074bin48	g__N074bin48	s__
M300-303cm_MAG65	0	0	0	0	0	0	0	0	0	0	0	0	0	0	0	d__Bacteria	p__Proteobacteria	c__Gammaproteobacteria	o__UBA4486	f__UBA4486	g__	s__
M108-111cm_MAG46	0	0	0	0	0	0	0	0	0	0	0	0	0	0	0	d__Bacteria	p__Planctomycetota	c__Phycisphaerae	o__Sedimentisphaerales	f__SG8-4	g__SG8-4	s__
M0-1cm_MAG11	0	0	0	0	0	0	0	0	0	0	0	0	0	0	0	d__Bacteria	p__Aureabacteria	c__UBA6266	o__	f__	g__	s__
M300-303cm_MAG20	0	0	0	0	0	0	0	0	0	0	0	0	0	0	0	d__Bacteria	p__Chloroflexota	c__Dehalococcoidia	o__Dehalococcoidales	f__SOJS01	g__SOJS01	s__
M78-81cm_MAG62	0	0	0	0	0	0	0	0	0	0	0	0	0	0	0	d__Bacteria	p__Planctomycetota	c__Phycisphaerae	o__Sedimentisphaerales	f__Anaerohalophaeraceae	g__	s__
M108-111cm_MAG29	0	0	0	0	0	0	0	0	0	0	0	0	0	0	0	d__Bacteria	p__Planctomycetota	c__Phycisphaerae	o__Sedimentisphaerales	f__SM23-30	g__	s__
M21-24cm_MAG69	0	0	0	0	0	0	0	0	0	0	0	0	0	0	0	d__Archaea	p__Thermoproteota	c__Nitrososphaeria	o__Nitrososphaerales	f__Nitrosopumilaceae	g__Nitrosopumilus	s__
M129-131cm_MAG57	0	0	0	0	0	0	0	0	0	0	0	0	0	0	0	d__Archaea	p__Iainarchaeota	c__Iainarchaeia	o__Iainarchaeales	f__Iainarchaeaceae	g__UBA493	s__
M15-18cm_MAG13	0	0	0	0	0	0	0	0	0	0	0	0	0	0	0	d__Bacteria	p__Planctomycetota	c__Phycisphaerae	o__Phycisphaerales	f__SM1A02	g__	s__
M15-18cm_MAG21	0	0	0	0	0	0	0	0	0	0	0	1	1	0	0	d__Bacteria	p__Chloroflexota	c__Dehalococcoidia	o__SAR202	f__UBA11138	g__	s__
M200-203cm_MAG3	0	0	0	0	0	0	0	0	0	0	0	0	0	0	0	d__Bacteria	p__AABM5-125-24	c__AABM5-125-24	o__AABM5-125-24	f__AABM5-125-24	g__JABMRV01	s__
M407-410cm_MAG62	0	0	0	0	0	0	0	0	0	0	0	0	0	0	0	d__Bacteria	p__Planctomycetota	c__Brocadiae	o__SM23-32	f__SM23-32	g__	s__
M21-24cm_MAG73	0	0	0	0	0	0	0	0	0	0	0	0	0	0	0	d__Bacteria	p__Proteobacteria	c__Gammaproteobacteria	o__Pseudomonadales	f__Moraxellaceae	g__Acinetobacter	s__Acinetobacter johnsonii
M49-52cm_MAG3	0	0	0	0	0	0	0	0	0	0	0	0	0	0	0	d__Bacteria	p__Planctomycetota	c__Phycisphaerae	o__Phycisphaerales	f__SM1A02	g__	s__
M78-81cm_MAG61	0	0	0	0	0	0	0	0	0	0	0	0	0	0	0	d__Archaea	p__Iainarchaeota	c__Iainarchaeia	o__Iainarchaeales	f__Iainarchaeaceae	g__UBA493	s__
M108-111cm_MAG4	0	0	0	0	0	0	0	0	0	0	0	0	0	0	0	d__Bacteria	p__Bacteroidota	c__Bacteroidia	o__Flavobacteriales	f__Flavobacteriaceae	g__CG1-02-35-72	s__
M21-24cm_MAG39	0	0	0	0	0	0	0	0	0	0	0	0	0	0	0	d__Bacteria	p__Planctomycetota	c__Phycisphaerae	o__UBA1845	f__UBA1845	g__	s__
M649-652cm_MAG12	0	0	0	0	0	0	0	1	0	0	1	0	0	0	0	d__Bacteria	p__Proteobacteria	c__Alphaproteobacteria	o__JAAXGF01	f__JAAXGF01	g__	s__
M129-131cm_MAG12	0	0	0	0	0	0	0	0	0	0	0	0	0	0	0	d__Bacteria	p__Patescibacteria	c__Andersenbacteria	o__UBA10190	f__UBA10190	g__	s__
M4-6cm_MAG42	0	0	0	0	0	0	0	0	0	0	0	0	0	0	0	d__Bacteria	p__Caldatribacteriota	c__JS1	o__SB-45	f__34-128	g__	s__
M539-542cm_MAG75	0	0	0	0	0	0	0	0	0	0	0	0	0	0	0	d__Bacteria	p__Patescibacteria	c__ABY1	o__SG8-24	f__SG8-24	g__	s__
M78-81cm_MAG12	0	0	0	0	0	0	0	0	0	0	0	0	0	0	0	d__Bacteria	p__Elusimicrobiota	c__	o__	f__	g__	s__
M129-131cm_MAG72	0	0	0	0	0	0	0	0	0	0	0	0	0	0	0	d__Bacteria	p__Proteobacteria	c__Alphaproteobacteria	o__Sphingomonadales	f__SMXR01	g__SMXR01	s__
M649-652cm_MAG11	0	0	0	0	0	0	0	0	0	0	0	0	0	0	0	d__Bacteria	p__Chloroflexota	c__Dehalococcoidia	o__SM23-28-2	f__RBG-16-64-32	g__RBG-16-64-32	s__
M300-303cm_MAG39	0	0	0	0	0	0	0	0	0	0	0	0	0	0	0	d__Bacteria	p__Proteobacteria	c__Alphaproteobacteria	o__Sphingomonadales	f__SMXR01	g__SMXR01	s__
M10-12cm_MAG30	0	0	0	0	0	0	0	0	0	0	0	0	0	0	0	d__Bacteria	p__Chloroflexota	c__Dehalococcoidia	o__SM23-28-2	f__RBG-16-64-32	g__RBG-16-64-32	s__
M28-31cm_MAG2	0	0	0	0	0	0	0	0	0	0	0	0	0	0	0	d__Bacteria	p__CG03	c__SLGR01	o__SLGR01	f__SLGR01	g__	s__
M0-1cm_MAG16	0	0	0	0	0	0	0	0	0	0	0	0	0	0	0	d__Bacteria	p__Zixibacteria	c__MSB-5A5	o__GN15	f__FEB-12	g__	s__
M129-131cm_MAG58	0	0	0	0	0	0	0	0	0	0	0	0	0	0	0	d__Bacteria	p__Actinobacteriota	c__Acidimicrobiia	o__UBA5794	f__ZC4RG35	g__MA-ANB-1	s__
M539-542cm_MAG32	0	0	0	0	0	0	0	0	0	0	0	0	0	0	0	d__Bacteria	p__Patescibacteria	c__Paceibacteria	o__UBA9983_A	f__UBA9973_A	g__	s__
M129-131cm_MAG38	0	0	0	0	0	0	0	0	0	0	0	0	0	0	0	d__Bacteria	p__Marinisomatota	c__SORT01	o__SORT01	f__SORT01	g__SORT01	s__
M539-542cm_MAG4	0	0	0	0	0	0	0	0	0	0	0	0	0	0	0	d__Bacteria	p__Marinisomatota	c__SORT01	o__SORT01	f__SORT01	g__SORT01	s__
M28-31cm_MAG65	0	0	0	0	0	0	0	0	0	0	0	0	0	0	0	d__Bacteria	p__SAR324	c__SAR324	o__	f__	g__	s__
M21-24cm_MAG38	0	0	0	0	0	0	0	0	0	0	0	1	1	0	0	d__Bacteria	p__Acidobacteriota	c__UBA6911	o__RPQK01	f__RPQK01	g__	s__
M28-31cm_MAG30	0	0	0	0	0	0	0	0	0	0	0	0	0	0	0	d__Archaea	p__Thermoproteota	c__Nitrososphaeria	o__Nitrososphaerales	f__Nitrosopumilaceae	g__Nitrosopumilus	s__
M200-203cm_MAG49	0	0	0	0	0	0	0	0	0	0	0	0	0	0	0	d__Bacteria	p__Chloroflexota	c__Dehalococcoidia	o__UBA1151	f__UBA1151	g__	s__
M275-278cm_MAG50	0	0	0	0	0	0	0	0	0	0	0	0	0	0	0	d__Bacteria	p__Proteobacteria	c__Gammaproteobacteria	o__Xanthomonadales	f__SZUA-36	g__SZUA-36	s__
M129-131cm_MAG47	0	0	0	0	0	0	0	0	0	0	0	0	0	0	0	d__Bacteria	p__Patescibacteria	c__Paceibacteria	o__Paceibacterales	f__Staskawiczbacteraceae	g__	s__
M300-303cm_MAG19	0	0	0	0	0	0	0	0	0	0	0	0	0	0	0	d__Bacteria	p__Hydrogenedentota	c__Hydrogenedentia	o__Hydrogenedentiales	f__GCA-2746185	g__	s__
M108-111cm_MAG92	0	0	0	0	0	0	0	0	0	0	0	0	0	0	0	d__Bacteria	p__Planctomycetota	c__Planctomycetes	o__Pirellulales	f__Thermoguttaceae	g__	s__
M407-410cm_MAG47	0	0	0	0	0	0	0	0	0	0	0	0	0	0	0	d__Bacteria	p__Planctomycetota	c__Phycisphaerae	o__Sedimentisphaerales	f__SG8-4	g__	s__
M21-24cm_MAG30	0	0	0	0	0	0	0	0	0	0	0	0	0	0	0	d__Bacteria	p__Desulfobacterota_D	c__UBA1144	o__UBA2774	f__UBA2774	g__	s__
M129-131cm_MAG24	0	0	0	0	0	0	0	0	0	0	0	0	0	0	0	d__Bacteria	p__Chloroflexota	c__Dehalococcoidia	o__Dehalococcoidales	f__UBA2162	g__	s__
M10-12cm_MAG52	0	0	0	0	0	0	0	0	0	0	0	0	1	0	0	d__Bacteria	p__Gemmatimonadota	c__Gemmatimonadetes	o__Longimicrobiales	f__UBA6960	g__UBA1138	s__
M149-152cm_MAG18	0	0	0	0	0	0	0	0	0	0	0	0	0	0	0	d__Bacteria	p__Patescibacteria	c__UBA1384	o__2-12-FULL-50-11	f__2-12-FULL-50-11	g__CAIMEH01	s__
M129-131cm_MAG46	0	0	0	0	0	0	0	0	0	0	0	0	0	0	0	d__Bacteria	p__Patescibacteria	c__Paceibacteria	o__Paceibacterales	f__RBG-13-42-11	g__	s__
M539-542cm_MAG37	0	0	0	0	0	0	0	0	0	0	0	0	0	0	0	d__Bacteria	p__Planctomycetota	c__Brocadiae	o__CAIUPP01	f__CAIUPP01	g__	s__
M149-152cm_MAG22	0	0	0	0	0	0	0	0	0	0	0	0	0	0	0	d__Bacteria	p__Planctomycetota	c__Phycisphaerae	o__Sedimentisphaerales	f__Anaerohalophaeraceae	g__B28-G16	s__
M108-111cm_MAG44	0	0	0	0	0	0	0	0	0	0	0	0	0	0	0	d__Bacteria	p__Patescibacteria	c__Paceibacteria	o__UBA9983_A	f__UBA9973	g__UBA9973	s__
M49-52cm_MAG62	0	0	0	0	0	0	0	0	0	0	0	0	0	0	0	d__Bacteria	p__Planctomycetota	c__Phycisphaerae	o__Sedimentisphaerales	f__Anaerohalophaeraceae	g__QNBT01	s__
M0-1cm_MAG19	0	0	0	0	0	0	0	0	0	0	0	0	0	0	0	d__Bacteria	p__Caldatribacteriota	c__JS1	o__SB-45	f__34-128	g__	s__
M129-131cm_MAG77	0	0	0	0	0	0	0	0	0	0	0	0	0	0	0	d__Bacteria	p__SAR324	c__SAR324	o__	f__	g__	s__
M649-652cm_MAG77	0	0	0	0	0	0	0	0	0	0	0	0	0	0	0	d__Bacteria	p__Chloroflexota	c__Dehalococcoidia	o__Dehalococcoidales	f__UBA2162	g__	s__
M12-15cm_MAG12	0	0	0	0	0	0	0	0	0	0	0	0	0	0	0	d__Bacteria	p__Chloroflexota	c__Anaerolineae	o__Anaerolineales	f__EnvOPS12	g__JAABUE01	s__
M12-15cm_MAG13	0	0	0	0	0	0	0	0	0	0	0	1	1	0	0	d__Bacteria	p__Gemmatimonadota	c__Gemmatimonadetes	o__Longimicrobiales	f__UBA6960	g__UBA822	s__
M4-6cm_MAG26	0	0	0	0	0	0	0	0	1	0	0	0	0	0	0	d__Bacteria	p__Proteobacteria	c__Gammaproteobacteria	o__Xanthomonadales	f__SZUA-36	g__SZUA-36	s__
M120-123cm_MAG21	0	0	0	0	0	0	0	0	0	0	0	0	0	0	0	d__Bacteria	p__Patescibacteria	c__Paceibacteria	o__UBA9983_A	f__UBA2135	g__UBA2135	s__
M10-12cm_MAG80	0	0	0	0	0	0	0	0	0	0	0	0	0	0	0	d__Bacteria	p__Planctomycetota	c__Phycisphaerae	o__JAAYCJ01	f__	g__	s__
M407-410cm_MAG60	0	0	0	0	0	0	0	0	0	0	0	0	0	0	0	d__Bacteria	p__Planctomycetota	c__Phycisphaerae	o__FEN-1346	f__	g__	s__
M49-52cm_MAG66	0	0	0	0	0	0	0	0	0	0	0	0	0	0	0	d__Bacteria	p__Planctomycetota	c__UBA8742	o__UBA2392	f__UBA2392	g__	s__
M99-102cm_MAG79	0	0	0	0	0	0	0	0	0	0	0	0	0	0	0	d__Bacteria	p__Proteobacteria	c__Gammaproteobacteria	o__Pseudomonadales	f__Moraxellaceae	g__Acinetobacter	s__Acinetobacter pittii
M12-15cm_MAG17	0	0	0	0	0	0	0	0	0	0	0	0	0	0	0	d__Bacteria	p__Marinisomatota	c__SORT01	o__SORT01	f__SORT01	g__SORT01	s__
M28-31cm_MAG19	0	0	0	0	0	0	0	0	0	0	0	0	0	0	0	d__Bacteria	p__Actinobacteriota	c__Acidimicrobiia	o__UBA5794	f__UBA5794	g__	s__
M407-410cm_MAG2	0	0	0	0	0	0	0	0	0	0	0	0	0	0	0	d__Bacteria	p__Planctomycetota	c__Phycisphaerae	o__Sedimentisphaerales	f__SG8-4	g__B140-G9	s__
M129-131cm_MAG14	0	0	0	0	0	0	0	0	0	0	0	0	0	0	0	d__Bacteria	p__Planctomycetota	c__DG-23	o__DG-23	f__	g__	s__
M18-21cm_MAG29	0	0	0	0	0	0	0	0	0	0	0	0	0	0	0	d__Bacteria	p__Bacteroidota	c__Rhodothermia	o__Rhodothermales	f__UBA10348	g__	s__
M18-21cm_MAG85	0	0	0	0	0	0	0	0	0	0	0	0	0	0	0	d__Bacteria	p__Chloroflexota	c__Anaerolineae	o__Anaerolineales	f__UBA11579	g__CFX15	s__
M78-81cm_MAG40	0	0	0	0	0	0	0	0	0	0	0	0	0	0	0	d__Bacteria	p__Chloroflexota	c__Dehalococcoidia	o__DSTF01	f__RBG-16-68-14	g__SZUA-185	s__
M0-1cm_MAG65	0	0	0	0	0	0	0	0	0	0	0	0	0	0	0	d__Bacteria	p__Patescibacteria	c__ABY1	o__SG8-24	f__SG8-24	g__	s__
M18-21cm_MAG44	0	0	0	0	0	0	0	0	0	0	0	0	0	0	0	d__Bacteria	p__Chloroflexota	c__Anaerolineae	o__Anaerolineales	f__E44-bin32	g__	s__
M21-24cm_MAG23	0	0	0	0	0	0	0	0	0	0	0	0	0	0	0	d__Bacteria	p__Dependentiae	c__Babeliae	o__Babeliales	f__Vermiphilaceae	g__JABSSP01	s__JABSSP01 sp013213985
M649-652cm_MAG37	0	0	0	0	0	0	0	0	0	0	0	0	0	0	0	d__Bacteria	p__Verrucomicrobiota	c__Verrucomicrobiae	o__Opitutales	f__	g__	s__
M0-1cm_MAG3	0	0	0	0	0	0	0	0	0	0	0	0	0	0	0	d__Bacteria	p__Chloroflexota	c__Dehalococcoidia	o__Dehalococcoidales	f__UBA5760	g__	s__
M12-15cm_MAG89	0	0	0	0	0	0	0	0	0	0	0	0	0	0	0	d__Bacteria	p__Chloroflexota	c__Dehalococcoidia	o__SM23-28-2	f__RBG-16-64-32	g__RBG-16-64-32	s__
M649-652cm_MAG30	0	0	0	0	0	0	0	0	0	0	0	0	0	0	0	d__Bacteria	p__Chloroflexota	c__Dehalococcoidia	o__Dehalococcoidales	f__UBA5760	g__	s__
M120-123cm_MAG60	0	0	0	0	0	0	0	0	0	0	0	0	0	0	0	d__Bacteria	p__UBP18	c__UBA7526	o__UBA7526	f__UBA7526	g__	s__
M4-6cm_MAG68	0	0	0	0	0	0	0	0	0	0	0	0	0	0	0	d__Bacteria	p__CG03	c__SLGR01	o__SLGR01	f__	g__	s__
M21-24cm_MAG31	0	0	0	0	0	0	0	0	0	0	0	0	0	0	0	d__Bacteria	p__Planctomycetota	c__Phycisphaerae	o__Phycisphaerales	f__SM1A02	g__	s__
M49-52cm_MAG63	0	0	0	0	0	0	0	0	0	0	0	0	0	0	0	d__Bacteria	p__Patescibacteria	c__Paceibacteria	o__UBA9983_A	f__UBA2163	g__JABMNX01	s__
M21-24cm_MAG29	0	0	0	0	0	0	0	0	0	0	0	0	0	0	0	d__Bacteria	p__Verrucomicrobiota	c__Verrucomicrobiae	o__Opitutales	f__	g__	s__
M108-111cm_MAG24	0	0	0	0	0	0	0	0	0	0	0	0	0	0	0	d__Bacteria	p__Patescibacteria	c__ABY1	o__	f__	g__	s__
M10-12cm_MAG79	0	0	0	0	0	0	0	0	0	0	0	0	0	0	0	d__Bacteria	p__Patescibacteria	c__ABY1	o__SG8-24	f__SG8-24	g__	s__
M407-410cm_MAG59	0	0	0	0	0	0	0	0	0	0	0	0	0	0	0	d__Bacteria	p__Chloroflexota	c__Dehalococcoidia	o__DSTF01	f__RBG-16-68-14	g__	s__
M12-15cm_MAG88	0	0	0	0	0	0	0	0	0	0	0	0	0	0	0	d__Bacteria	p__KSB1	c__UBA2214	o__CR04bin15	f__CR04bin15	g__CR04bin15	s__
M539-542cm_MAG23	0	0	0	0	0	0	0	0	0	0	0	1	1	1	0	d__Bacteria	p__Proteobacteria	c__Gammaproteobacteria	o__UBA4486	f__UBA4486	g__	s__
M108-111cm_MAG56	0	0	0	0	0	0	0	0	0	0	0	0	0	0	0	d__Bacteria	p__Planctomycetota	c__Phycisphaerae	o__UBA1845	f__UBA1845	g__SBAX01	s__
M12-15cm_MAG60	0	0	0	0	0	0	0	0	0	0	0	0	0	0	0	d__Bacteria	p__Marinisomatota	c__SORT01	o__SORT01	f__SORT01	g__SORT01	s__
M18-21cm_MAG66	0	0	0	0	0	0	0	0	0	0	0	1	0	0	0	d__Bacteria	p__Proteobacteria	c__Gammaproteobacteria	o__Pseudomonadales	f__Pseudohongiellaceae	g__	s__
M21-24cm_MAG14	0	0	0	0	0	0	0	0	0	0	0	0	0	0	0	d__Bacteria	p__Actinobacteriota	c__Acidimicrobiia	o__UBA5794	f__UBA5794	g__	s__
M0-1cm_MAG12	0	0	0	0	0	0	0	0	0	0	0	0	0	0	0	d__Bacteria	p__Patescibacteria	c__Gracilibacteria	o__UM-FILTER-43-11	f__UM-FILTER-43-11	g__	s__
M108-111cm_MAG10	0	0	0	0	0	0	0	0	0	0	0	0	0	0	0	d__Bacteria	p__Chloroflexota	c__Dehalococcoidia	o__Dehalococcoidales	f__UBA5627	g__	s__
M78-81cm_MAG90	0	0	0	0	0	0	0	0	0	0	0	0	0	0	0	d__Bacteria	p__Omnitrophota	c__Koll11	o__4484-171	f__4484-171	g__	s__
M149-152cm_MAG21	0	0	0	0	0	0	0	0	0	0	0	0	0	0	0	d__Bacteria	p__Planctomycetota	c__Phycisphaerae	o__Sedimentisphaerales	f__SG8-4	g__B140-G9	s__
M300-303cm_MAG71	0	0	0	0	0	0	0	0	0	0	0	0	0	0	0	d__Bacteria	p__Planctomycetota	c__Phycisphaerae	o__SM23-33	f__SM23-33	g__	s__
M649-652cm_MAG15	0	0	0	0	0	0	0	0	0	0	0	0	0	0	0	d__Archaea	p__Nanoarchaeota	c__Nanoarchaeia	o__Woesearchaeales	f__GW2011-AR4	g__GCA-2688925	s__
M120-123cm_MAG69	0	0	0	0	0	0	0	0	0	0	0	0	0	0	0	d__Archaea	p__Nanoarchaeota	c__Nanoarchaeia	o__Woesearchaeales	f__GW2011-AR4	g__GCA-2688925	s__
M21-24cm_MAG65	0	0	0	0	0	0	0	0	1	1	0	0	0	1	1	d__Bacteria	p__Proteobacteria	c__Alphaproteobacteria	o__Rhodospirillales	f__2-02-FULL-58-16	g__	s__
M15-18cm_MAG40	0	0	0	0	0	0	0	0	0	0	0	0	0	0	0	d__Bacteria	p__Nitrospinota	c__Nitrospinia	o__Nitrospinales	f__Nitrospinaceae	g__	s__
M539-542cm_MAG57	0	0	0	0	0	0	0	0	0	0	0	0	0	0	0	d__Bacteria	p__Chloroflexota	c__Dehalococcoidia	o__UBA2979	f__UBA2979	g__SHYR01	s__
M649-652cm_MAG85	0	0	0	0	0	0	0	0	0	0	0	0	0	0	0	d__Bacteria	p__Chloroflexota	c__Dehalococcoidia	o__Dehalococcoidales	f__Fen-1064	g__DUES01	s__
M300-303cm_MAG10	0	0	0	0	0	0	0	0	0	0	0	0	0	0	0	d__Bacteria	p__Chloroflexota	c__Dehalococcoidia	o__SM23-28-2	f__RBG-16-64-32	g__	s__
M649-652cm_MAG54	0	0	0	0	0	0	0	0	0	0	0	0	0	0	0	d__Bacteria	p__Chloroflexota	c__Dehalococcoidia	o__Dehalococcoidales	f__RBG-16-60-22	g__	s__
M18-21cm_MAG58	0	0	0	0	0	0	0	0	0	0	0	0	0	0	0	d__Bacteria	p__Proteobacteria	c__Gammaproteobacteria	o__Woeseiales	f__Woeseiaceae	g__JAACFB01	s__
M108-111cm_MAG19	0	0	0	0	0	0	0	0	0	0	0	0	0	0	0	d__Archaea	p__Nanoarchaeota	c__Nanoarchaeia	o__Pacearchaeales	f__GW2011-AR1	g__ASMP01	s__
M120-123cm_MAG39	0	0	0	0	0	0	0	0	0	0	0	0	0	0	0	d__Bacteria	p__Patescibacteria	c__Microgenomatia	o__Woykebacterales	f__RBG-16-39-9b	g__	s__
M129-131cm_MAG45	0	0	0	0	0	0	0	0	0	0	0	0	0	0	0	d__Bacteria	p__Patescibacteria	c__Paceibacteria	o__	f__	g__	s__
M749-752cm_MAG41	0	0	0	0	0	0	0	0	0	0	0	0	0	0	0	d__Bacteria	p__Zixibacteria	c__MSB-5A5	o__GN15	f__FEB-12	g__	s__
M749-752cm_MAG17	0	0	0	0	0	0	0	0	0	0	0	0	0	0	0	d__Bacteria	p__Chloroflexota	c__Dehalococcoidia	o__Dehalococcoidales	f__UBA5627	g__	s__
M99-102cm_MAG74	0	0	0	0	0	0	0	0	0	0	0	0	0	0	0	d__Bacteria	p__Chloroflexota	c__Dehalococcoidia	o__Dehalococcoidales	f__UBA2162	g__	s__
M21-24cm_MAG77	0	0	0	0	0	0	0	0	0	0	0	0	0	0	0	d__Bacteria	p__Zixibacteria	c__MSB-5A5	o__GN15	f__FEB-12	g__B22-G1	s__
M99-102cm_MAG62	0	0	0	0	0	0	0	0	0	0	0	0	0	0	0	d__Bacteria	p__Actinobacteriota	c__Actinomycetia	o__Actinomycetales	f__Microbacteriaceae	g__Microbacterium	s__Microbacterium sp002313585
M749-752cm_MAG39	0	0	0	0	0	0	0	0	0	0	0	0	0	0	0	d__Bacteria	p__Omnitrophota	c__Koll11	o__4484-171	f__4484-171	g__	s__
M539-542cm_MAG65	0	0	0	0	0	0	0	0	0	0	0	0	0	0	0	d__Bacteria	p__Planctomycetota	c__	o__	f__	g__	s__
M649-652cm_MAG21	0	0	0	0	0	0	0	0	0	0	0	0	0	0	0	d__Bacteria	p__Proteobacteria	c__Gammaproteobacteria	o__Enterobacterales	f__Alteromonadaceae	g__Pararheinheimera	s__Pararheinheimera tangshanensis
M129-131cm_MAG19	0	0	0	0	0	0	0	0	0	0	0	0	0	0	0	d__Bacteria	p__Chloroflexota	c__Dehalococcoidia	o__UBA6952	f__SHYF01	g__	s__
M15-18cm_MAG9	0	0	0	0	0	0	0	0	0	0	0	1	1	0	0	d__Bacteria	p__Proteobacteria	c__Gammaproteobacteria	o__Woeseiales	f__Woeseiaceae	g__	s__
M120-123cm_MAG32	0	0	0	0	0	0	0	0	0	0	0	0	0	0	0	d__Bacteria	p__Dependentiae	c__Babeliae	o__Babeliales	f__Vermiphilaceae	g__JABSSP01	s__JABSSP01 sp013213985
M15-18cm_MAG11	0	0	0	0	0	0	0	0	0	0	0	0	0	0	0	d__Archaea	p__Nanoarchaeota	c__Nanoarchaeia	o__Woesearchaeales	f__GW2011-AR4	g__GCA-2688925	s__
M200-203cm_MAG47	0	0	0	0	0	0	0	0	0	0	0	0	0	0	0	d__Archaea	p__Nanoarchaeota	c__Nanoarchaeia	o__Woesearchaeales	f__GCA-2687795	g__B3-WOES	s__
M18-21cm_MAG45	0	0	0	0	0	0	0	0	0	0	0	0	0	0	0	d__Bacteria	p__Omnitrophota	c__Koll11	o__UBA10015	f__Kpj58rc	g__2-02-FULL-52-10	s__
M18-21cm_MAG22	0	0	0	0	0	0	0	0	0	0	0	0	0	0	0	d__Bacteria	p__Chloroflexota	c__Dehalococcoidia	o__UBA1151	f__UBA1151	g__GCA-2730555	s__
M300-303cm_MAG28	0	0	0	0	0	0	0	0	0	0	0	0	0	0	0	d__Bacteria	p__Patescibacteria	c__Paceibacteria	o__Paceibacterales	f__RBG-13-36-15	g__RBG-13-36-15	s__RBG-13-36-15 sp011050465
M10-12cm_MAG73	0	0	0	0	0	0	0	0	0	0	0	0	0	0	0	d__Bacteria	p__Patescibacteria	c__Microgenomatia	o__Woykebacterales	f__RBG-16-39-9b	g__	s__
M649-652cm_MAG79	0	0	0	0	0	0	0	0	0	0	0	0	0	0	0	d__Bacteria	p__Patescibacteria	c__Paceibacteria	o__	f__	g__	s__
M21-24cm_MAG15	0	0	0	0	0	0	0	0	0	0	0	0	0	0	0	d__Bacteria	p__Patescibacteria	c__Microgenomatia	o__Woykebacterales	f__RBG-16-39-9b	g__	s__
M407-410cm_MAG53	0	0	0	0	0	0	0	0	0	0	0	0	0	0	0	d__Bacteria	p__Actinobacteriota	c__Acidimicrobiia	o__UBA5794	f__ZC4RG35	g__	s__
M28-31cm_MAG6	0	0	0	0	0	0	0	0	0	0	0	0	0	0	0	d__Bacteria	p__Chloroflexota	c__Dehalococcoidia	o__DSTF01	f__RBG-16-68-14	g__	s__
M649-652cm_MAG7	0	0	0	0	0	0	0	0	0	0	0	0	0	0	0	d__Bacteria	p__Patescibacteria	c__Paceibacteria	o__Paceibacterales	f__CG1-02-41-26	g__	s__
M78-81cm_MAG32	0	0	0	0	0	0	0	0	0	0	0	0	0	0	0	d__Bacteria	p__Patescibacteria	c__Microgenomatia	o__Woykebacterales	f__RBG-16-39-9b	g__	s__
M4-6cm_MAG46	0	0	0	0	0	0	0	0	0	0	0	0	0	0	0	d__Bacteria	p__Patescibacteria	c__Gracilibacteria	o__UM-FILTER-43-11	f__UM-FILTER-43-11	g__	s__
M108-111cm_MAG22	0	0	0	0	0	0	0	0	0	0	0	0	0	0	0	d__Bacteria	p__Dependentiae	c__Babeliae	o__Babeliales	f__Vermiphilaceae	g__JABSSP01	s__JABSSP01 sp013213985
M21-24cm_MAG45	0	0	0	0	0	0	0	0	0	0	0	0	0	0	0	d__Bacteria	p__Proteobacteria	c__Alphaproteobacteria	o__SMXQ01	f__SMXQ01	g__	s__
M120-123cm_MAG12	0	0	0	0	0	0	0	0	0	0	0	0	0	0	0	d__Bacteria	p__Patescibacteria	c__ABY1	o__UBA2591	f__UBA6264	g__	s__
M21-24cm_MAG98	0	0	0	0	0	0	0	0	0	0	0	0	0	0	0	d__Bacteria	p__Bacteroidota	c__Bacteroidia	o__Flavobacteriales	f__Flavobacteriaceae	g__PRS1	s__
M300-303cm_MAG27	0	0	0	0	0	0	0	0	0	0	0	0	0	0	0	d__Bacteria	p__Marinisomatota	c__Marinisomatia	o__SCGC-AAA003-L08	f__TS1B11	g__	s__
M78-81cm_MAG55	0	0	0	0	0	0	0	0	0	0	0	0	0	0	0	d__Bacteria	p__Patescibacteria	c__Paceibacteria	o__SURF-38	f__	g__	s__
M12-15cm_MAG18	0	0	0	0	0	0	0	0	0	0	0	0	0	0	0	d__Bacteria	p__Myxococcota	c__UBA9160	o__UBA9160	f__UBA4427	g__DUBZ01	s__
M21-24cm_MAG8	0	0	0	0	0	0	0	0	0	0	0	0	0	0	0	d__Bacteria	p__Chloroflexota	c__Dehalococcoidia	o__DSTF01	f__RBG-16-68-14	g__RBG-16-68-14	s__
M4-6cm_MAG6	0	0	0	0	0	0	0	0	0	0	0	0	0	0	0	d__Bacteria	p__Actinobacteriota	c__Acidimicrobiia	o__UBA5794	f__ZC4RG35	g__	s__
M0-1cm_MAG6	0	0	1	0	0	0	0	0	0	0	0	0	0	0	0	d__Bacteria	p__Planctomycetota	c__Phycisphaerae	o__Sedimentisphaerales	f__Anaerohalophaeraceae	g__B28-G16	s__
M275-278cm_MAG11	0	0	0	0	0	0	0	0	0	0	0	0	0	0	0	d__Bacteria	p__CAIJMQ01	c__	o__	f__	g__	s__
M275-278cm_MAG15	0	0	0	0	0	0	0	0	0	0	0	0	0	0	0	d__Bacteria	p__Planctomycetota	c__Phycisphaerae	o__Sedimentisphaerales	f__SG8-4	g__	s__
M649-652cm_MAG32	0	0	0	0	0	0	0	0	0	0	0	0	0	0	0	d__Bacteria	p__Chloroflexota	c__Dehalococcoidia	o__Dehalococcoidales	f__UBA5760	g__S120	s__
M78-81cm_MAG76	0	0	0	0	0	0	0	0	0	0	0	0	0	0	0	d__Bacteria	p__Planctomycetota	c__Phycisphaerae	o__Phycisphaerales	f__SM1A02	g__	s__
M28-31cm_MAG59	0	0	0	0	0	0	0	0	0	0	0	0	0	0	0	d__Bacteria	p__Planctomycetota	c__Phycisphaerae	o__UBA1845	f__UBA1845	g__SBAX01	s__
M4-6cm_MAG3	0	0	0	0	0	0	0	0	0	0	0	0	0	0	0	d__Bacteria	p__Gemmatimonadota	c__Gemmatimonadetes	o__Longimicrobiales	f__UBA6960	g__	s__
M539-542cm_MAG49	0	0	0	0	0	0	0	0	0	0	0	0	0	0	0	d__Bacteria	p__Marinisomatota	c__Marinisomatia	o__SCGC-AAA003-L08	f__TS1B11	g__	s__
M108-111cm_MAG47	0	0	0	0	0	0	0	0	0	0	0	0	0	0	0	d__Archaea	p__Micrarchaeota	c__Micrarchaeia	o__CABMEP01	f__CABMEP01	g__	s__
M49-52cm_MAG84	0	0	0	0	0	0	0	0	0	0	0	0	0	0	0	d__Bacteria	p__Planctomycetota	c__Phycisphaerae	o__UBA1845	f__UBA1845	g__SBAX01	s__
M0-1cm_MAG13	0	0	0	0	0	0	0	0	0	0	0	0	0	0	0	d__Bacteria	p__UBP18	c__UBA7526	o__UBA7526	f__UBA7526	g__DRGV01	s__
M108-111cm_MAG55	0	0	0	0	0	0	0	0	0	0	0	0	0	0	0	d__Bacteria	p__Patescibacteria	c__Microgenomatia	o__Woykebacterales	f__RBG-16-39-9b	g__	s__
M129-131cm_MAG78	0	0	0	0	0	0	0	0	0	0	0	0	0	0	0	d__Bacteria	p__RBG-13-61-14	c__RBG-13-61-14	o__	f__	g__	s__
M120-123cm_MAG30	0	0	0	0	0	0	0	0	0	0	0	0	0	0	0	d__Bacteria	p__Chloroflexota	c__Dehalococcoidia	o__Dehalococcoidales	f__UBA5627	g__	s__
M28-31cm_MAG37	0	0	0	0	0	0	0	0	0	0	0	0	0	0	0	d__Bacteria	p__Patescibacteria	c__Microgenomatia	o__Woykebacterales	f__RBG-16-39-9b	g__	s__
M407-410cm_MAG64	0	0	0	0	0	0	0	0	0	0	0	0	0	0	0	d__Bacteria	p__Desulfobacterota	c__Desulfobacteria	o__Desulfobacterales	f__UBA2156	g__UBA2156	s__
M99-102cm_MAG56	0	0	0	0	0	0	0	0	0	0	0	0	0	0	0	d__Bacteria	p__Myxococcota	c__Myxococcia	o__SLRQ01	f__	g__	s__
M120-123cm_MAG35	0	0	0	0	0	0	0	0	0	0	0	0	0	0	0	d__Bacteria	p__Omnitrophota	c__Koll11	o__4484-171	f__4484-171	g__	s__
M78-81cm_MAG69	0	0	0	0	0	0	0	0	0	0	0	0	0	0	0	d__Bacteria	p__Planctomycetota	c__Planctomycetes	o__Pirellulales	f__Ga0077529	g__	s__
M49-52cm_MAG67	0	0	0	0	0	0	0	0	0	0	0	0	0	0	0	d__Bacteria	p__Chloroflexota	c__Dehalococcoidia	o__UBA1151	f__UBA1151	g__GCA-2730555	s__
M407-410cm_MAG35	0	0	0	0	0	0	0	0	0	0	0	0	0	0	0	d__Bacteria	p__Planctomycetota	c__Phycisphaerae	o__UBA1845	f__UBA1845	g__SBAX01	s__
M275-278cm_MAG59	0	0	0	0	0	0	0	0	0	0	0	0	0	0	0	d__Bacteria	p__Chloroflexota	c__Dehalococcoidia	o__Dehalococcoidales	f__UBA2162	g__	s__
M28-31cm_MAG46	0	0	0	0	0	0	0	0	0	1	0	0	0	0	0	d__Bacteria	p__Proteobacteria	c__Alphaproteobacteria	o__Rhodobacterales	f__Rhodobacteraceae	g__RR4-56	s__
M407-410cm_MAG3	0	0	0	0	0	0	0	0	0	0	0	0	0	0	0	d__Bacteria	p__Patescibacteria	c__ABY1	o__UBA2591	f__UBA6264	g__	s__
M108-111cm_MAG81	0	0	0	0	0	0	0	0	0	0	0	0	0	0	0	d__Bacteria	p__Chloroflexota	c__Dehalococcoidia	o__SM23-28-2	f__RBG-16-64-32	g__	s__
M12-15cm_MAG3	0	0	0	0	0	0	0	0	0	0	0	0	0	0	0	d__Bacteria	p__Proteobacteria	c__Gammaproteobacteria	o__Pseudomonadales	f__Moraxellaceae	g__Acinetobacter	s__Acinetobacter pittii
M407-410cm_MAG63	0	0	0	0	0	0	0	0	0	0	0	0	0	0	0	d__Bacteria	p__Patescibacteria	c__Paceibacteria	o__UBA6257	f__GWB1-50-10	g__DRGK01	s__DRGK01 sp011050075
M10-12cm_MAG51	0	0	0	0	0	0	0	0	0	0	0	0	0	0	0	d__Archaea	p__Thermoproteota	c__Nitrososphaeria	o__Nitrososphaerales	f__Nitrosopumilaceae	g__CSP1-1	s__
M120-123cm_MAG50	0	0	0	0	0	0	0	0	0	0	0	0	0	0	0	d__Bacteria	p__Chloroflexota	c__Dehalococcoidia	o__DSTF01	f__RBG-16-68-14	g__SZUA-185	s__
M18-21cm_MAG52	0	0	0	0	0	0	0	0	0	0	0	0	0	0	0	d__Bacteria	p__Patescibacteria	c__Paceibacteria	o__Paceibacterales	f__UBA10102	g__01-FULL-49-22b	s__
M21-24cm_MAG47	0	0	0	0	0	0	0	0	0	0	0	0	0	0	0	d__Bacteria	p__Actinobacteriota	c__Acidimicrobiia	o__UBA5794	f__ZC4RG35	g__MA-ANB-1	s__
M129-131cm_MAG25	0	0	0	0	0	0	0	0	0	0	0	0	0	0	0	d__Bacteria	p__Omnitrophota	c__Koll11	o__4484-171	f__4484-171	g__	s__
M18-21cm_MAG78	0	0	0	0	0	0	0	0	0	0	0	0	0	0	0	d__Bacteria	p__Chloroflexota	c__Dehalococcoidia	o__UBA6952	f__	g__	s__
M28-31cm_MAG64	0	0	0	0	0	0	0	0	0	0	0	0	0	0	0	d__Bacteria	p__Chloroflexota	c__Dehalococcoidia	o__Dehalococcoidales	f__RBG-16-60-22	g__GCA-2688435	s__
M49-52cm_MAG15	0	0	0	0	0	0	0	0	0	0	0	0	0	0	0	d__Bacteria	p__Proteobacteria	c__Gammaproteobacteria	o__Woeseiales	f__Woeseiaceae	g__UBA1847	s__
M12-15cm_MAG5	0	0	0	0	0	0	0	0	0	0	0	0	0	0	0	d__Bacteria	p__Planctomycetota	c__Phycisphaerae	o__Sedimentisphaerales	f__SG8-4	g__	s__
M129-131cm_MAG1	0	0	0	0	0	0	0	0	0	0	0	0	0	0	0	d__Bacteria	p__Marinisomatota	c__SORT01	o__SORT01	f__SORT01	g__	s__
M15-18cm_MAG59	0	0	0	0	0	0	0	0	0	0	0	0	1	0	0	d__Bacteria	p__Gemmatimonadota	c__Gemmatimonadetes	o__Longimicrobiales	f__UBA6960	g__UBA822	s__
M99-102cm_MAG63	0	0	0	0	0	0	0	0	0	0	0	0	0	0	0	d__Bacteria	p__Chloroflexota	c__Dehalococcoidia	o__DSTF01	f__RBG-16-68-14	g__SZUA-185	s__
M539-542cm_MAG21	0	0	0	0	0	0	0	0	0	0	0	0	0	0	0	d__Bacteria	p__Proteobacteria	c__Alphaproteobacteria	o__Sphingomonadales	f__SMXR01	g__SMXR01	s__
M129-131cm_MAG35	0	0	0	0	0	0	0	0	0	0	0	0	0	0	0	d__Bacteria	p__Chloroflexota	c__Dehalococcoidia	o__Dehalococcoidales	f__UBA2162	g__	s__
M49-52cm_MAG25	0	0	0	0	0	0	0	0	0	0	0	0	0	0	0	d__Bacteria	p__Marinisomatota	c__SORT01	o__SORT01	f__SORT01	g__SORT01	s__
M18-21cm_MAG41	0	0	0	0	0	0	0	0	0	0	0	0	0	0	0	d__Bacteria	p__Chloroflexota	c__Dehalococcoidia	o__UBA2963	f__UBA2963	g__	s__
M49-52cm_MAG18	0	0	0	0	0	0	0	0	0	0	0	0	0	0	0	d__Bacteria	p__Bacteroidota	c__Rhodothermia	o__Rhodothermales	f__UBA10348	g__	s__
M200-203cm_MAG68	0	0	0	0	0	0	0	0	0	0	0	0	0	0	0	d__Bacteria	p__Omnitrophota	c__Koll11	o__4484-171	f__4484-171	g__	s__
M0-1cm_MAG37	0	0	0	0	0	0	0	0	0	0	0	0	0	0	0	d__Bacteria	p__Chloroflexota	c__Dehalococcoidia	o__SZUA-161	f__SZUA-161	g__	s__
M149-152cm_MAG67	0	0	0	0	0	0	0	0	0	0	0	0	0	0	0	d__Bacteria	p__Planctomycetota	c__PUPC01	o__PUPC01	f__PUPC01	g__	s__
M129-131cm_MAG21	0	0	0	0	0	0	0	0	0	0	0	0	0	0	0	d__Bacteria	p__Chloroflexota	c__Dehalococcoidia	o__DSTF01	f__RBG-16-68-14	g__SZUA-185	s__
M749-752cm_MAG13	0	0	0	0	0	0	0	0	0	0	0	0	0	0	0	d__Bacteria	p__Planctomycetota	c__Phycisphaerae	o__UBA1845	f__UBA1845	g__	s__
M539-542cm_MAG33	0	0	0	0	0	0	0	1	0	0	0	0	0	1	0	d__Bacteria	p__Proteobacteria	c__Alphaproteobacteria	o__Rhizobiales	f__Rhizobiaceae	g__Aliihoeflea	s__
M539-542cm_MAG79	0	0	0	0	0	0	0	0	0	0	0	0	0	0	0	d__Bacteria	p__Chloroflexota	c__Dehalococcoidia	o__Dehalococcoidales	f__UBA5760	g__	s__
M0-1cm_MAG33	0	0	0	0	0	0	0	0	0	0	0	0	0	0	0	d__Bacteria	p__Planctomycetota	c__Phycisphaerae	o__Sedimentisphaerales	f__SG8-4	g__	s__
M15-18cm_MAG57	0	0	0	0	0	0	0	0	0	0	0	0	0	0	0	d__Bacteria	p__Chloroflexota	c__Dehalococcoidia	o__SHYB01	f__SHYB01	g__	s__
M0-1cm_MAG31	0	0	0	0	0	0	0	0	0	0	0	0	0	0	0	d__Bacteria	p__KSB1	c__UBA2214	o__CR04bin15	f__CR04bin15	g__N075bin58	s__N075bin58 sp004356825
M0-1cm_MAG70	0	0	0	0	0	0	0	0	0	0	0	0	0	0	0	d__Bacteria	p__Proteobacteria	c__Gammaproteobacteria	o__Xanthomonadales	f__SZUA-36	g__SZUA-36	s__
M149-152cm_MAG51	0	0	0	0	0	0	0	0	0	0	0	0	0	0	0	d__Bacteria	p__Dependentiae	c__Babeliae	o__Babeliales	f__Vermiphilaceae	g__JABSSP01	s__JABSSP01 sp013213985
M539-542cm_MAG19	0	0	0	0	0	0	0	0	0	0	0	0	0	0	0	d__Bacteria	p__Dependentiae	c__Babeliae	o__Babeliales	f__Vermiphilaceae	g__JABSSP01	s__JABSSP01 sp013213985
M149-152cm_MAG86	0	0	0	0	0	0	0	0	0	0	0	0	0	0	0	d__Bacteria	p__Proteobacteria	c__Gammaproteobacteria	o__Burkholderiales	f__Burkholderiaceae	g__Massilia	s__Massilia timonae
M10-12cm_MAG61	0	0	0	0	0	0	0	0	0	0	0	0	0	0	0	d__Bacteria	p__Chloroflexota	c__Dehalococcoidia	o__Dehalococcoidales	f__UBA2162	g__	s__
M108-111cm_MAG85	0	0	0	0	0	0	0	0	0	0	0	0	0	0	0	d__Bacteria	p__Planctomycetota	c__Phycisphaerae	o__UBA1845	f__UBA1845	g__SBAX01	s__
M129-131cm_MAG49	0	0	0	0	0	0	0	0	0	0	0	0	0	0	0	d__Bacteria	p__Dependentiae	c__Babeliae	o__Babeliales	f__Vermiphilaceae	g__JABSSP01	s__JABSSP01 sp013213985
M275-278cm_MAG39	0	0	0	0	0	0	0	0	0	0	0	0	0	0	0	d__Bacteria	p__Chloroflexota	c__Dehalococcoidia	o__DSTF01	f__RBG-16-68-14	g__SZUA-185	s__
M21-24cm_MAG7	0	0	0	0	0	0	0	0	0	0	0	0	0	0	0	d__Bacteria	p__Hydrogenedentota	c__Hydrogenedentia	o__Hydrogenedentiales	f__GCA-2746185	g__	s__
M129-131cm_MAG68	0	0	0	0	0	0	0	0	0	0	0	0	0	0	0	d__Bacteria	p__Planctomycetota	c__Phycisphaerae	o__Sedimentisphaerales	f__SG8-4	g__B140-G9	s__
M99-102cm_MAG58	0	0	0	0	0	0	0	0	0	0	0	0	0	0	0	d__Bacteria	p__Chloroflexota	c__Dehalococcoidia	o__UBA1151	f__UBA1151	g__	s__
M99-102cm_MAG78	0	0	0	0	0	0	0	0	0	0	0	0	0	0	0	d__Bacteria	p__Proteobacteria	c__Gammaproteobacteria	o__Pseudomonadales	f__HTCC2089	g__	s__
M120-123cm_MAG52	0	0	0	0	0	0	0	0	0	0	0	0	0	0	0	d__Bacteria	p__Patescibacteria	c__Paceibacteria	o__UBA9983_A	f__UBA2163	g__	s__
M21-24cm_MAG93	0	0	0	0	0	0	0	0	0	0	0	0	0	0	0	d__Archaea	p__Thermoproteota	c__Nitrososphaeria	o__Nitrososphaerales	f__	g__	s__
M15-18cm_MAG29	0	0	0	0	0	0	0	0	0	0	0	0	0	0	0	d__Bacteria	p__Chloroflexota	c__Dehalococcoidia	o__UBA3495	f__UBA3495	g__GCA-2707185	s__
M18-21cm_MAG42	0	0	0	0	0	0	0	0	1	1	0	0	1	1	1	d__Bacteria	p__Proteobacteria	c__Gammaproteobacteria	o__Pseudomonadales	f__HTCC2089	g__UBA4582	s__
M300-303cm_MAG29	0	0	0	0	0	0	0	0	0	0	0	0	0	0	0	d__Bacteria	p__UBP7_A	c__	o__	f__	g__	s__
M300-303cm_MAG3	0	0	0	0	0	0	0	0	0	0	0	0	0	0	0	d__Bacteria	p__Patescibacteria	c__Paceibacteria	o__Spechtbacterales	f__2-12-FULL-38-22	g__2-12-FULL-38-22	s__
M4-6cm_MAG67	0	0	0	0	0	0	0	0	0	0	0	0	0	0	0	d__Bacteria	p__RBG-13-61-14	c__RBG-13-61-14	o__	f__	g__	s__
M749-752cm_MAG44	0	0	0	0	0	0	0	0	0	0	0	0	0	0	0	d__Bacteria	p__SM23-31	c__SM23-31	o__SM23-31	f__SM23-31	g__	s__
M10-12cm_MAG70	0	0	0	0	0	0	0	0	0	0	0	0	0	0	0	d__Bacteria	p__Marinisomatota	c__SORT01	o__SORT01	f__SORT01	g__SORT01	s__SORT01 sp004402895
M120-123cm_MAG25	0	0	0	0	0	0	0	0	0	0	0	0	0	0	0	d__Bacteria	p__Chloroflexota	c__Dehalococcoidia	o__SZUA-161	f__SZUA-161	g__	s__
M407-410cm_MAG57	0	0	0	1	0	0	0	0	0	0	0	0	0	0	0	d__Archaea	p__Thermoproteota	c__Nitrososphaeria	o__Nitrososphaerales	f__Nitrosopumilaceae	g__Nitrosopumilus	s__
M21-24cm_MAG67	0	0	0	0	0	0	0	0	0	0	0	0	0	0	0	d__Bacteria	p__Patescibacteria	c__Gracilibacteria	o__Peribacterales	f__	g__	s__
M4-6cm_MAG69	0	0	0	0	0	0	0	0	0	0	0	0	0	0	0	d__Bacteria	p__Patescibacteria	c__ABY1	o__SG8-24	f__SG8-24	g__	s__
M10-12cm_MAG45	0	0	0	0	0	0	0	0	0	0	0	0	0	0	0	d__Bacteria	p__Chloroflexota	c__Dehalococcoidia	o__Dehalococcoidales	f__UBA5760	g__	s__
M108-111cm_MAG60	0	0	0	0	0	0	0	0	0	0	0	0	0	0	0	d__Bacteria	p__Patescibacteria	c__ABY1	o__CAIXNZ01	f__CAIXNZ01	g__	s__
M49-52cm_MAG75	0	0	0	0	0	0	0	0	0	0	0	0	0	0	0	d__Bacteria	p__Chloroflexota	c__Dehalococcoidia	o__SZUA-161	f__SZUA-161	g__	s__
M21-24cm_MAG46	0	0	0	0	0	0	0	0	0	0	0	0	0	0	0	d__Bacteria	p__Chloroflexota	c__Dehalococcoidia	o__SM23-28-2	f__RBG-16-64-32	g__RBG-16-64-32	s__
M0-1cm_MAG8	0	0	0	0	0	0	0	0	0	0	0	0	0	0	0	d__Bacteria	p__Chloroflexota	c__Dehalococcoidia	o__SM23-28-2	f__RBG-16-64-32	g__RBG-16-64-32	s__
M10-12cm_MAG75	0	0	0	0	0	0	0	0	0	0	0	0	0	0	0	d__Bacteria	p__Proteobacteria	c__Alphaproteobacteria	o__Sphingomonadales	f__SMXR01	g__SMXR01	s__SMXR01 sp004356215
M10-12cm_MAG15	0	0	0	0	0	0	0	0	0	0	0	0	0	0	0	d__Bacteria	p__Proteobacteria	c__Gammaproteobacteria	o__UBA4486	f__UBA4486	g__	s__
M149-152cm_MAG40	0	0	0	0	0	0	0	0	0	0	0	0	0	0	0	d__Bacteria	p__Planctomycetota	c__Phycisphaerae	o__UBA1845	f__UBA1845	g__SBAX01	s__
M108-111cm_MAG51	0	0	0	0	0	0	0	0	0	0	0	0	0	0	0	d__Bacteria	p__Patescibacteria	c__Paceibacteria	o__UBA6257	f__GWB1-50-10	g__	s__
M49-52cm_MAG64	0	0	0	0	0	0	0	0	0	0	0	0	0	0	0	d__Bacteria	p__Proteobacteria	c__Alphaproteobacteria	o__Sphingomonadales	f__SMXR01	g__SMXR01	s__
M0-1cm_MAG43	0	0	0	0	0	0	0	0	0	0	0	0	0	0	0	d__Archaea	p__Thermoproteota	c__Nitrososphaeria	o__Nitrososphaerales	f__Nitrosopumilaceae	g__DRGT01	s__
M28-31cm_MAG12	0	0	0	0	0	0	0	0	0	0	0	0	0	0	0	d__Bacteria	p__Chloroflexota	c__Dehalococcoidia	o__Dehalococcoidales	f__ARS1013	g__	s__
M275-278cm_MAG1	0	0	0	0	0	0	0	0	0	0	0	0	0	0	0	d__Bacteria	p__Bacteroidota	c__Bacteroidia	o__Cytophagales	f__Cyclobacteriaceae	g__SZUA-230	s__
M10-12cm_MAG6	0	0	0	0	0	0	0	0	0	0	0	0	0	0	0	d__Bacteria	p__Chloroflexota	c__Dehalococcoidia	o__SM23-28-2	f__RBG-16-64-32	g__CF-162	s__
M539-542cm_MAG64	0	0	0	0	0	0	0	0	0	0	0	0	0	0	0	d__Bacteria	p__Chloroflexota	c__Dehalococcoidia	o__UBA6952	f__SHYF01	g__	s__
M108-111cm_MAG59	0	0	0	0	0	0	0	0	0	0	0	0	0	0	0	d__Bacteria	p__Planctomycetota	c__Phycisphaerae	o__SM23-33	f__SM23-33	g__	s__
M78-81cm_MAG53	0	0	0	0	0	0	0	0	0	0	0	0	0	0	0	d__Bacteria	p__Planctomycetota	c__B129-G9	o__	f__	g__	s__
M28-31cm_MAG55	0	0	0	0	0	0	0	0	0	0	0	0	0	0	0	d__Bacteria	p__Chloroflexota	c__Dehalococcoidia	o__Dehalococcoidales	f__UBA5627	g__	s__
M120-123cm_MAG75	0	0	0	0	0	0	0	0	0	0	0	0	0	0	0	d__Bacteria	p__Chloroflexota	c__Dehalococcoidia	o__UBA1151	f__Bin127	g__UBA9455	s__
M15-18cm_MAG80	0	0	0	0	0	0	0	0	0	0	0	0	0	0	0	d__Archaea	p__Thermoproteota	c__Nitrososphaeria	o__Nitrososphaerales	f__UBA57	g__	s__
M120-123cm_MAG78	0	0	0	0	0	0	0	0	0	0	0	0	0	0	0	d__Archaea	p__Nanoarchaeota	c__Nanoarchaeia	o__Pacearchaeales	f__GW2011-AR1	g__	s__
M15-18cm_MAG37	0	0	0	0	0	0	0	0	0	0	0	0	0	0	0	d__Bacteria	p__Chloroflexota	c__Dehalococcoidia	o__SAR202	f__UBA11138	g__UBA1123	s__
M649-652cm_MAG17	0	0	0	0	0	0	0	0	0	0	0	0	0	0	0	d__Bacteria	p__Caldatribacteriota	c__JS1	o__SB-45	f__34-128	g__	s__
M21-24cm_MAG27	0	0	0	0	0	0	0	0	0	0	1	0	0	0	0	d__Bacteria	p__KSB1	c__UBA2214	o__JdFR-76	f__DREG01	g__	s__
M21-24cm_MAG3	0	0	0	0	0	0	0	0	0	0	0	0	0	0	0	d__Bacteria	p__SM23-31	c__SM23-31	o__	f__	g__	s__
M15-18cm_MAG76	0	0	0	0	0	0	0	0	0	0	0	0	0	0	0	d__Bacteria	p__Patescibacteria	c__	o__	f__	g__	s__
M120-123cm_MAG46	0	0	0	0	0	0	0	0	0	0	0	0	0	0	0	d__Bacteria	p__Planctomycetota	c__Phycisphaerae	o__Sedimentisphaerales	f__SG8-4	g__B140-G9	s__
M18-21cm_MAG72	0	0	0	0	0	0	0	0	0	0	0	0	0	1	0	d__Bacteria	p__Proteobacteria	c__Gammaproteobacteria	o__UBA4486	f__UBA4486	g__	s__
M300-303cm_MAG41	0	0	0	0	0	0	0	0	0	0	0	0	0	0	0	d__Bacteria	p__Chloroflexota	c__Dehalococcoidia	o__Dehalococcoidales	f__SOJS01	g__SOJS01	s__
M539-542cm_MAG20	0	0	0	0	0	0	0	0	0	0	0	0	0	0	0	d__Bacteria	p__Patescibacteria	c__Paceibacteria	o__Portnoybacterales	f__	g__	s__
M200-203cm_MAG21	1	0	0	0	0	0	0	0	0	0	0	0	0	0	0	d__Bacteria	p__Elusimicrobiota	c__Elusimicrobia	o__UBA1565	f__UBA1565	g__	s__
M539-542cm_MAG81	0	0	0	0	0	0	0	0	0	0	0	0	0	0	0	d__Bacteria	p__Planctomycetota	c__Phycisphaerae	o__JAAYCJ01	f__	g__	s__
M275-278cm_MAG5	0	0	0	0	0	0	0	0	0	0	0	0	0	0	0	d__Bacteria	p__Chloroflexota	c__Dehalococcoidia	o__SM23-28-2	f__RBG-16-64-32	g__RBG-16-64-32	s__
M49-52cm_MAG14	0	0	0	0	0	0	0	0	0	0	0	0	0	0	0	d__Bacteria	p__Patescibacteria	c__ABY1	o__CAIXNZ01	f__CAIXNZ01	g__	s__
M539-542cm_MAG82	0	0	0	0	0	0	0	0	0	0	0	0	0	0	0	d__Archaea	p__Thermoproteota	c__Nitrososphaeria	o__Nitrososphaerales	f__Nitrosopumilaceae	g__Nitrosopumilus	s__
M78-81cm_MAG89	0	0	0	0	0	0	0	0	0	0	0	0	0	0	0	d__Bacteria	p__Proteobacteria	c__	o__	f__	g__	s__
M49-52cm_MAG35	0	0	0	0	0	0	0	0	0	0	0	0	0	0	0	d__Bacteria	p__Proteobacteria	c__Gammaproteobacteria	o__Pseudomonadales	f__HTCC2089	g__	s__
M108-111cm_MAG82	0	0	0	0	0	0	0	0	0	0	0	0	0	0	0	d__Bacteria	p__Patescibacteria	c__Paceibacteria	o__Spechtbacterales	f__2-12-FULL-38-22	g__	s__
M129-131cm_MAG37	0	0	0	0	0	0	0	0	0	0	0	0	0	0	0	d__Bacteria	p__Planctomycetota	c__Phycisphaerae	o__Sedimentisphaerales	f__SG8-4	g__	s__
M15-18cm_MAG22	0	0	0	0	0	0	0	0	0	0	0	0	0	0	0	d__Archaea	p__Thermoproteota	c__Nitrososphaeria	o__Nitrososphaerales	f__Nitrosopumilaceae	g__Nitrosopumilus	s__
M300-303cm_MAG72	0	0	0	0	0	0	0	0	0	0	0	0	0	0	0	d__Bacteria	p__Chloroflexota	c__Dehalococcoidia	o__Dehalococcoidales	f__UBA5760	g__	s__
M4-6cm_MAG23	0	0	0	0	0	0	0	0	0	0	0	1	1	0	0	d__Bacteria	p__Proteobacteria	c__Gammaproteobacteria	o__Pseudomonadales	f__Pseudohongiellaceae	g__UBA9145	s__
M749-752cm_MAG35	0	0	0	0	0	0	0	0	0	0	0	0	0	0	0	d__Bacteria	p__Dependentiae	c__Babeliae	o__Babeliales	f__Vermiphilaceae	g__JABSSP01	s__JABSSP01 sp013213985
M108-111cm_MAG86	0	0	0	0	0	0	0	0	0	0	0	0	0	0	0	d__Bacteria	p__Patescibacteria	c__Paceibacteria	o__UBA6257	f__GWB1-50-10	g__DRGK01	s__
M749-752cm_MAG6	0	0	0	0	0	0	0	0	0	0	0	0	0	0	0	d__Bacteria	p__Proteobacteria	c__Alphaproteobacteria	o__Rhodospirillales	f__2-02-FULL-58-16	g__	s__
M10-12cm_MAG3	0	0	0	0	0	0	0	0	0	0	0	0	0	0	0	d__Bacteria	p__Patescibacteria	c__ABY1	o__BM507	f__VMTK01	g__	s__
M749-752cm_MAG14	0	0	0	0	0	0	0	0	0	0	0	0	0	0	0	d__Bacteria	p__Planctomycetota	c__Phycisphaerae	o__FEN-1346	f__	g__	s__
M10-12cm_MAG7	0	0	0	0	0	0	0	0	0	0	0	0	0	0	0	d__Bacteria	p__Gemmatimonadota	c__Gemmatimonadetes	o__Gemmatimonadales	f__GWC2-71-9	g__N074bin45	s__
M149-152cm_MAG82	0	0	0	0	0	0	0	0	0	0	0	0	0	0	0	d__Bacteria	p__Planctomycetota	c__UBA8742	o__UBA2392	f__UBA2392	g__	s__
M275-278cm_MAG62	1	0	0	0	0	0	0	0	0	0	0	0	0	0	0	d__Bacteria	p__Elusimicrobiota	c__Elusimicrobia	o__UBA1565	f__UBA1565	g__	s__
M78-81cm_MAG92	0	0	0	0	0	0	0	0	0	0	0	0	0	0	0	d__Bacteria	p__Proteobacteria	c__Gammaproteobacteria	o__Pseudomonadales	f__Moraxellaceae	g__Acinetobacter	s__Acinetobacter pittii
M275-278cm_MAG60	0	0	0	0	0	0	0	0	0	0	0	0	0	0	0	d__Bacteria	p__Dependentiae	c__Babeliae	o__Babeliales	f__Vermiphilaceae	g__JABSSP01	s__JABSSP01 sp013213985
M407-410cm_MAG4	0	0	0	0	0	0	0	0	0	0	0	0	0	0	0	d__Bacteria	p__Dependentiae	c__Babeliae	o__Babeliales	f__Vermiphilaceae	g__JABSSP01	s__JABSSP01 sp013213985
M649-652cm_MAG47	0	0	0	0	0	0	0	0	0	0	0	0	0	0	0	d__Bacteria	p__Planctomycetota	c__Phycisphaerae	o__Sedimentisphaerales	f__Anaerohalophaeraceae	g__B28-G16	s__
M49-52cm_MAG12	0	0	0	0	0	0	0	0	0	0	0	0	0	0	0	d__Bacteria	p__Verrucomicrobiota	c__Verrucomicrobiae	o__Opitutales	f__	g__	s__
M275-278cm_MAG14	0	0	0	0	0	0	0	0	0	0	0	0	0	0	0	d__Bacteria	p__Patescibacteria	c__Paceibacteria	o__Spechtbacterales	f__2-12-FULL-38-22	g__2-12-FULL-38-22	s__
M99-102cm_MAG19	0	0	0	0	0	0	0	0	0	0	0	0	0	0	0	d__Bacteria	p__Proteobacteria	c__Alphaproteobacteria	o__Sphingomonadales	f__SMXR01	g__SMXR01	s__
M0-1cm_MAG7	0	0	0	0	0	0	0	0	0	0	0	0	0	0	0	d__Bacteria	p__Marinisomatota	c__Marinisomatia	o__SCGC-AAA003-L08	f__TS1B11	g__	s__
M275-278cm_MAG64	0	0	0	0	0	0	0	0	0	0	0	0	0	0	0	d__Bacteria	p__Proteobacteria	c__Gammaproteobacteria	o__Pseudomonadales	f__Moraxellaceae	g__Acinetobacter	s__Acinetobacter johnsonii
M120-123cm_MAG23	0	0	0	0	0	0	0	0	0	0	0	0	0	0	0	d__Bacteria	p__Patescibacteria	c__Paceibacteria	o__UBA9983_A	f__UBA2163	g__	s__
M108-111cm_MAG83	0	0	0	0	0	0	0	0	0	0	0	0	0	0	0	d__Bacteria	p__Latescibacterota	c__Latescibacteria	o__Latescibacterales	f__Latescibacteraceae	g__	s__
M120-123cm_MAG90	0	0	0	0	0	0	0	0	0	0	0	0	0	0	0	d__Bacteria	p__Proteobacteria	c__Gammaproteobacteria	o__Pseudomonadales	f__HTCC2089	g__	s__
M407-410cm_MAG54	0	0	0	0	0	0	0	0	0	0	0	0	0	0	0	d__Bacteria	p__Bacteroidota	c__Bacteroidia	o__Cytophagales	f__Cyclobacteriaceae	g__SZUA-230	s__
M18-21cm_MAG64	0	0	0	0	0	0	0	0	0	0	0	0	0	0	0	d__Archaea	p__Nanoarchaeota	c__Nanoarchaeia	o__Woesearchaeales	f__GCA-2687795	g__	s__
M300-303cm_MAG37	0	0	0	0	0	0	0	0	0	0	0	0	0	0	0	d__Bacteria	p__Chloroflexota	c__Dehalococcoidia	o__Dehalococcoidales	f__ARS1013	g__ARS1013	s__
M49-52cm_MAG76	0	0	1	0	0	0	0	0	0	0	0	0	0	0	0	d__Bacteria	p__Elusimicrobiota	c__Elusimicrobia	o__UBA1565	f__UBA9628	g__	s__
M120-123cm_MAG83	0	0	0	0	0	0	0	0	0	0	0	0	0	0	0	d__Bacteria	p__Chloroflexota	c__Dehalococcoidia	o__Dehalococcoidales	f__UBA2162	g__	s__
M28-31cm_MAG52	0	0	0	0	0	0	0	0	0	0	0	0	0	0	0	d__Bacteria	p__Chloroflexota	c__Dehalococcoidia	o__SM23-28-2	f__RBG-16-64-32	g__	s__
M275-278cm_MAG63	0	0	0	0	0	0	0	0	0	0	0	0	0	0	0	d__Bacteria	p__Chloroflexota	c__Dehalococcoidia	o__Dehalococcoidales	f__UBA5760	g__GCA-2688105	s__
M539-542cm_MAG69	0	0	0	0	0	0	0	0	0	0	0	0	0	0	0	d__Bacteria	p__Patescibacteria	c__Gracilibacteria	o__UM-FILTER-43-11	f__UM-FILTER-43-11	g__	s__
M300-303cm_MAG16	0	0	0	0	0	0	0	0	0	0	0	0	0	0	0	d__Bacteria	p__Dependentiae	c__Babeliae	o__Babeliales	f__Vermiphilaceae	g__JABSSP01	s__JABSSP01 sp013213985
M78-81cm_MAG22	0	0	0	0	0	0	0	0	0	0	0	0	0	0	0	d__Bacteria	p__Dependentiae	c__Babeliae	o__Babeliales	f__Vermiphilaceae	g__JABSSP01	s__JABSSP01 sp013213985
M129-131cm_MAG76	0	0	0	0	0	0	0	0	0	0	0	0	0	0	0	d__Bacteria	p__Planctomycetota	c__Brocadiae	o__SM23-32	f__SM23-32	g__	s__
M49-52cm_MAG86	0	0	0	0	0	0	0	0	0	0	0	0	0	0	0	d__Bacteria	p__Chloroflexota	c__Dehalococcoidia	o__Dehalococcoidales	f__W111	g__	s__
M539-542cm_MAG7	0	0	0	0	0	0	0	0	0	0	0	0	0	0	0	d__Bacteria	p__Patescibacteria	c__Paceibacteria	o__Paceibacterales	f__RBG-13-36-15	g__RBG-13-36-15	s__RBG-13-36-15 sp011050465
M749-752cm_MAG10	0	0	1	0	0	0	0	0	0	0	0	0	0	0	0	d__Bacteria	p__Chloroflexota	c__Dehalococcoidia	o__Dehalococcoidales	f__UBA2162	g__	s__
M12-15cm_MAG85	0	0	0	0	0	0	0	0	0	0	0	0	0	0	0	d__Bacteria	p__Chloroflexota	c__Dehalococcoidia	o__Dehalococcoidales	f__UBA5760	g__	s__
M129-131cm_MAG36	0	0	0	0	0	0	0	0	0	0	0	0	0	0	0	d__Bacteria	p__Marinisomatota	c__SORT01	o__SORT01	f__SORT01	g__	s__
M108-111cm_MAG15	0	0	0	0	0	0	0	0	0	0	0	0	0	0	0	d__Bacteria	p__Omnitrophota	c__Koll11	o__4484-171	f__4484-171	g__	s__
M15-18cm_MAG31	0	0	0	0	0	0	0	0	0	0	0	0	0	0	0	d__Bacteria	p__Dependentiae	c__Babeliae	o__Babeliales	f__Vermiphilaceae	g__JABSSP01	s__JABSSP01 sp013213985
M200-203cm_MAG50	0	0	0	0	0	0	0	0	0	0	0	0	0	0	0	d__Bacteria	p__Planctomycetota	c__Phycisphaerae	o__UBA1845	f__UBA1845	g__SBAX01	s__

## Sheet: Table S3
Table S3. The information of carbon fixation pathways and coupled redox metabolism in autotrophic MAGs. Pathway completeness for DC/4HB, rGly, and roTCA was calculated as the percentage of detected KOs relative to all KOs defined for each pathway, whereas completeness of the remaining pathways was estimated using KEGG-Decoder.
Function	completeness	domain	phylum	class	order	family	genus	species	RuBisCo	CBB Cycle	rTCA Cycle	Wood-Ljungdahl	3-Hydroxypropionate Bicycle	4-Hydroxybutyrate/3-hydroxypropionate	DC/ 4HB	rGly	roTCA	chitinase	Mixed acid: Lactate	Mixed acid: Formate	Mixed acid: Formate to CO2 & H2	Mixed acid: Acetate	Mixed acid: Ethanol, Acetate to Acetylaldehyde	Mixed acid: Ethanol, Acetyl-CoA to Acetylaldehyde (reversible)	Methanogenesis via methanol	Methanogenesis via acetate	Methanogenesis via methylamine	Methanogenesis via trimethylamine	Methanogenesis via dimethylamine	Methanogenesis via CO2	Cytochrome c oxidase	Cytochrome c oxidase, cbb3-type	Cytochrome bd complex	NADH-quinone oxidoreductase	Na-NADH-ubiquinone oxidoreductase	NiFe hydrogenase	NAD-reducing hydrogenase	nitrogen fixation	ammonia oxidation (amo/pmmo)	hydroxylamine oxidation	NO2 oxidation	thiosulfate oxidation	sulfide oxidation	sulfur dioxygenase	NO3- reduction to NO2	NO3- reduction to NH4	NO2 reduction	NO reduction	N2O reduction
M120-123cm_MAG66	88.31	Archaea	Iainarchaeota	Iainarchaeia	Iainarchaeales	JACQJH01	g__	s__	1	0.88	0	0	0.12	0.1	0.285714	0.0952381	0.111111	0	0	0	0	0.5	0	0	0	0	0	0	0	0	0	0	0	0	0	0	0	0	0	0	0	0	0	0	0.285714	0	0	0	0
M21-24cm_MAG74	98.05	Archaea	Thermoproteota	Nitrososphaeria	Nitrososphaerales	Nitrosopumilaceae	g__Nitrosopumilus	s__Nitrosopumilus	0	0	0	0	0.18	0.7	0.428571	0.142857	0.611111	0	0	0	0	0.5	0	0	0	0	0	0	0	0.05	0.5	0	0	0.63	0	0	0	0	0.99	0	0	0	1	0	0.428571	0	0	1	0
M539-542cm_MAG72	98.54	Archaea	Thermoproteota	Nitrososphaeria	Nitrososphaerales	Nitrosopumilaceae	g__Nitrosopumilus	s__Nitrosopumilus	0	0	0	0	0.18	0.7	0.428571	0.142857	0.611111	0	0	0	0	0.5	0	0	0	0	0	0	0	0.05	0.5	0	0	0.63	0	0	0	0	0.33	0	0	0	1	0	0.428571	0	0	1	0
M78-81cm_MAG75	92.84	Archaea	Thermoproteota	Nitrososphaeria	Nitrososphaerales	Nitrosopumilaceae	g__Nitrosopumilus	s__Nitrosopumilus	0	0	0	0	0.18	0.7	0.428571	0.142857	0.611111	0	0	0	0	0.5	0	0	0	0	0	0	0	0.05	0.25	0	0	0.35	0	0	0	0	0	0	0	0	1	0	0.428571	0	0	1	0
M99-102cm_MAG18	96.11	Archaea	Thermoproteota	Nitrososphaeria	Nitrososphaerales	Nitrosopumilaceae	g__Nitrosopumilus	s__Nitrosopumilus	0	0	0	0	0.18	0.7	0.428571	0.142857	0.611111	0	0	0	0	0.5	0	0	0	0	0	0	0	0.05	0.5	0	0	0.63	0	0	0	0	0.99	0	0	0	1	0	0.428571	0	0	1	0
M539-542cm_MAG83	93.96	Bacteria	4484-113	4484-113	JAGGVC01	JAGGVC01	g__	s__	0	0	0	0	0.06	0.3	0.333333	0.285714	0.666667	0	1	0	0	0	0	0	0	0.33	0	0	0	0	1	0	0	0.98	0	0	0	0	0	1	0	0	0	0	0.333333	0.6	0	0	0
M129-131cm_MAG67	95.68	Bacteria	4484-113	4484-113	JAGGVC01	JAGGVC01	g__	s__	0	0	0	0	0.06	0.3	0.285714	0.333333	0.666667	0	1	0	0	0.5	0	0	0	0.33	0	0	0	0	1	0	0	0.98	0	0	0	0	0	0	0	0	0	0	0.285714	0.6	0	0	0
M78-81cm_MAG58	84.48	Bacteria	Acidobacteriota	UBA890	UBA890	UBA890	g__	s__	0	0	0	0	0.12	0.2	0.333333	0.428571	0.666667	0	0	0	0	0.5	1	1	0	0	0	0	0	0	1	0	0	0.77	0	0	0	0	0	1	1	0	0	0	0.333333	0.5	0.5	0	0
M78-81cm_MAG60	83.35	Bacteria	Acidobacteriota	UBA890	UBA890	WLXD01	g__WLXD01	s__	0	0	0	0	0.18	0.3	0.380952	0.47619	0.666667	0	0	0	0	0	0	1	0	0	0	1	0	0.05	0.5	0.25	0	0.91	1	0	0	0	0	1	1	0	1	0	0.380952	0.5	0.5	0	0
M149-152cm_MAG11	98.29	Bacteria	Actinomycetota	Acidimicrobiia	IMCC26256	JANYLB01	g__JANYLB01	s__	0	0	0	0.17	0.12	0.2	0.333333	0.380952	0.666667	0	0	0	0.167	1	1	0	0	0	0	0	0	0	0.5	0	1	0.98	0	0	0	0	0	0	0	0	0	0	0.333333	0	0	0	0
M649-652cm_MAG6	95.72	Bacteria	Actinomycetota	Acidimicrobiia	IMCC26256	JANYLB01	g__JANYLB01	s__	0	0	0	0.17	0.12	0.3	0.380952	0.380952	0.666667	0	0	0	0.167	1	1	0	0	0	0	0	0	0.05	0.5	0	1	0.98	0	0	0	0	0	0	0	0	0	0	0.380952	0	0	0	0
M407-410cm_MAG28	98.29	Bacteria	Actinomycetota	Acidimicrobiia	IMCC26256	JANYLB01	g__JANYLB01	s__	0	0	0	0.17	0.12	0.3	0.380952	0.380952	0.666667	0	0	0	0.167	1	1	0	0	0	0	0	0	0.05	0.5	0	1	0.98	0	0	0	0	0	0	0	0	0	0	0.380952	0	0	0	0
M0-1cm_MAG1	95.72	Bacteria	Actinomycetota	Acidimicrobiia	IMCC26256	JANYLB01	g__JANYLB01	s__	0	0	0	0.17	0.12	0.3	0.380952	0.380952	0.666667	0	0	0	0.167	1	1	0	0	0	0	0	0	0.05	0.5	0	1	0.98	0	0	0	0	0	0	0	0	0	0	0.380952	0	0	0	0
M275-278cm_MAG32	97.34	Bacteria	Actinomycetota	Acidimicrobiia	IMCC26256	JANYLB01	g__JANYLB01	s__	0	0	0	0.17	0.12	0.3	0.380952	0.380952	0.666667	0	0	0	0.167	1	1	0	0	0	0	0	0	0.05	0.75	0	1	0.98	0	0	0	0	0	0	0	0	0	0	0.380952	0	0	0	0
M12-15cm_MAG15	98.29	Bacteria	Actinomycetota	Acidimicrobiia	IMCC26256	JANYLB01	g__JANYLB01	s__	0	0	0	0.17	0.12	0.3	0.380952	0.380952	0.666667	0	0	0	0.167	1	1	0	0	0	0	0	0	0	0.5	0	1	0.98	0	0	0	0	0	0	0	0	0	0	0.380952	0	0	0	0
M539-542cm_MAG74	98.29	Bacteria	Actinomycetota	Acidimicrobiia	IMCC26256	JANYLB01	g__JANYLB01	s__	0	0	0	0.17	0.12	0.3	0.380952	0.380952	0.666667	0	0	0	0.167	1	1	0	0	0	0	0	0	0	0.5	0	1	0.98	0	0	0	0	0	0	0	0	0	0	0.380952	0	0	0	0
M78-81cm_MAG79	97.76	Bacteria	Actinomycetota	Acidimicrobiia	IMCC26256	JANYLB01	g__JANYLB01	s__	0	0	0	0.17	0.12	0.2	0.333333	0.380952	0.666667	0	0	0	0.167	1	1	0	0	0	0	0	0	0.05	0.5	0	1	0.98	0	0	0	0	0	0	0	0	0	0	0.333333	0	0	0	0
M300-303cm_MAG56	100	Bacteria	Actinomycetota	Acidimicrobiia	IMCC26256	JANYLB01	g__JANYLB01	s__	0	0	0	0.17	0.12	0.3	0.380952	0.380952	0.666667	0	0	0	0.167	1	1	0	0	0	0	0	0	0.05	0.5	0	1	0.98	0	0	0	0	0	0	0	0	0	0	0.380952	0	0	0	0
M10-12cm_MAG35	94.01	Bacteria	Actinomycetota	Acidimicrobiia	IMCC26256	JANYLB01	g__JANYLB01	s__	0	0	0	0.17	0.12	0.2	0.333333	0.380952	0.666667	0	0	0	0.167	1	1	0	0	0	0	0	0	0.05	0.5	0	0.5	0.98	0	0	0	0	0	0	0	0	0	0	0.333333	0	0	0	0
M21-24cm_MAG50	97.43	Bacteria	Actinomycetota	Acidimicrobiia	IMCC26256	JANYLB01	g__JANYLB01	s__	0	0	0	0.17	0.12	0.2	0.333333	0.380952	0.666667	0	0	0	0.167	1	1	0	0	0	0	0	0	0.05	0.5	0	1	0.98	0	0	0	0	0	0	0	0	0	0	0.333333	0	0	0	0
M129-131cm_MAG42	96.58	Bacteria	Actinomycetota	Acidimicrobiia	IMCC26256	JANYLB01	g__JANYLB01	s__	0	0	0	0.17	0.12	0.3	0.380952	0.380952	0.666667	0	0	0	0.167	1	1	0	0	0	0	0	0	0	0.5	0	1	0.98	0	0	0	0	0	0	0	0	0	0	0.380952	0	0	0	0
M99-102cm_MAG73	96.58	Bacteria	Actinomycetota	Acidimicrobiia	IMCC26256	JANYLB01	g__JANYLB01	s__	0	0	0	0.17	0.12	0.2	0.380952	0.380952	0.666667	0	0	0	0.167	1	1	0	0	0	0	0	0	0	0.75	0	1	0.98	0	0	0	0	0	0	0	0	0	0	0.380952	0	0	0	0
M749-752cm_MAG9	92.3	Bacteria	Actinomycetota	Acidimicrobiia	IMCC26256	JANYLB01	g__JANYLB01	s__	0	0	0	0.17	0.12	0.2	0.333333	0.333333	0.666667	0	0	0	0.167	1	1	0	0	0	0	0	0	0.05	0.5	0	1	0.98	0	0	0	0	0	0	0	0	0	0	0.333333	0	0	0	0
M28-31cm_MAG18	93.16	Bacteria	Actinomycetota	Acidimicrobiia	IMCC26256	JANYLB01	g__JANYLB01	s__	0	0	0	0.17	0.12	0.2	0.333333	0.380952	0.666667	0	0	0	0.167	1	1	0	0	0	0	0	0	0.05	0.5	0	0.5	0.98	0	0	0	0	0	0	0	0	0	0	0.333333	0	0	0	0
M200-203cm_MAG5	91.69	Bacteria	Actinomycetota	Acidimicrobiia	IMCC26256	JANYLB01	g__JANYLB01	s__	0	0	0	0.17	0.12	0.2	0.333333	0.333333	0.666667	0	0	0	0	1	1	0	0	0	0	0	0	0	0.5	0	0.5	0.98	0	0	0	0	0	0	0	0	0	0	0.333333	0	0	0	0
M18-21cm_MAG56	91.88	Bacteria	Actinomycetota	Acidimicrobiia	IMCC26256	JANYLB01	g__JANYLB01	s__	0	0	0	0	0.12	0.3	0.380952	0.380952	0.666667	0	0	0	0.167	1	1	0	0	0	0	0	0	0.05	0.5	0	1	0.91	0	0	0	0	0	0	0	0	0	0	0.380952	0	0	0	0
M15-18cm_MAG18	75.59	Bacteria	Actinomycetota	Acidimicrobiia	IMCC26256	JANYLB01	g__JANYLB01	s__	0	0	0	0.17	0.12	0.2	0.333333	0.380952	0.666667	0	0	0	0.167	0.5	1	0	0	0	0	0	0	0	0.5	0	1	0.91	0	0	0	0	0	0	0	0	0	0	0.333333	0	0	0	0
M120-123cm_MAG42	94.01	Bacteria	Actinomycetota	Acidimicrobiia	UBA5794	UBA5794	g__B3-G11	s__	0	0	0	0.17	0.18	0.2	0.428571	0.428571	0.777778	0	0	0	0	0	0	0	0	0	0	0	0	0	0.75	0.25	0	0.98	0	0	0	0	0	0	0	0	1	0	0.428571	0.2	0	0	0
M28-31cm_MAG7	82.14	Bacteria	Actinomycetota	Acidimicrobiia	UBA5794	UBA5794	g__B3-G11	s__	0	0	0	0.17	0.12	0.1	0.333333	0.380952	0.666667	0	0	0	0	0	0	0	0	0	0	0	0	0	0.75	0	0	0.98	0	0	0	0	0	0	1	0	1	0	0.333333	0	0	0	0
M0-1cm_MAG14	94.49	Bacteria	Actinomycetota	Acidimicrobiia	UBA5794	UBA5794	g__B3-G11	s__	0	0	0	0.17	0.18	0.2	0.428571	0.380952	0.777778	0	0	0	0	0	0	0	0	0	0	0	0	0	0.5	0	0	0.91	0	0	0	0	0	0	1	0	1	0	0.428571	0	0	0	0
M129-131cm_MAG30	94.87	Bacteria	Actinomycetota	Acidimicrobiia	UBA5794	UBA5794	g__B3-G11	s__	0	0	0	0.17	0.18	0.2	0.428571	0.380952	0.777778	0	0	0	0	0	0	0	0	0	0	0	0	0	0.75	0.25	0	0.91	0	0	0	0	0	0	1	0	1	0	0.428571	0	0	0	0
M200-203cm_MAG9	86.02	Bacteria	Actinomycetota	Acidimicrobiia	UBA5794	UBA5794	g__B3-G11	s__	0	0	0	0.17	0.18	0.2	0.428571	0.380952	0.777778	0	0	0	0	0.5	0	0	0	0	0	0	0	0	0.75	0	0	0.7	0	0	0	0	0	0	1	0	1	0	0.428571	0	0	0	0
M407-410cm_MAG23	85.99	Bacteria	Actinomycetota	Acidimicrobiia	UBA5794	UBA5794	g__B3-G11	s__	0	0	0	0.17	0.18	0.2	0.333333	0.428571	0.722222	0	0	0	0	0.5	1	0	0	0	0	0	0	0	0.75	0.25	0	0.84	0	0	0	0	0	0	1	0	1	0	0.333333	0	0	0	0
M12-15cm_MAG66	91.21	Bacteria	Actinomycetota	Acidimicrobiia	UBA5794	UBA5794	g__B3-G11	s__	0	0	0	0.17	0.18	0.1	0.428571	0.428571	0.777778	0	0	0	0	0.5	0	0	0	0	0	0	0	0	0.75	0.25	0	0.91	0	0	0	0	0	0	1	0	1	0	0.428571	0	0	0	0
M4-6cm_MAG22	91.02	Bacteria	Actinomycetota	Acidimicrobiia	UBA5794	UBA5794	g__B3-G11	s__	0	0	0	0.17	0.18	0.2	0.333333	0.380952	0.666667	0	0	0	0	1	0	0	0	0	0	0	0	0	0.75	0.25	0	0.91	0	0	0	0	0	0	1	0	1	0	0.333333	0	0	0	0
M539-542cm_MAG5	96.58	Bacteria	Actinomycetota	Acidimicrobiia	UBA5794	UBA5794	g__B3-G11	s__	0	0	0	0.17	0.18	0.2	0.428571	0.47619	0.833333	0	0	0	0	0	0	0	0	0	0	0	0	0	0.75	0.25	0	0.91	0	0	0	0	0	0	1	0	1	0	0.428571	0	0	0	0
M78-81cm_MAG13	94.87	Bacteria	Actinomycetota	Acidimicrobiia	UBA5794	UBA5794	g__B3-G11	s__	0	0	0	0	0.18	0.2	0.428571	0.428571	0.777778	0	0	0	0	0	1	0	0	0	0	0	0	0	0.75	0.25	0	0.91	0	0	0	0	0	0	1	0	1	0	0.428571	0	0	0	0
M49-52cm_MAG37	88.8	Bacteria	Actinomycetota	Acidimicrobiia	UBA5794	UBA5794	g__B3-G11	s__	0	0	0	0.17	0.18	0.2	0.428571	0.380952	0.666667	0	0	0	0	1	0	0	0	0	0	0	0	0	0.75	0	0	0.91	0	0	0	0	0	0	1	0	1	0	0.428571	0	0	0	0
M10-12cm_MAG28	85.67	Bacteria	Actinomycetota	Acidimicrobiia	UBA5794	UBA5794	g__B3-G11	s__	0	0	0	0.17	0.18	0.2	0.428571	0.333333	0.722222	0	0	0	0	0	0	0	0	0	0	0	0	0	0.25	0	0	0.84	0	0	0	0	0	0	1	0	1	0	0.428571	0	0	0	0
M99-102cm_MAG9	92.3	Bacteria	Actinomycetota	Acidimicrobiia	UBA5794	UBA5794	g__B3-G11	s__	0	0	0	0.17	0.18	0.2	0.428571	0.380952	0.777778	0	0	0	0	0	1	0	0	0	0	0	0	0	0.75	0	0	0.91	0	0	0	0	0	0	1	0	0	0	0.428571	0	0	0	0
M275-278cm_MAG3	89.43	Bacteria	Actinomycetota	Acidimicrobiia	UBA5794	UBA5794	g__B3-G11	s__	0	0	0	0.17	0.18	0.2	0.428571	0.47619	0.777778	0	0	0	0	0	1	0	0	0	0	0	0	0	0.75	0	0	0.91	0	0	0	0	0	0	1	0	1	0	0.428571	0	0	0	0
M149-152cm_MAG52	88.79	Bacteria	Actinomycetota	Acidimicrobiia	UBA5794	UBA5794	g__B3-G11	s__	0	0	0	0.17	0.18	0.2	0.428571	0.238095	0.722222	0	0	0	0	0	1	0	0	0	0	0	0	0	0.75	0	0	0.84	0	0	0	0	0	0	1	0	0	0	0.428571	0.2	0	0	0
M300-303cm_MAG40	98.29	Bacteria	Actinomycetota	Acidimicrobiia	UBA5794	UBA5794	g__B3-G11	s__B3-G11	0	0	0	0	0.18	0.2	0.428571	0.333333	0.666667	0	0	0	0	0	0	0	0	0	0	0	0	0	0.75	0	0	0.98	0	0	0	0	0	0	0	0	1	0	0.428571	0	0	0	0
M200-203cm_MAG2	94.87	Bacteria	Actinomycetota	Acidimicrobiia	UBA5794	UBA5794	g__B3-G11	s__B3-G11	0	0	0	0	0.18	0.2	0.428571	0.333333	0.666667	0	0	0	0	0	0	0	0	0	0	0	0	0	0.75	0	0	0.91	0	0	0	0	0	0	0	0	1	0	0.428571	0	0	0	0
M149-152cm_MAG23	97.43	Bacteria	Actinomycetota	Acidimicrobiia	UBA5794	UBA5794	g__B3-G11	s__B3-G11	0	0	0	0.17	0.18	0.2	0.428571	0.333333	0.777778	0	0	0	0	0	0	0	0	0	0	0	0	0	0.75	0	0	0.91	0	0	0	0	0	0	0	0	1	0	0.428571	0	0	0	0
M539-542cm_MAG54	97.43	Bacteria	Actinomycetota	Acidimicrobiia	UBA5794	UBA5794	g__B3-G11	s__B3-G11	0	0	0	0	0.18	0.2	0.428571	0.380952	0.777778	0	0	0	0	0	0	0	0	0	0	0	0	0	0.75	0	0	0.98	0	0	0	0	0	0	0	0	1	0	0.428571	0	0	0	0
M4-6cm_MAG31	97.43	Bacteria	Actinomycetota	Acidimicrobiia	UBA5794	UBA5794	g__B3-G11	s__B3-G11	0	0	0	0	0.18	0.2	0.428571	0.333333	0.777778	0	0	0	0	0	0	0	0	0	0	0	0	0	0.75	0	0	0.91	0	0	0	0	0	0	0	0	1	0	0.428571	0	0	0	0
M21-24cm_MAG75	88.69	Bacteria	Actinomycetota	Acidimicrobiia	UBA5794	UBA5794	g__B3-G11	s__B3-G11	0	0	0	0	0.18	0.2	0.380952	0.238095	0.666667	0	0	0	0	0	0	0	0	0	0	0	0	0	0	0	0	0.98	0	0	0	0	0	0	0	0	1	0	0.380952	0	0	0	0
M275-278cm_MAG36	97.43	Bacteria	Actinomycetota	Acidimicrobiia	UBA5794	UBA5794	g__B3-G11	s__B3-G11	0	0	0	0	0.18	0.2	0.428571	0.333333	0.777778	0	0	0	0	0	0	0	0	0	0	0	0	0	0.75	0	0	0.98	0	0	0	0	0	0	0	0	1	0	0.428571	0	0	0	0
M10-12cm_MAG42	95.72	Bacteria	Actinomycetota	Acidimicrobiia	UBA5794	UBA5794	g__B3-G11	s__B3-G11	0	0	0	0	0.18	0.2	0.428571	0.333333	0.777778	0	0	0	0	0	0	0	0	0	0	0	0	0	0.75	0	0	0.98	0	0	0	0	0	0	0	0	1	0	0.428571	0	0	0	0
M120-123cm_MAG37	94.87	Bacteria	Actinomycetota	Acidimicrobiia	UBA5794	UBA5794	g__B3-G11	s__B3-G11	0	0	0	0	0.18	0.2	0.428571	0.285714	0.722222	0	0	0	0	0	0	0	0	0	0	0	0	0	0.75	0	0	0.91	0	0	0	0	0	0	0	0	1	0	0.428571	0.2	0	0	0
M749-752cm_MAG37	98.29	Bacteria	Actinomycetota	Acidimicrobiia	UBA5794	UBA5794	g__B3-G11	s__B3-G11	0	0	0	0	0.18	0.2	0.428571	0.333333	0.777778	0	0	0	0	0	0	0	0	0	0	0	0	0	0.75	0	0	0.98	0	0	0	0	0	0	1	0	1	0	0.428571	0	0	0	0
M407-410cm_MAG45	98.29	Bacteria	Actinomycetota	Acidimicrobiia	UBA5794	UBA5794	g__B3-G11	s__B3-G11	0	0	0	0.17	0.18	0.2	0.428571	0.333333	0.777778	0	0	0	0	0	0	0	0	0	0	0	0	0	0.75	0	0	0.98	0	0	0	0	0	0	0	0	1	0	0.428571	0	0	0	0
M0-1cm_MAG49	100	Bacteria	Actinomycetota	Acidimicrobiia	UBA5794	UBA5794	g__B3-G11	s__B3-G11	0	0	0	0	0.18	0.2	0.428571	0.428571	0.777778	0	0	0	0	0	0	0	0	0	0	0	0	0	0.75	0	0	0.98	0	0	0	0	0	0	1	0	1	0	0.428571	0	0	0	0
M12-15cm_MAG86	97.43	Bacteria	Actinomycetota	Acidimicrobiia	UBA5794	UBA5794	g__B3-G11	s__B3-G11	0	0	0	0.17	0.18	0.2	0.428571	0.333333	0.666667	0	0	0	0	0	0	0	0	0	0	0	0	0	0.75	0	0	0.98	0	0	0	0	0	0	0	0	1	0	0.428571	0	0	0	0
M649-652cm_MAG58	96.58	Bacteria	Actinomycetota	Acidimicrobiia	UBA5794	UBA5794	g__B3-G11	s__B3-G11	0	0	0	0	0.18	0.2	0.428571	0.380952	0.777778	0	0	0	0	0	0	0	0	0	0	0	0	0	0.75	0	0	0.98	0	0	0	0	0	0	0	0	1	0	0.428571	0	0	0	0
M15-18cm_MAG73	95.64	Bacteria	Actinomycetota	Acidimicrobiia	UBA5794	UBA5794	g__B3-G11	s__B3-G11	0	0	0	0.17	0.18	0.2	0.428571	0.333333	0.722222	0	0	0	0	0	0	0	0	0	0	0	0	0	0.75	0	0	0.98	0	0	0	0	0	0	1	0	1	0	0.428571	0	0	0	0
M49-52cm_MAG40	96.58	Bacteria	Actinomycetota	Acidimicrobiia	UBA5794	UBA5794	g__B3-G11	s__B3-G11	0	0	0	0	0.18	0.2	0.428571	0.333333	0.833333	0	0	0	0	0	0	0	0	0	0	0	0	0	0.75	0	0	0.91	0	0	0	0	0	0	0	0	1	0	0.428571	0.25	0.25	0	0
M149-152cm_MAG61	98.29	Bacteria	Actinomycetota	Acidimicrobiia	UBA5794	UBA5794	g__B3-G11	s__B3-G11	0	0	0	0.17	0.18	0.2	0.380952	0.428571	0.777778	0	0	0	0	1	0	0	0	0	0	0	0	0	0.75	0	0	0.98	0	0	0	0	0	0	0	0	1	0	0.380952	0.6	0	0	0
M129-131cm_MAG33	98.29	Bacteria	Actinomycetota	Acidimicrobiia	UBA5794	UBA5794	g__B3-G11	s__B3-G11	0	0	0	0.17	0.18	0.2	0.380952	0.428571	0.777778	0	0	0	0	0.5	0	0	0	0	0	0	0	0	0.75	0	0	0.98	0	0	0	0	0	0	1	0	1	0	0.380952	0	0	0	0
M49-52cm_MAG60	98.29	Bacteria	Actinomycetota	Acidimicrobiia	UBA5794	UBA5794	g__B3-G11	s__B3-G11	0	0	0	0.17	0.18	0.2	0.380952	0.428571	0.777778	0	0	0	0	0.5	0	0	0	0	0	0	0	0	0.75	0	0	0.98	0	0	0	0	0	0	1	0	1	0	0.380952	0	0	0	0
M300-303cm_MAG21	96.58	Bacteria	Actinomycetota	Acidimicrobiia	UBA5794	UBA5794	g__B3-G11	s__B3-G11	0	0	0	0.17	0.18	0.2	0.380952	0.428571	0.777778	0	0	0	0	0	0	0	0	0	0	0	0	0	0.75	0	0	0.98	0	0	0	0	0	0	1	0	1	0	0.380952	0	0	0	0
M200-203cm_MAG64	97.43	Bacteria	Actinomycetota	Acidimicrobiia	UBA5794	UBA5794	g__B3-G11	s__B3-G11	0	0	0	0.17	0.18	0.2	0.380952	0.428571	0.777778	0	0	0	0	1	0	0	0	0	0	0	0	0	0.75	0	0	0.98	0	0	0	0	0	0	1	0	1	0	0.380952	0.6	0	0	0
M12-15cm_MAG32	94.87	Bacteria	Actinomycetota	Acidimicrobiia	UBA5794	UBA5794	g__B3-G11	s__B3-G11	0	0	0	0.17	0.18	0.2	0.380952	0.428571	0.777778	0	0	0	0	0.5	0	0	0	0	0	0	0	0	0.75	0	0	0.98	0	0	0	0	0	0	1	0	1	0	0.380952	0	0	0	0
M275-278cm_MAG44	98.29	Bacteria	Actinomycetota	Acidimicrobiia	UBA5794	UBA5794	g__B3-G11	s__B3-G11	0	0	0	0.17	0.18	0.2	0.380952	0.428571	0.777778	0	0	0	0	0.5	0	0	0	0	0	0	0	0	0.75	0	0	0.98	0	0	0	0	0	0	1	0	1	0	0.380952	0	0	0	0
M4-6cm_MAG11	98.29	Bacteria	Actinomycetota	Acidimicrobiia	UBA5794	UBA5794	g__B3-G11	s__B3-G11	0	0	0	0.17	0.18	0.2	0.380952	0.428571	0.777778	0	0	0	0	0	0	0	0	0	0	0	0	0	0.75	0	0	0.98	0	0	0	0	0	0	1	0	1	0	0.380952	0.6	0	0	0
M539-542cm_MAG1	97.43	Bacteria	Actinomycetota	Acidimicrobiia	UBA5794	UBA5794	g__B3-G11	s__B3-G11	0	0	0	0.17	0.18	0.2	0.380952	0.428571	0.777778	0	0	0	0	0	0	0	0	0	0	0	0	0	0.75	0	0	0.98	0	0	0	0	0	0	1	0	1	0	0.380952	0	0	0	0
M0-1cm_MAG22	97.86	Bacteria	Actinomycetota	Acidimicrobiia	UBA5794	UBA5794	g__B3-G11	s__B3-G11	0	0	0	0.17	0.18	0.2	0.380952	0.428571	0.777778	0	0	0	0	0.5	0	0	0	0	0	0	0	0	0.75	0	0	0.98	0	0	0	0	0	0	1	0	1	0	0.380952	0	0	0	0
M407-410cm_MAG31	97.43	Bacteria	Actinomycetota	Acidimicrobiia	UBA5794	UBA5794	g__B3-G11	s__B3-G11	0	0	0	0.17	0.18	0.2	0.380952	0.428571	0.777778	0	0	0	0	0.5	0	0	0	0	0	0	0	0	0.75	0	0	0.98	0	0	0	0	0	0	1	0	1	0	0.380952	0	0	0	0
M120-123cm_MAG3	97.43	Bacteria	Actinomycetota	Acidimicrobiia	UBA5794	UBA5794	g__B3-G11	s__B3-G11	0	0	0	0.17	0.18	0.2	0.380952	0.380952	0.777778	0	0	0	0	0	0	0	0	0	0	0	0	0	0.75	0	0	0.98	0	0	0	0	0	0	1	0	1	0	0.380952	0	0	0	0
M649-652cm_MAG40	86.75	Bacteria	Actinomycetota	Acidimicrobiia	UBA5794	UBA5794	g__B3-G11	s__B3-G11	0	0	0	0.17	0.18	0.2	0.380952	0.428571	0.777778	0	0	0	0	0	0	0	0	0	0	0	0	0	0.75	0	0	0.98	0	0	0	0	0	0	1	0	1	0	0.380952	0	0	0	0
M108-111cm_MAG12	98.29	Bacteria	Actinomycetota	Acidimicrobiia	UBA5794	UBA5794	g__B3-G11	s__B3-G11	0	0	0	0.17	0.18	0.2	0.380952	0.428571	0.777778	0	0	0	0	0.5	0	0	0	0	0	0	0	0	0.75	0	0	0.98	0	0	0	0	0	0	1	0	1	0	0.380952	0	0	0	0
M10-12cm_MAG78	98.29	Bacteria	Actinomycetota	Acidimicrobiia	UBA5794	UBA5794	g__B3-G11	s__B3-G11	0	0	0	0.17	0.18	0.2	0.380952	0.428571	0.777778	0	0	0	0	0	0	0	0	0	0	0	0	0	0.75	0	0	0.98	0	0	0	0	0	0	1	0	1	0	0.380952	0.6	0	0	0
M749-752cm_MAG31	76.84	Bacteria	Actinomycetota	Acidimicrobiia	UBA5794	UBA5794	g__B3-G11	s__B3-G11	0	0	0	0.17	0.18	0.2	0.380952	0.333333	0.666667	0	0	0	0	0	0	0	0	0	0	0	0	0	0.75	0	0	0.98	0	0	0	0	0	0	0	0	1	0	0.380952	0.2	0	0	0
M10-12cm_MAG65	98.29	Bacteria	Actinomycetota	Acidimicrobiia	UBA5794	UBA5794	g__B3-G11	s__B3-G11	0	0	0	0.17	0.12	0.2	0.333333	0.428571	0.666667	0	0	0	0	0.5	0	0	0	0	0	0	0	0	0.75	0	0	0.91	0	0	0	0	0	0	0	0	0	0	0.333333	0	0	0	0
M12-15cm_MAG77	94.44	Bacteria	Actinomycetota	Acidimicrobiia	UBA5794	UBA5794	g__B3-G11	s__B3-G11	0	0	0	0.17	0.12	0.2	0.380952	0.428571	0.666667	0	0	0	0	0.5	0	0	0	0	0	0	0	0	0.75	0	0	0.91	0	0	0	0	0	0	0	0	0	0	0.380952	0	0	0	0
M99-102cm_MAG43	98.71	Bacteria	Actinomycetota	Acidimicrobiia	UBA5794	UBA5794	g__B3-G11	s__B3-G11	0	0	0	0.17	0.12	0.2	0.380952	0.380952	0.666667	0	0	0	0	0.5	0	0	0	0	0	0	0	0	0.75	0	0	0.91	0	0	0	0	0	0	0	0	0	0	0.380952	0	0	0	0
M149-152cm_MAG17	97.43	Bacteria	Actinomycetota	Acidimicrobiia	UBA5794	UBA5794	g__B3-G11	s__B3-G11	0	0	0	0.17	0.12	0.2	0.380952	0.428571	0.666667	0	0	0	0	0.5	0	0	0	0	0	0	0	0	0.75	0.25	0	0.91	0	0	0	0	0	0	0	0	0	0	0.380952	0	0	0	0
M21-24cm_MAG11	84.18	Bacteria	Actinomycetota	Acidimicrobiia	UBA5794	UBA5794	g__B3-G11	s__B3-G11	0	0	0	0.17	0.12	0.2	0.380952	0.333333	0.666667	0	0	0	0	0.5	0	0	0	0	0	0	0	0	0.75	0	0	0.91	0	0	0	0	0	1	0	0	0	0	0.380952	0	0	0	0
M18-21cm_MAG2	68.37	Bacteria	Actinomycetota	Acidimicrobiia	UBA5794	UBA5794	g__BMS3BBIN02	s__	0	0	0	0.17	0.18	0.3	0.428571	0.238095	0.722222	0	0	0	0	0.5	1	0	0	0	0	0	0	0	0.5	0	0	0.91	0	0	0	0	0	0	0	0	0	0	0.428571	0	0	0	0
M15-18cm_MAG45	80.76	Bacteria	Actinomycetota	Acidimicrobiia	UBA5794	UBA5794	g__BMS3BBIN02	s__	0	0	0	0.17	0.18	0.3	0.47619	0.428571	0.777778	0	0	0	0	0.5	1	0	0	0	0	0	0	0	1	0	0	0.98	0	0	0	0	0	0	0	0	1	0	0.47619	0	0	1	0
M12-15cm_MAG40	91.88	Bacteria	Actinomycetota	Acidimicrobiia	UBA5794	UBA5794	g__BMS3BBIN02	s__	0	0	0	0.17	0.12	0.3	0.428571	0.285714	0.666667	0	0	0	0	0.5	1	0	0	0	0	0	0	0	0.75	0	0	0.77	0	0	0	0	0	0	0	0	1	0	0.428571	0	0	0	0
M649-652cm_MAG36	87.87	Bacteria	Actinomycetota	Acidimicrobiia	UBA5794	UBA5794	g__BMS3BBIN02	s__BMS3BBIN02	0	0	0	0.17	0.18	0.3	0.428571	0.333333	0.777778	0	0	0	0	0.5	0	0	0	0	0	0	0	0	0.25	0	0	0.91	0	0	0	0	0	0	0	0	0	0	0.428571	0	0	0	0
M300-303cm_MAG11	94.67	Bacteria	Actinomycetota	Acidimicrobiia	UBA5794	UBA5794	g__JACZST01	s__JACZST01	0	0	0	0.17	0.12	0.2	0.380952	0.238095	0.666667	0	0	0	0	1	0	0	0	0	0	0	0	0.05	1	0	0	0.98	0	0	0	0	0	0	0	0	1	0	0.380952	0	0	0	0
M21-24cm_MAG76	90.01	Bacteria	Actinomycetota	Acidimicrobiia	UBA5794	UBA5794	g__JACZST01	s__JACZST01	0	0	0	0.17	0.18	0.2	0.428571	0.428571	0.666667	0	0	0	0	1	0	0	0	0	0	0	0	0.05	1	0	0	0.91	0	0	0	0	0	0	0	0	1	0	0.428571	0	0	0	0
M649-652cm_MAG86	92.11	Bacteria	Actinomycetota	Acidimicrobiia	UBA5794	UBA5794	g__JACZST01	s__JACZST01	0	0	0	0.17	0.18	0.1	0.428571	0.428571	0.722222	0	0	0	0	1	0	0	0	0	0	0	0	0.05	1	0	0	0.98	0	0	0	0	0	0	0	0	1	0	0.428571	0.2	0	0	0
M15-18cm_MAG16	96.15	Bacteria	Actinomycetota	Acidimicrobiia	UBA5794	ZC4RG35	g__SZUA-217	s__SZUA-217	0	0	0	0.17	0.12	0.2	0.380952	0.380952	0.666667	0	0	0	0	1	0	0	0	0	0	0	0	0	0.75	0.25	0	0.98	0	0	0	0	0	0	0	0	0	0	0.380952	0	0	0	0
M12-15cm_MAG8	92.3	Bacteria	Actinomycetota	Acidimicrobiia	UBA5794	ZC4RG35	g__SZUA-217	s__SZUA-217	0	0	0	0.17	0.18	0.2	0.380952	0.380952	0.722222	0	0	0	0	1	1	0	0	0	0	0	0	0	0.75	0.25	0	0.98	0	0	0	0	0	0	0	0	0	0	0.380952	0	0	0	0
M749-752cm_MAG7	96.15	Bacteria	Actinomycetota	Acidimicrobiia	UBA5794	ZC4RG35	g__SZUA-217	s__SZUA-217	0	0	0	0.17	0.18	0.2	0.380952	0.380952	0.722222	0	0	0	0	1	1	0	0	0	0	0	0	0	0.75	0.25	0	0.98	0	0	0	0	0	0	0	0	0	0	0.380952	0.4	0	0	0
M0-1cm_MAG34	94.01	Bacteria	Actinomycetota	Acidimicrobiia	UBA5794	ZC4RG35	g__SZUA-217	s__SZUA-217	0	0	0	0.17	0.12	0.2	0.380952	0.380952	0.666667	0	0	0	0	1	1	0	0	0	0	0	0	0	0.75	0.25	0	0.98	0	0	0	0	0	0	0	0	0	0	0.380952	0	0	0	0
M21-24cm_MAG90	97.86	Bacteria	Actinomycetota	Acidimicrobiia	UBA5794	ZC4RG35	g__SZUA-217	s__SZUA-217	0	0	0	0.17	0.12	0.2	0.380952	0.380952	0.666667	0	0	0	0	1	1	0	0	0	0	0	0	0	0.75	0.25	0	0.98	0	0	0	0	0	0	0	0	0	0	0.380952	0	0	0	0
M275-278cm_MAG24	97.43	Bacteria	Actinomycetota	Acidimicrobiia	UBA5794	ZC4RG35	g__SZUA-217	s__SZUA-217	0	0	0	0.17	0.12	0.2	0.380952	0.380952	0.666667	0	0	0	0	1	1	0	0	0	0	0	0	0	0.75	0.25	0	0.98	0	0	0	0	0	0	0	0	0	0	0.380952	0	0	0	0
M49-52cm_MAG31	97.86	Bacteria	Actinomycetota	Acidimicrobiia	UBA5794	ZC4RG35	g__SZUA-217	s__SZUA-217	0	0	0	0.17	0.12	0.2	0.380952	0.380952	0.666667	0	0	0	0	1	1	0	0	0	0	0	0	0	0.75	0.25	0	0.98	0	0	0	0	0	0	0	0	0	0	0.380952	0	0	0	0
M300-303cm_MAG42	96.15	Bacteria	Actinomycetota	Acidimicrobiia	UBA5794	ZC4RG35	g__SZUA-217	s__SZUA-217	0	0	0	0.17	0.12	0.2	0.380952	0.380952	0.666667	0	0	0	0	1	1	0	0	0	0	0	0	0	0.75	0.25	0	0.98	0	0	0	0	0	0	0	0	0	0	0.380952	0	0	0	0
M649-652cm_MAG44	96.58	Bacteria	Actinomycetota	Acidimicrobiia	UBA5794	ZC4RG35	g__SZUA-217	s__SZUA-217	0	0	0	0.17	0.18	0.2	0.333333	0.380952	0.666667	0	0	0	0	1	1	0	0	0	0	0	0	0	0.75	0.25	0	0.98	0	0	0	0	0	0	0	0	0	0	0.333333	0	0	0	0
M99-102cm_MAG71	98.29	Bacteria	Actinomycetota	Acidimicrobiia	UBA5794	ZC4RG35	g__SZUA-217	s__SZUA-217	0	0	0	0.17	0.12	0.2	0.380952	0.380952	0.666667	0	0	0	0	1	1	0	0	0	0	0	0	0	0.75	0.25	0	0.98	0	0	0	0	0	0	0	0	0	0	0.380952	0	0	0	0
M300-303cm_MAG7	86.37	Bacteria	Aerophobota	Aerophobia	Aerophobales	AE-B3A	g__AE-B3A	s__	0	0	0	0.67	0.18	0.1	0.285714	0.190476	0.277778	0	0	0	0.167	0.5	0	0	0	0.66	0	0	0	0	0.25	0	0	0.07	0.67	0	0	0	0	0	0	0	1	0	0.285714	0	0	0	0
M108-111cm_MAG37	91.76	Bacteria	Aerophobota	Aerophobia	Aerophobales	AE-B3A	g__AE-B3A	s__	0	0	0	0.67	0.18	0.1	0.285714	0.333333	0.333333	0	0	0	0.167	0.5	0	0	0	0.99	0	0	0	0	0.25	0	0	0.07	0.67	0	0	0	0	0	0	0	1	0	0.285714	0	0	0	0
M200-203cm_MAG4	90.07	Bacteria	Aerophobota	Aerophobia	Aerophobales	AE-B3A	g__AE-B3A	s__	0	0	0	0.67	0.18	0.1	0.285714	0.190476	0.222222	0	0	0	0	0.5	0	0	0	0.66	0	0	0	0	0	0	0	0	0.67	0	0	0	0	0	0	0	1	0	0.285714	0	0	0	0
M99-102cm_MAG21	91.76	Bacteria	Aerophobota	Aerophobia	Aerophobales	AE-B3A	g__AE-B3A	s__	0	0	0	1	0.24	0.1	0.333333	0.333333	0.333333	0	0	0	0.167	0.5	0	0	0	0.99	0	0	0	0	0.25	0	0	0.07	0.67	0	0	0	0	0	0	0	1	0	0.333333	0	0	0	0
M275-278cm_MAG12	88.19	Bacteria	Aerophobota	Aerophobia	Aerophobales	AE-B3A	g__AE-B3A	s__	0	0	0	0.67	0.18	0.1	0.285714	0.333333	0.277778	0	0	0	0.167	0.5	0	0	0	0.99	0	0	0	0	0.25	0	0	0.07	0.67	0	0	0	0	0	0	0	1	0	0.285714	0	0	0	0
M10-12cm_MAG16	90.63	Bacteria	Aerophobota	Aerophobia	Aerophobales	AE-B3A	g__AE-B3A	s__	0	0	0	1	0.18	0.1	0.285714	0.333333	0.277778	0	0	0	0.167	0.5	0	0	0	0.99	0	1	0	0	0.25	0	0	0.07	0.67	0	0	0	0	0	0	0	1	0	0.285714	0	0	0	0
M12-15cm_MAG35	90.63	Bacteria	Aerophobota	Aerophobia	Aerophobales	AE-B3A	g__AE-B3A	s__	0	0	0	0.67	0.18	0.1	0.285714	0.333333	0.277778	0	0	0	0.167	0.5	1	0	0	0.99	0	0	0	0	0.25	0	0	0.07	0.67	0	0	0	0	0	0	0	1	0	0.285714	0	0	0	0
M15-18cm_MAG54	88.38	Bacteria	Aerophobota	Aerophobia	Aerophobales	AE-B3A	g__AE-B3A	s__	0	0	0	1	0.12	0.1	0.285714	0.333333	0.277778	0	0	0	0.167	0.5	0	0	0	0.99	0	0	0	0	0.25	0	0	0.07	0.67	0	0	0	0	0	0	0	1	0	0.285714	0	0	0	0
M539-542cm_MAG73	89.94	Bacteria	Aerophobota	Aerophobia	Aerophobales	AE-B3A	g__AE-B3A	s__	0	0	0	0.67	0.18	0.1	0.285714	0.333333	0.277778	0	0	0	0.167	0.5	0	0	0	0.99	0	0	0	0	0.25	0	0	0.07	0.67	0	0	0	0	0	0	0	0	0	0.285714	0	0	0	0
M18-21cm_MAG12	65.74	Bacteria	Aerophobota	Aerophobia	Aerophobales	AE-B3A	g__AE-B3A	s__	0	0	0	0.83	0.12	0	0.142857	0.190476	0.277778	0	0	0	0.167	0	0	0	0	0.66	0	0	0	0	0.25	0	0	0	0.67	0	0	0	0	0	0	0	0	0	0.142857	0	0	0	0
M120-123cm_MAG31	82.57	Bacteria	Aerophobota	Aerophobia	Aerophobales	AE-B3A	g__AE-B3A	s__	0	0	0	0.67	0.18	0.1	0.285714	0.142857	0.277778	0	0	0	0	0.5	0	0	0	0	0	0	0	0	0	0	0	0.07	0	0	0	0	0	0	0	0	1	0	0.285714	0	0	0	0
M649-652cm_MAG59	91.76	Bacteria	Aerophobota	Aerophobia	Aerophobales	AE-B3A	g__AE-B3A	s__	0	0	0	1	0.18	0.1	0.285714	0.333333	0.388889	0	0	0	0.167	0.5	0	0	0	0.99	0	0	0	0	0.25	0	0	0.07	0.67	0	0	0	0	0	0	0	1	0	0.285714	0	0	0	0
M539-542cm_MAG50	98.47	Bacteria	Bacillota	Bacilli	Brevibacillales	Brevibacillaceae	g__Brevibacillus	s__Brevibacillus	0	0	0	0	0.12	0.3	0.333333	0.52381	0.722222	0	0	0	0.167	1	1	1	0	0	0	0	0	0	1	0	1	0.77	0.17	0	0	0	0	0	0	0	1	0	0.333333	0	0	0	0
M49-52cm_MAG27	88.97	Bacteria	Bacteroidota	Bacteroidia	Bacteroidales	F082	g__GCA-002708315	s__	0	0	0	0	0.12	0.3	0.333333	0.285714	0.777778	0	0	0	0	1	1	0	0	0	0	0	0	0	1	0	0	0	1	0	0	0	0	1	0	0	0	0	0.333333	0.6	0	1	0
M10-12cm_MAG62	91.39	Bacteria	Bacteroidota	Bacteroidia	Bacteroidales	VadinHA17	g__JADFUQ01	s__JADFUQ01	0	0	0	0	0.12	0.1	0.285714	0.285714	0.666667	0	0	0	0	0.5	0	0	0	0	0	1	0	0	0	0	0	0.14	0.67	0	1	0	0	0	0	0	0	0	0.285714	0	0	0	0
M49-52cm_MAG92	97.84	Bacteria	Bacteroidota	Bacteroidia	Bacteroidales	VadinHA17	g__JADFUQ01	s__JADFUQ01	0	0	0	0	0.12	0.2	0.333333	0.380952	0.777778	0	0	0	0	1	1	0	0	0	0	1	0	0	0	0	0.5	0.14	1	0	1	0	0	0	0	0	0	0	0.333333	0	0	0	0
M78-81cm_MAG28	96.5	Bacteria	Bacteroidota	Bacteroidia	Bacteroidales	VadinHA17	g__JADFUQ01	s__JADFUQ01	0	0	0	0	0.12	0.1	0.333333	0.238095	0.777778	0	0	0	0	0.5	0	0	0	0	0	1	0	0	0	0	0	0.14	0.67	0	1	0	0	0	0	0	0	0	0.333333	0	0	0	0
M120-123cm_MAG13	94.35	Bacteria	Bacteroidota	Bacteroidia	Bacteroidales	VadinHA17	g__JADFUQ01	s__JADFUQ01	0	0	0	0	0.12	0.1	0.285714	0.380952	0.722222	0	0	0	0	1	0	0	0	0	0	1	0	0	0	0	0.5	0.14	0.67	0	1	0	0	0	0	0	0	0	0.285714	0	0	0	0
M0-1cm_MAG46	95.69	Bacteria	Bacteroidota	Bacteroidia	Bacteroidales	VadinHA17	g__JADFUQ01	s__JADFUQ01	0	0	0	0	0.12	0.1	0.285714	0.333333	0.666667	0	0	0	0	1	0	0	0	0	0	1	0	0	0	0	0	0.14	1	0	1	0	0	0	0	0	0	0	0.285714	0	0	0	0
M4-6cm_MAG36	96.23	Bacteria	Bacteroidota	Bacteroidia	Bacteroidales	VadinHA17	g__JADFUQ01	s__JADFUQ01	0	0	0	0	0.12	0.2	0.333333	0.238095	0.722222	0	0	0	0	0.5	0	0	0	0	0	1	0	0	0	0	0	0.14	1	0	1	0	0	0	0	0	0	0	0.333333	0	0	0	0
M649-652cm_MAG5	87.36	Bacteria	Bacteroidota	Bacteroidia	Bacteroidales	VadinHA17	g__JADFUQ01	s__JADFUQ01	0	0	0	0	0.12	0.2	0.238095	0.285714	0.666667	0	0	0	0	0.5	0	0	0	0	0	0	0	0	0	0	0	0.14	0.84	0	1	0	0	0	0	0	0	0	0.238095	0	0	0	0
M15-18cm_MAG60	87.63	Bacteria	Bacteroidota	Bacteroidia	Bacteroidales	VadinHA17	g__JADFUQ01	s__JADFUQ01	0	0	0	0	0.12	0.2	0.333333	0.333333	0.777778	0	0	0	0	0.5	1	0	0	0	0	0	0	0	0	0	0	0.14	1	0	1	0	0	0	0	0	0	0	0.333333	0	0	0	0
M28-31cm_MAG29	93.01	Bacteria	Bacteroidota	Bacteroidia	Bacteroidales	VadinHA17	g__JADFUQ01	s__JADFUQ01	0	0	0	0	0.12	0.2	0.333333	0.333333	0.777778	0	0	0	0	1	1	0	0	0	0	1	0	0	0	0	0	0.14	1	0	1	0	0	0	0	0.16	0	0	0.333333	0	0	0	0
M108-111cm_MAG38	65.01	Bacteria	Bacteroidota	Bacteroidia	Bacteroidales	VadinHA17	g__JADFUQ01	s__JADFUQ01	0	0	0	0	0.06	0.2	0.285714	0.190476	0.666667	0	0	0	0	0	0	0	0	0	0	1	0	0	0	0	0	0.14	0.17	0	0.75	0	0	0	0	0	0	0	0.285714	0.4	0	0	0
M28-31cm_MAG44	95.83	Bacteria	Bacteroidota	Bacteroidia	Cytophagales	Cyclobacteriaceae	g__SZUA-230	s__SZUA-230	0	0	0	0	0.24	0.4	0.428571	0.52381	0.722222	0	0	0	0.167	1	1	0	0	0	0	0	0	0	1	0	0.5	0.77	1	0	0	0	0	0	0	0	0	0	0.428571	1	0.5	1	0
M108-111cm_MAG17	94.34	Bacteria	Bacteroidota	Bacteroidia	Cytophagales	Cyclobacteriaceae	g__SZUA-230	s__SZUA-230	0	0	0	0	0.24	0.4	0.428571	0.47619	0.722222	0	0	0	0	1	1	0	0	0	0	0	0	0	1	0	0.5	0.77	1	0	0	0	0	0	0	0	1	0	0.428571	1	0.5	1	0
M78-81cm_MAG57	96.13	Bacteria	Bacteroidota	Bacteroidia	Cytophagales	Cyclobacteriaceae	g__SZUA-230	s__SZUA-230	0	0	0	0	0.24	0.4	0.428571	0.47619	0.722222	0	0	0	0	1	1	0	0	0	0	0	0	0	1	0	0.5	0.77	1	0	0	0	0	0	0	0	0	0	0.428571	1	0.5	0	0
M49-52cm_MAG13	95.23	Bacteria	Bacteroidota	Bacteroidia	Cytophagales	Cyclobacteriaceae	g__SZUA-230	s__SZUA-230	0	0	0	0	0.24	0.4	0.380952	0.47619	0.666667	0	0	0	0	1	1	0	0	0	0	0	0	0	1	0	0.5	0.77	1	0	0	0	0	0	0	0	0	0	0.380952	1	0.5	0	0
M149-152cm_MAG37	87.56	Bacteria	Bacteroidota	Bacteroidia	Cytophagales	Cyclobacteriaceae	g__SZUA-230	s__SZUA-230	0	0	0	0	0.24	0.4	0.380952	0.47619	0.666667	0	0	0	0	0.5	1	0	0	0	0	0	0	0	1	0	0	0.7	1	0	0	0	0	0	0	0	0	0	0.380952	1	0.5	0	0
M200-203cm_MAG57	61.26	Bacteria	Bacteroidota	Bacteroidia	Cytophagales	Cyclobacteriaceae	g__SZUA-230	s__SZUA-230	0	0	0	0	0.12	0.2	0.285714	0.285714	0.666667	0	0	0	0	0.5	0	0	0	0	0	0	0	0	1	0	0	0.14	0.5	0	0	0	0	0	0	0	0	0	0.285714	0.4	0.25	0	0
M28-31cm_MAG56	92.41	Bacteria	Bacteroidota	Bacteroidia	Flavobacteriales	Flavobacteriaceae	g__CG1-02-35-72	s__	0	0	0	0	0.24	0.3	0.380952	0.47619	0.833333	0	0	0	0.167	0	1	0	0	0	0	0	0	0	1	0.75	0	0.84	1	0	0	0	0	0	1	0	1	0	0.380952	0.6	0	0	0.5
M12-15cm_MAG76	84.27	Bacteria	Bacteroidota	Rhodothermia	Rhodothermales	Rubricoccaceae	g__JAHEJB01	s__JAHEJB01	0	0	0	0	0.24	0.2	0.380952	0.285714	0.722222	0	0	0	0	1	0	0	0	0	0	0	0	0	0.75	0	0	0.7	0	0	0	0	0	1	0	0	0	0	0.380952	0.4	0	0	0
M78-81cm_MAG31	65.32	Bacteria	Bacteroidota	Rhodothermia	Rhodothermales	UBA10348	g__	s__	0	0	0	0	0.18	0.1	0.333333	0.190476	0.722222	0	0	0	0	0.5	1	1	0	0	0	1	0	0	0.75	0	0.5	0.63	0	0	0	0	0	0	0	0	1	0	0.333333	0.2	0	0	0.5
M200-203cm_MAG23	96.08	Bacteria	Bacteroidota	Rhodothermia	Rhodothermales	UBA10348	g__JACZYK01	s__JACZYK01	0	0	0	0	0.24	0.3	0.333333	0.333333	0.666667	0	0	0	0	0.5	1	1	0	0	0	1	0	0	0.75	0	0.5	0.84	0	0	0	0	0	1	0	0	0	0	0.333333	0.6	0	1	0
M21-24cm_MAG84	97.74	Bacteria	Bacteroidota	Rhodothermia	Rhodothermales	UBA10348	g__N075bin62	s__N075bin62	0	0	0	0	0.24	0.3	0.380952	0.333333	0.777778	0	0	0	0	1	0	1	0	0	0	0	0	0	0.75	0	0.5	0.98	0	0	0	0	0	1	0	0	0	0	0.380952	0.6	0	1	0
M108-111cm_MAG40	92.62	Bacteria	Bacteroidota	Rhodothermia	Rhodothermales	UBA10348	g__UBA10348	s__	0	0	0	0	0.24	0.3	0.380952	0.333333	0.777778	0	0	0	0	0.5	1	1	0	0	0	1	0	0	1	0	0.5	0.91	0	0	0	0	0	0	0	0	1	0	0.380952	0.6	0	1	0.5
M120-123cm_MAG17	95.08	Bacteria	Bacteroidota	Rhodothermia	Rhodothermales	UBA10348	g__UBA10348	s__	0	0	0	0	0.24	0.3	0.380952	0.380952	0.777778	0	0	0	0.167	0.5	1	1	0	0	0	1	0	0	1	0	0	0.84	0	0	0	0	0	0	0	0	1	0	0.380952	0.6	0	2	0.5
M300-303cm_MAG25	88.76	Bacteria	CG03	CG03	CG03	CG03	g__	s__	0	0	0	0.67	0.06	0	0.0952381	0.285714	0.222222	0	0	0	0	0.5	0	0	0	0.33	0	0	0	0	0	0	0	0.14	0	0	0	0	0	0	0	0	0	0	0.0952381	0	0	0	0
M0-1cm_MAG30	87.19	Bacteria	CG03	CG03	CG03	CG03	g__	s__	0	0	0	0.67	0.12	0.2	0.190476	0.285714	0.222222	0	0	0	0	0.5	0	0	0	0.33	0	0	0	0	0	0	0	0.14	0.67	0	0	0	0	0	0	0	0	0	0.190476	0	0	0	0
M149-152cm_MAG39	87.53	Bacteria	CG03	CG03	CG03	CG03	g__	s__	0	0	0	0.67	0.12	0.2	0.190476	0.333333	0.222222	0	0	0	0	0.5	0	0	0	0.66	0	0	0	0	0.25	0	0	0.14	0	0	0	0	0	0	0	0	0	0	0.190476	0	0	0	0
M649-652cm_MAG13	66.03	Bacteria	CG03	CG03	CG03	CG03	g__	s__	0	0	0	0.67	0.06	0	0.0952381	0.238095	0.166667	0	0	0	0	0	0	0	0	0.33	0	0	0	0	0	0	0	0.14	0.17	0	0	0	0	0	0	0	0	0	0.0952381	0	0	0	0
M15-18cm_MAG14	75.03	Bacteria	Chloroflexota	Anaerolineae	Anaerolineales	UBA11579	g__VRUJ01	s__	0	0	0	0.17	0.12	0.1	0.380952	0.238095	0.666667	0	0	0	0.167	0.5	0	1	0	0	0	0	0	0	0.75	0	0	0.98	0	0	0	0	0	0	0	0	0	0	0.380952	0	0	0	0
M649-652cm_MAG62	87.27	Bacteria	Chloroflexota	Anaerolineae	Anaerolineales	UBA11579	g__VRUJ01	s__	0	0	0	0.17	0.06	0.2	0.333333	0.380952	0.666667	0	0	0	0	0	0	1	0	0	0	0	0	0	0.75	0	0	0.91	0	0	0	0	0	1	0	0	1	0	0.333333	0	0	0	0
M12-15cm_MAG12	56.06	Bacteria	Chloroflexota	Anaerolineae	Anaerolineales	Villigracilaceae	g__JAABUE01	s__	1	0.75	0	0	0.06	0.1	0.190476	0.047619	0.333333	0	0	0	0	0.5	0	0	0	0	0	0	0	0	0	0	0	0.84	0	0	0	0	0	0	0	0	0	0	0.190476	0	0	0	0
M0-1cm_MAG2	95.15	Bacteria	Chloroflexota	Anaerolineae	Anaerolineales	Villigracilaceae	g__JAABUE01	s__	0	0	0	0.5	0.18	0.2	0.428571	0.333333	0.833333	0	0	0	0	0	0	1	0	0.66	0	1	0	0	0.25	0	0	0.98	0	0	0	0	0	1	0	0	0	0	0.428571	0.6	0	0	0
M4-6cm_MAG29	93.33	Bacteria	Chloroflexota	Anaerolineae	Anaerolineales	Villigracilaceae	g__JAABUE01	s__	0	0	0	0.5	0.18	0.2	0.428571	0.333333	0.777778	0	0	0	0	0.5	0	1	0	0.66	0	1	0	0	0.25	0	0	0.98	0	0	0	0	0	0	0	0	0	0	0.428571	0.6	0.5	0	0
M275-278cm_MAG46	92.24	Bacteria	Chloroflexota	Anaerolineae	Anaerolineales	Villigracilaceae	g__JAABUE01	s__	0	0	0	0.5	0.18	0.2	0.333333	0.285714	0.722222	0	0	0	0	0.5	0	1	0	0.66	0	1	0	0	0.25	0	0	0.98	0	0	0	0	0	1	0	0	0	0	0.333333	0.6	0	0	0
M749-752cm_MAG29	95.15	Bacteria	Chloroflexota	Anaerolineae	Anaerolineales	Villigracilaceae	g__JAABUE01	s__	0	0	0	0.5	0.18	0.2	0.428571	0.285714	0.833333	0	0	0	0	0.5	0	1	0	0.66	0	1	0	0	0.25	0	0	0.84	0	0	0	0	0	1	0	0	0	0	0.428571	0.6	0	0	0
M407-410cm_MAG39	85.9	Bacteria	Chloroflexota	Anaerolineae	Anaerolineales	Villigracilaceae	g__JAABUE01	s__	0	0	0	0.5	0.18	0.2	0.428571	0.285714	0.833333	0	0	0	0	0.5	0	1	0	0.33	0	1	0	0	0.25	0	0	0.98	0	0	0	0	0	0	0	0	0	0	0.428571	0.6	0.25	0	0
M300-303cm_MAG62	88.48	Bacteria	Chloroflexota	Anaerolineae	Anaerolineales	Villigracilaceae	g__JAABUE01	s__	0	0	0	0.5	0.18	0.2	0.428571	0.333333	0.833333	0	0	0	0	0	0	1	0	0.66	0	1	0	0	0.25	0	0	0.98	0	0	0	0	0	1	0	0	0	0	0.428571	0.6	0	0	0
M200-203cm_MAG69	89.51	Bacteria	Chloroflexota	Anaerolineae	Anaerolineales	Villigracilaceae	g__JAABUE01	s__	0	0	0	0.5	0.18	0.3	0.428571	0.333333	0.666667	0	0	0	0	0	0	0	0	0.66	0	1	0	0	0.25	0	0	0.98	0	0	0	0	0	0	0	0	0	0	0.428571	0.6	0	0	0
M149-152cm_MAG64	88.78	Bacteria	Chloroflexota	Anaerolineae	Anaerolineales	Villigracilaceae	g__JAABUE01	s__	0	0	0	0.5	0.18	0.2	0.428571	0.285714	0.833333	0	0	0	0	0	0	0	0	0.66	0	1	0	0	0.25	0	0	0.98	0	0	0	0	0	0	0	0	0	0	0.428571	0.4	0	0	0
M539-542cm_MAG45	86.03	Bacteria	Chloroflexota	Anaerolineae	Anaerolineales	Villigracilaceae	g__JAABUE01	s__	0	0	0	0.5	0.06	0.2	0.380952	0.333333	0.722222	0	0	0	0	0.5	0	0	0	0.66	0	1	0	0	0.25	0	0	0.91	0	0	0	0	0	0	0	0	0	0	0.380952	0.6	0	0	0
M99-102cm_MAG61	80.9	Bacteria	Chloroflexota	Anaerolineae	Anaerolineales	Villigracilaceae	g__JAABUE01	s__	0	0	0	0.5	0.12	0.1	0.428571	0.333333	0.666667	0	0	0	0	0.5	0	1	0	0.66	0	1	0	0	0	0	0	0.98	0	0	0	0	0	0	0	0	0	0	0.428571	0.6	0	0	0
M49-52cm_MAG72	87.29	Bacteria	Chloroflexota	Dehalococcoidia	Dehalococcoidales	E44-bin46	g__E44-bin46	s__	0	0	0	0.67	0.12	0	0.333333	0.380952	0.166667	0	0	0	0.334	0.5	0	0	0	0.66	1	1	0.5	0	0	0	0	0.21	0	0	0	0	0	0	0	0	0	0	0.333333	0	0	0	0
M149-152cm_MAG31	68.97	Bacteria	Chloroflexota	Dehalococcoidia	Dehalococcoidales	E44-bin46	g__E44-bin46	s__	0	0	0	0.67	0.18	0.2	0.47619	0.285714	0.333333	0	0	0	0.167	0	0	0	0	0.66	1	1	0.5	0	0.25	0	0	0.14	0	0	0	0	0	0	0	0	0	0	0.47619	0	0	0	0
M78-81cm_MAG4	80.85	Bacteria	Chloroflexota	Dehalococcoidia	Dehalococcoidales	E44-bin46	g__E44-bin46	s__	0	0	0	0.67	0.12	0	0.333333	0.380952	0.111111	0	0	0	0.334	0.5	0	0	0	0.66	1	1	0.5	0	0	0	0	0.14	0	0	0	0	0	0	0	0	0	0	0.333333	0	0	0	0
M649-652cm_MAG45	71.78	Bacteria	Chloroflexota	Dehalococcoidia	Dehalococcoidales	E44-bin46	g__E44-bin46	s__	0	0	0	0.67	0.12	0	0.333333	0.285714	0.166667	0	0	0	0.167	0.5	0	0	0	0.66	1	1	0.5	0	0.5	0	0	0.14	0	0	0	0	0	0	0	0	0	0	0.333333	0	0	0	0
M99-102cm_MAG38	87.33	Bacteria	Chloroflexota	Dehalococcoidia	Dehalococcoidales	E44-bin46	g__E44-bin46	s__	0	0	0	0.67	0.06	0.2	0.428571	0.380952	0.277778	0	0	0	0.334	0.5	0	0	0	0.66	1	1	0.5	0	0.25	0	0	0.14	0	0	0	0	0	0	0	0	0	0	0.428571	0	0	0	0
M4-6cm_MAG61	84.63	Bacteria	Chloroflexota	Dehalococcoidia	Dehalococcoidales	E44-bin46	g__E44-bin46	s__	0	0	0	0.67	0.06	0	0.285714	0.428571	0.166667	0	0	0	0.167	0.5	0	0	0	0.66	1	1	0.5	0	0.25	0	0	0.14	0	0	0	0	0	0	0	0	0	0	0.285714	0	0	0	0
M12-15cm_MAG42	57.65	Bacteria	Chloroflexota	Dehalococcoidia	Dehalococcoidales	E44-bin46	g__E44-bin46	s__	0	0	0	0.67	0.12	0	0.333333	0.333333	0.222222	0	0	0	0.167	0.5	0	0	0	0.66	1	1	0.5	0	0.25	0	0	0.14	0	0	0	0	0	0	0	0	0	0	0.333333	0	0	0	0
M129-131cm_MAG61	86.79	Bacteria	Chloroflexota	Dehalococcoidia	Dehalococcoidales	E44-bin46	g__E44-bin46	s__	0	0	0	0.67	0.06	0.1	0.380952	0.333333	0.277778	0	0	0	0.334	0.5	0	0	0	0.66	1	1	0.5	0	0	0	0	0.14	0	0	0	0	0	0	0	0	0	0	0.380952	0	0	0	0
M300-303cm_MAG6	73.76	Bacteria	Chloroflexota	Dehalococcoidia	Dehalococcoidales	E44-bin46	g__E44-bin46	s__	0	0	0	0.67	0.06	0	0.285714	0.190476	0.222222	0	0	0	0.167	0	0	0	0	0.66	1	1	0.5	0	0	0	0	0.14	0	0	0	0	0	0	0	0	0	0	0.285714	0	0	0	0
M0-1cm_MAG24	86.79	Bacteria	Chloroflexota	Dehalococcoidia	Dehalococcoidales	E44-bin46	g__E44-bin46	s__	0	0	0	0.67	0.12	0.2	0.47619	0.238095	0.277778	0	0	0	0.334	0.5	0	0	0	0.66	1	1	0.5	0.05	0	0	0	0.14	0	0	0	0	0	0	0	0	0	0	0.47619	0	0	0	0
M407-410cm_MAG68	81.68	Bacteria	Chloroflexota	Dehalococcoidia	Dehalococcoidales	E44-bin46	g__E44-bin46	s__	0	0	0	0.67	0.12	0	0.428571	0.190476	0.277778	0	0	0	0.167	0	0	0	0	0.66	1	1	0.5	0	0.5	0	0	0.14	0	0	0	0.33	0	0	0	0	0	0	0.428571	0.4	0	0	0
M108-111cm_MAG48	63.09	Bacteria	Chloroflexota	Dehalococcoidia	Dehalococcoidales	E44-bin46	g__E44-bin46	s__	0	0	0	0.67	0.06	0	0.285714	0.285714	#N/A	0	0	0	0.167	0.5	0	0	0	0.66	0	0	0	0	0	0	0	0.14	0	0	0	0	0	0	0	0	1	0	0.285714	0	0	0	0
M539-542cm_MAG15	71.94	Bacteria	Chloroflexota	Dehalococcoidia	Dehalococcoidales	E44-bin46	g__E44-bin46	s__	0	0	0	0.67	0.12	0.2	0.47619	0.238095	0.277778	0	0	0	0.167	0.5	0	0	0.33	0.66	1	1	0.5	0.05	0.25	0	0	0.14	0	0	0	0.33	0	0	0	0	0	0	0.47619	0	0	0	0
M0-1cm_MAG25	61.88	Bacteria	Chloroflexota	Dehalococcoidia	Dehalococcoidales	JAUVZE01	g__JAUVZE01	s__	0	0	0	0.67	0.12	0.3	0.619048	0.380952	0.444444	0	0	0	0	0	0	0	0	0.33	1	1	0.5	0	0.25	0.25	0	0.49	0	0	0	0	0	0	0	0	0	0	0.619048	0	0	0	0
M300-303cm_MAG41	50.99	Bacteria	Chloroflexota	Dehalococcoidia	Dehalococcoidales	JAUVZE01	g__JAUVZE01	s__	0	0	0	0.67	0.12	0.3	0.571429	0.333333	0.333333	0	0	0	0	0	0	0	0	0.66	0	1	0	0	0	0	0	0.63	0	0	0	0	0	0	0	0	0	0	0.571429	0	0	0	0
M649-652cm_MAG34	70.29	Bacteria	Chloroflexota	Dehalococcoidia	Dehalococcoidales	JAUVZE01	g__JAUVZE01	s__	0	0	0	0.67	0.12	0.3	0.619048	0.380952	0.5	0	0	0	0	0.5	0	0	0.33	0.66	0	1	0	0.05	0.5	0	0	0.42	0	0	0	0	0	0	0	0	0	0	0.619048	0	0	0	0
M120-123cm_MAG87	65.34	Bacteria	Chloroflexota	Dehalococcoidia	Dehalococcoidales	JAUVZE01	g__JAUVZE01	s__	0	0	0	0.17	0.12	0.3	0.666667	0.380952	0.555556	0	0	0	0	0.5	0	0	0	0.33	0	1	0	0	0.5	0.25	0	0.49	0	0	0	0	0	0	0	0	0	0	0.666667	0	0	0	0
M4-6cm_MAG7	58.41	Bacteria	Chloroflexota	Dehalococcoidia	Dehalococcoidales	JAUVZE01	g__JAUVZE01	s__	0	0	0	0.33	0.18	0.2	0.666667	0.380952	0.555556	0	0	0	0.167	0.5	0	0	0.33	0.33	1	1	0.5	0.05	0	0	0	0.63	0	0	0	0	0	0	0	0	0	0	0.666667	0	0	0	0
M275-278cm_MAG34	84.81	Bacteria	Chloroflexota	Dehalococcoidia	Dehalococcoidales	RBG-16-60-22	g__JACZSH01	s__JACZSH01	0	0	0	0.67	0.12	0.2	0.47619	0.380952	0.166667	0	0	0	0	0.5	0	0	0	0.66	0	1	0	0	0	0	0	0.56	0	0	0	0	0	0	0	0	0	0	0.47619	0	0	0	0
M78-81cm_MAG6	86.79	Bacteria	Chloroflexota	Dehalococcoidia	Dehalococcoidales	RBG-16-60-22	g__JACZSH01	s__JACZSH01	0	0	0	0.67	0	0.2	0.238095	0.380952	0.111111	0	0	0	0	0.5	0	0	0	0.66	0	1	0	0	0	0	0	0.56	0	0	0	0	0	0	0	0	0	0	0.238095	0	0	0	0
M15-18cm_MAG2	88.77	Bacteria	Chloroflexota	Dehalococcoidia	Dehalococcoidales	RBG-16-60-22	g__JACZSH01	s__JACZSH01	0	0	0	0.67	0.12	0.2	0.428571	0.428571	0.222222	0	0	0	0	0.5	0	0	0	0.66	0	1	0	0	0	0	0	0.56	0	0	0	0	0	0	0	0	0	0	0.428571	0	0	0	0
M21-24cm_MAG64	87.29	Bacteria	Chloroflexota	Dehalococcoidia	Dehalococcoidales	RBG-16-60-22	g__JACZSH01	s__JACZSH01	0	0	0	0.67	0.12	0.2	0.47619	0.428571	0.166667	0	0	0	0	0.5	0	0	0	0.66	0	1	0	0	0.5	0	0	0.7	0	0	0	0	0	0	0	0	0	0	0.47619	0	0	0	0
M10-12cm_MAG56	90.59	Bacteria	Chloroflexota	Dehalococcoidia	Dehalococcoidales	RBG-16-60-22	g__JACZSH01	s__JACZSH01	0	0	0	0.67	0.06	0.2	0.285714	0.428571	0.166667	0	0	0	0	0.5	0	0	0	0.66	0	1	0	0	0	0	0	0.7	0	0	0	0	0	0	0	0	0	0	0.285714	0	0	0	0
M18-21cm_MAG82	72.64	Bacteria	Chloroflexota	Dehalococcoidia	Dehalococcoidales	RBG-16-60-22	g__JACZSH01	s__JACZSH01	0	0	0	0.67	0.12	0.2	0.52381	0.333333	0.222222	0	0	0	0	0.5	0	0	0	0.66	0	0	0	0	0	0	0	0.35	0	0	0	0	0	0	0	0	0	0	0.52381	0	0	0	0
M99-102cm_MAG74	54.53	Bacteria	Chloroflexota	Dehalococcoidia	Dehalococcoidales	UBA2162	g__	s__	0	0	0	0.67	0.06	0.2	0.333333	0.190476	0.111111	0	0	0	0	0	0	0	0	0.33	0	1	0	0	0.5	0	0	0.14	0	0	0	0	0	0	0	0	0	0	0.333333	0	0	0	0
M749-752cm_MAG10	50.1	Bacteria	Chloroflexota	Dehalococcoidia	Dehalococcoidales	UBA2162	g__	s__	0	0	0	0.67	0.06	0.1	0.333333	0.333333	0.111111	0	0	0	0.167	0.5	0	0	0	0.66	0	1	0	0	0.25	0	0	0.21	0	0	0	0.33	0	0	0	0	0	0	0.333333	0	0	0	0
M10-12cm_MAG48	62.81	Bacteria	Chloroflexota	Dehalococcoidia	Dehalococcoidales	UBA2162	g__JACQGQ01	s__	0	0	0	0.67	0.06	0.2	0.428571	0.333333	0.111111	0	0	0	0.334	0.5	0	1	0	0.33	0	1	0	0	0.25	0	0	0.49	0	0	0	0	0	0	0	0	0	0	0.428571	0	0	0	0
M12-15cm_MAG55	76.95	Bacteria	Chloroflexota	Dehalococcoidia	Dehalococcoidales	UBA2162	g__JACQGQ01	s__	0	0	0	0.67	0.12	0.2	0.47619	0.238095	0.277778	0	0	0	0	0	0	1	0	0.99	0	1	0	0	0.5	0	0	0.35	0	0	0	0	0	0	0	0	0	0	0.47619	0	0	0	0
M120-123cm_MAG83	50.31	Bacteria	Chloroflexota	Dehalococcoidia	Dehalococcoidales	UBA2162	g__JACQGQ01	s__	0	0	0	0.67	0.12	0.2	0.47619	0.238095	0.166667	0	0	0	0.167	0	0	1	0	0.66	0	1	0	0	0.5	0	0	0.28	0	0	0	0	0	0	0	0	0	0	0.47619	0	0	0	0
M275-278cm_MAG59	52.88	Bacteria	Chloroflexota	Dehalococcoidia	Dehalococcoidales	UBA2162	g__JACQGQ01	s__	0	0	0	0.67	0.06	0.2	0.52381	0.142857	0.333333	0	0	0	0	0.5	0	0	0	0.66	0	1	0	0	0	0	0	0.56	0	0	0	0	0	0	0	0	0	0	0.52381	0	0	0	0
M407-410cm_MAG32	62.27	Bacteria	Chloroflexota	Dehalococcoidia	Dehalococcoidales	UBA2162	g__JACQGQ01	s__	0	0	0	0.67	0.12	0.2	0.619048	0.142857	0.333333	0	0	0	0	0.5	0	0	0.33	0.66	0	1	0	0.05	0	0	0	0.56	0	0	0	0	0	0	0	0	0	0	0.619048	0	0	0	0
M78-81cm_MAG43	80.41	Bacteria	Chloroflexota	Dehalococcoidia	Dehalococcoidales		g__	s__	0	0	0	0.67	0.06	0.1	0.285714	0.238095	0.111111	0	0	0	0.167	0.5	0	0	0	0.66	0	0	0	0	0	0	0	0.7	0	0	0	0	0	0	0	0	1	0	0.285714	0	0	0	0
M539-542cm_MAG70	76.89	Bacteria	Chloroflexota	Dehalococcoidia	Dehalococcoidales		g__	s__	0	0	0	0.67	0.12	0.1	0.285714	0.285714	0.0555556	0	0	0	0.167	0.5	0	0	0	0.66	0	0	0	0	0.25	0	0	0.7	0	0	0	0	0	0	0	0	0	0	0.285714	0	0	0	0
M49-52cm_MAG81	75.9	Bacteria	Chloroflexota	Dehalococcoidia	Dehalococcoidales		g__	s__	0	0	0	0.67	0.06	0.1	0.238095	0.190476	0.111111	0	0	0	0	0.5	0	0	0	0.66	0	0	0	0	0	0	0	0.7	0	0	0	0	0	0	0	0	0	0	0.238095	0	0	0	0
M129-131cm_MAG27	67.1	Bacteria	Chloroflexota	Dehalococcoidia	Dehalococcoidales		g__	s__	0	0	0	0.67	0.12	0.1	0.285714	0.190476	0.0555556	0	0	0	0	0.5	0	0	0	0.99	0	0	0	0	0.25	0	0	0.63	0	0	0	0	0	0	0	0	0	0	0.285714	0	0	0	0
M4-6cm_MAG10	62.35	Bacteria	Chloroflexota	Dehalococcoidia	Dehalococcoidales		g__	s__	0	0	0	0.67	0.06	0.1	0.333333	0.142857	0.111111	0	0	0	0	0.5	0	0	0	0.66	0	0	0	0	0	0	0	0.63	0	0	0	0	0	0	0	0	0	0	0.333333	0	0	0	0
M108-111cm_MAG88	76.89	Bacteria	Chloroflexota	Dehalococcoidia	Dehalococcoidales		g__	s__	0	0	0	0.67	0.18	0.1	0.380952	0.285714	0.166667	0	0	0	0.167	0	0	0	0	0.66	0	0	0	0	0.25	0	0	0.56	0	0	0	0	0	0	0	0	0	0	0.380952	0	0	0	0
M200-203cm_MAG7	64.56	Bacteria	Chloroflexota	Dehalococcoidia	JACVQG01	JAHKAY01	g__JASLQE01	s__	0	0	0	0.83	0.12	0.3	0.47619	0.238095	0.333333	0	0	0	0.167	0	0	0	0.33	0.33	0	0	0	0.05	0.25	0	0	0.35	0	0	0	0	0	0	0	0	0	0	0.47619	0	0	0	0
M0-1cm_MAG55	70.61	Bacteria	Chloroflexota	Dehalococcoidia	QGNO01	JACPCL1	g__	s__	1	0.78	0	0	0.18	0.1	0.428571	0.142857	0.555556	0	0	0	0	0	1	0	0	0	0	0	0	0	0.75	0	0	0.49	0	0	0	0	0	0	0	0	0	0	0.428571	0.4	0	0	0
M49-52cm_MAG75	51.43	Bacteria	Chloroflexota	Dehalococcoidia	SZUA-161		g__	s__	0	0	0	0.67	0.12	0.2	0.52381	0.142857	0.388889	0	0	0	0.167	0.5	0	0	0	0.66	0	0	0	0	0	0	0	0.56	0	0	0	0	0	0	0	0	1	0	0.52381	0	0	0	0
M99-102cm_MAG40	71.28	Bacteria	Chloroflexota	Dehalococcoidia	SZUA-161		g__	s__	0	0	0	0.5	0.18	0.3	0.666667	0.190476	0.5	0	0	0	0.167	0.5	0	0	0	0.66	0	0	0	0	0.25	0	0	0.56	0	0	0	0.33	0	0	0	0	1	0	0.666667	0	0	0	0
M12-15cm_MAG43	93.72	Bacteria	Chloroflexota	Dehalococcoidia	UBA1151	UBA1151	g__GCA-2730555	s__GCA-2730555	0	0	0	0.17	0.18	0	0.333333	0.47619	0.722222	0	0	0	0	0.5	0	0	0	0	0	0	0	0	1	0.25	0	0.77	0	0	0	0	0	0	0	0	1	0	0.333333	0.2	0	1	0
M28-31cm_MAG63	81.44	Bacteria	Chloroflexota	Dehalococcoidia	UBA1151	UBA1151	g__JADFPB01	s__JADFPB01	0	0	0	0.17	0.18	0	0.380952	0.428571	0.666667	0	0	0	0	0.5	0	0	0	0	0	0	0	0	1	0	0	0.77	0	0	0	0	0	0	0	0	1	0	0.380952	0.6	0	0	0
M149-152cm_MAG5	95.8	Bacteria	Desulfobacterota	Desulfobacteria	Desulfobacterales	UBA2156	g__UBA2156	s__UBA2156	0	0	0	0.67	0.12	0.6	0.47619	0.52381	0.833333	0	0	0	0.334	0.5	1	0	0.33	0.33	1	1	0.5	0.15	0.25	0.5	0	0.07	1	0	0	0	0	0	1	0	1	0	0.47619	0.4	0.25	0	1
M275-278cm_MAG9	97.09	Bacteria	Desulfobacterota	Desulfobacteria	Desulfobacterales	UBA2156	g__UBA2156	s__UBA2156	0	0	0	0.67	0.12	0.6	0.47619	0.52381	0.833333	0	0	0	0.334	0.5	1	0	0.33	0.33	1	1	0.5	0.15	0.25	0.5	0	0.07	1	0	0	0	0	0	1	0	1	0	0.47619	0.4	0	0	1
M78-81cm_MAG27	96.45	Bacteria	Desulfobacterota	Desulfobacteria	Desulfobacterales	UBA2156	g__UBA2156	s__UBA2156	0	0	0	0.67	0.12	0.6	0.47619	0.52381	0.833333	0	0	0	0.334	0.5	1	0	0.33	0.66	1	1	0.5	0.15	0.25	0.5	0	0.07	1	0	0	0	0	0	1	0	1	0	0.47619	0.4	0.25	0	1
M0-1cm_MAG56	97.09	Bacteria	Desulfobacterota	Desulfobacteria	Desulfobacterales	UBA2156	g__UBA2156	s__UBA2156	0	0	0	0.67	0.12	0.6	0.47619	0.52381	0.833333	0	0	0	0.334	0.5	1	0	0.33	0.33	1	1	0.5	0.15	0.25	0.5	0	0.07	1	0	0	0	0	0	1	0	1	0	0.47619	0.4	0.25	0	1
M49-52cm_MAG32	95.16	Bacteria	Desulfobacterota	Desulfobacteria	Desulfobacterales	UBA2156	g__UBA2156	s__UBA2156	0	0	0	0.67	0.12	0.5	0.428571	0.52381	0.833333	0	0	0	0.334	0.5	0	0	0.33	0.66	1	1	0.5	0.15	0.25	0.5	0	0.07	1	0	0	0	0	0	0	0	1	0	0.428571	0	0	0	1
M10-12cm_MAG17	95.8	Bacteria	Desulfobacterota	Desulfobacteria	Desulfobacterales	UBA2156	g__UBA2156	s__UBA2156	0	0	0	0.67	0.12	0.5	0.428571	0.52381	0.833333	0	0	0	0.334	0.5	1	0	0.33	0.66	1	1	0.5	0.15	0.25	0.5	0	0.07	1	0	0	0	0	0	1	0	1	0	0.428571	0.4	0	0	1
M4-6cm_MAG48	95.8	Bacteria	Desulfobacterota	Desulfobacteria	Desulfobacterales	UBA2156	g__UBA2156	s__UBA2156	0	0	0	0.67	0.12	0.6	0.47619	0.52381	0.833333	0	0	0	0.334	0.5	1	0	0.33	0.66	1	1	0.5	0.15	0.25	0.5	0	0.07	1	0	0	0	0	0	1	0	1	0	0.47619	0.4	0.25	0	1
M300-303cm_MAG67	95.8	Bacteria	Desulfobacterota	Desulfobacteria	Desulfobacterales	UBA2156	g__UBA2156	s__UBA2156	0	0	0	0.67	0.12	0.6	0.47619	0.52381	0.833333	0	0	0	0.334	0.5	1	0	0.33	0.33	1	1	0.5	0.15	0.25	0.5	0	0.07	1	0	0	0	0	0	0	0	1	0	0.47619	0.4	0	0	1
M99-102cm_MAG81	95.8	Bacteria	Desulfobacterota	Desulfobacteria	Desulfobacterales	UBA2156	g__UBA2156	s__UBA2156	0	0	0	0.67	0.12	0.5	0.428571	0.52381	0.833333	0	0	0	0.334	0.5	1	0	0.33	0.66	1	1	0.5	0.15	0.25	0.5	0	0.07	1	0	0	0	0	0	1	0	1	0	0.428571	0.25	0.25	0	1
M12-15cm_MAG50	93.4	Bacteria	Desulfobacterota	Desulfobacteria	Desulfobacterales	UBA2156	g__UBA2156	s__UBA2156	0	0	0	0.67	0.12	0.5	0.428571	0.52381	0.833333	0	0	0	0.334	0.5	0	0	0.33	0.33	1	1	0.5	0.15	0.25	0.5	0	0.07	0.84	0	0	0	0	0	1	0	1	0	0.428571	0.4	0	0	1
M129-131cm_MAG20	97.09	Bacteria	Desulfobacterota	Desulfobacteria	Desulfobacterales	UBA2156	g__UBA2156	s__UBA2156	0	0	0	0.67	0.12	0.6	0.47619	0.52381	0.833333	0	0	0	0.334	0.5	1	0	0.33	0.66	1	1	0.5	0.15	0.25	0.5	0	0.07	1	0	0	0	0	0	1	0	1	0	0.47619	0.4	0	0	1
M108-111cm_MAG21	97.09	Bacteria	Desulfobacterota	Desulfobacteria	Desulfobacterales	UBA2156	g__UBA2156	s__UBA2156	0	0	0	0.67	0.12	0.6	0.47619	0.52381	0.833333	0	0	0	0.334	0.5	1	0	0.33	0.66	1	1	0.5	0.15	0.25	0.5	0	0.07	1	0	0	0	0	0	1	0	1	0	0.47619	0.4	0.25	0	1
M200-203cm_MAG45	96.45	Bacteria	Desulfobacterota	Desulfobacteria	Desulfobacterales	UBA2156	g__UBA2156	s__UBA2156	0	0	0	0.5	0.12	0.6	0.47619	0.52381	0.833333	0	0	0	0.334	0.5	1	0	0.33	0.66	1	1	0.5	0.15	0.25	0	0	0.07	1	0	0	0	0	0	1	0	1	0	0.47619	0.4	0.25	0	1
M649-652cm_MAG46	84.15	Bacteria	Desulfobacterota	Desulfobacteria	Desulfobacterales	UBA2156	g__UBA2156	s__UBA2156	0	0	0	0.5	0.12	0.6	0.428571	0.380952	0.722222	0	0	0	0.167	0	1	0	0.33	0.66	1	1	0.5	0.1	0.25	0.5	0	0.07	0.33	0	0	0	0	0	0	0	1	0	0.428571	0.25	0.25	0	0.5
M749-752cm_MAG1	70.1	Bacteria	Desulfobacterota	Desulfobacteria	Desulfobacterales	UBA2156	g__UBA2156	s__UBA2156	0	0	0	0.33	0	0.4	0.333333	0.428571	0.722222	0	0	0	0.334	0.5	0	0	0.33	0.33	1	1	0.5	0.1	0.25	0.5	0	0.07	0.33	0	0	0	0	0	0	0	1	0	0.333333	0.25	0.25	0	0
M649-652cm_MAG82	83.64	Bacteria	Elusimicrobiota	Elusimicrobia	UBA1565	UBA1565	g__	s__	0	0	0	0	0.12	0.3	0.428571	0.285714	0.666667	0	0	0	0	0.5	1	0	0	0	0	0	0	0	0	0	0	0.56	0.84	0	0	0.66	0	0	0	0	0	0	0.428571	0	0	0	0
M49-52cm_MAG38	92.06	Bacteria	Elusimicrobiota	Elusimicrobia	UBA1565	UBA1565	g__	s__	0	0	0	0	0.12	0.2	0.380952	0.285714	0.722222	0	0	0	0	0.5	1	0	0	0	0	0	0	0	0	0	0	0.35	1	0	0	0.66	0	0	0	0	0	0	0.380952	0.4	0	0	0
M99-102cm_MAG76	84.39	Bacteria	Elusimicrobiota	Elusimicrobia	UBA1565	UBA1565	g__	s__	0	0	0	0	0.12	0.3	0.428571	0.190476	0.722222	0	0	0	0	0.5	1	0	0	0	0	0	0	0	0	0	0	0.14	1	0	0	0.66	0	0	0	0	0	0	0.428571	0	0	0	0
M120-123cm_MAG34	90.25	Bacteria	Elusimicrobiota				g__	s__	0	0	0	0	0.18	0.1	0.380952	0.190476	0.666667	0	1	0	0.167	0.5	0	0	0	0	0	0	0	0	0	0	0	0.42	0.84	0	0	0	0	0	0	0	0	0	0.380952	0.4	0	0	0
M108-111cm_MAG53	79.5	Bacteria	GCA-001730085	JADFSZ01	JADFSZ01	JADFSZ01	g__JADFSZ01	s__JADFSZ01	0	0	0	0	0.18	0.2	0.333333	0.285714	0.666667	0	0	0	0	0.5	0	0	0	0	0	0	0	0	0.5	0	0	0.07	0.5	0	0	0	0	0	0	0	0	0	0.333333	0	0	0	0
M4-6cm_MAG66	86.68	Bacteria	Gemmatimonadota	Gemmatimonadetes	Gemmatimonadales	GWC2-71-9	g__B3T1B10	s__B3T1B10	0	0	0	0	0.24	0.3	0.380952	0.380952	0.722222	0	0	0	0	0.5	1	0	0	0	0	0	0	0	1	0	0	0.91	0	0	0	0	0	1	0	0	0	0	0.380952	0.4	0	0	0
M28-31cm_MAG31	96.4	Bacteria	Gemmatimonadota	Gemmatimonadetes	Gemmatimonadales	GWC2-71-9	g__B3T1B10	s__B3T1B10	0	0	0	0	0.18	0.3	0.333333	0.428571	0.722222	0	0	0	0.167	0.5	1	0	0	0	0	0	0	0	1	0	0.5	0.91	0	0	0	0	0	0	0	0.16	1	0	0.333333	0.6	0	0	0
M129-131cm_MAG65	92.79	Bacteria	Gemmatimonadota	Gemmatimonadetes	Gemmatimonadales	GWC2-71-9	g__B3T1B10	s__B3T1B10	0	0	0	0	0.18	0.3	0.333333	0.47619	0.666667	0	0	0	0.167	0.5	1	0	0	0	0	0	0	0	1	0	0	0.84	0	0	0	0	0	0	0	0.16	0	0	0.333333	0.6	0	0	0
M200-203cm_MAG48	93.34	Bacteria	Gemmatimonadota	Gemmatimonadetes	Gemmatimonadales	GWC2-71-9	g__B3T1B10	s__B3T1B10	0	0	0	0	0.18	0.3	0.333333	0.380952	0.666667	0	0	0	0.167	0.5	1	0	0	0	0	0	0	0	1	0	0.5	0.91	0	0	0	0	0	0	0	0	0	0	0.333333	0	0	0	0
M78-81cm_MAG44	95.53	Bacteria	Gemmatimonadota	Gemmatimonadetes	Gemmatimonadales	GWC2-71-9	g__B3T1B10	s__B3T1B10	0	0	0	0	0.18	0.3	0.333333	0.428571	0.666667	0	0	0	0.167	0.5	1	0	0	0	0	0	0	0	1	0	0.5	0.91	0	0	0	0	0	0	0	0	0	0	0.333333	0.8	0.5	1	0
M407-410cm_MAG10	95.53	Bacteria	Gemmatimonadota	Gemmatimonadetes	Gemmatimonadales	GWC2-71-9	g__B3T1B10	s__B3T1B10	0	0	0	0	0.18	0.3	0.333333	0.380952	0.722222	0	0	0	0.167	0.5	1	0	0	0	0	0	0	0	1	0	0.5	0.91	0	0	0	0	0	0	0	0.16	0	0	0.333333	1	0.5	1	0
M149-152cm_MAG12	94.5	Bacteria	Gemmatimonadota	Gemmatimonadetes	Gemmatimonadales	GWC2-71-9	g__B3T1B10	s__B3T1B10	0	0	0	0	0.18	0.3	0.333333	0.380952	0.722222	0	0	0	0.167	0.5	1	0	0	0	0	0	0	0	1	0	0.5	0.91	0	0	0	0	0	0	0	0.16	0	0	0.333333	1	0.5	1	0.5
M539-542cm_MAG8	96.7	Bacteria	Gemmatimonadota	Gemmatimonadetes	Gemmatimonadales	GWC2-71-9	g__B3T1B10	s__B3T1B10	0	0	0	0	0.18	0.3	0.333333	0.47619	0.722222	0	0	0	0.167	0.5	1	0	0	0	0	0	0	0	0.75	0	0.5	0.84	0	0	0	0	0	0	0	0.16	0	0	0.333333	1	0.5	1	0
M99-102cm_MAG1	95.6	Bacteria	Gemmatimonadota	Gemmatimonadetes	Gemmatimonadales	GWC2-71-9	g__B3T1B10	s__B3T1B10	0	0	0	0	0.18	0.3	0.333333	0.47619	0.722222	0	0	0	0.167	0.5	1	0	0	0	0	0	0	0	1	0	0.5	0.91	0	0	0	0	0	0	0	0.16	0	0	0.333333	1	0.75	1	0
M275-278cm_MAG61	97.8	Bacteria	Gemmatimonadota	Gemmatimonadetes	Gemmatimonadales	GWC2-71-9	g__B3T1B10	s__B3T1B10	0	0	0	0	0.18	0.3	0.333333	0.428571	0.722222	0	0	0	0.167	0.5	1	0	0	0	0	0	0	0	0.75	0	0.5	0.91	0	0	0	0	0	0	0	0.16	0	0	0.333333	1	0.5	1	0
M49-52cm_MAG68	96.7	Bacteria	Gemmatimonadota	Gemmatimonadetes	Gemmatimonadales	GWC2-71-9	g__B3T1B10	s__B3T1B10	0	0	0	0	0.18	0.3	0.333333	0.428571	0.722222	0	0	0	0	0.5	1	0	0	0	0	0	0	0	0.75	0	0.5	0.91	0	0	0	0	0	0	0	0.16	0	0	0.333333	1	0.5	1	0
M749-752cm_MAG23	97.73	Bacteria	Gemmatimonadota	Gemmatimonadetes	Gemmatimonadales	GWC2-71-9	g__B3T1B10	s__B3T1B10	0	0	0	0	0.18	0.3	0.428571	0.47619	0.722222	0	0	0	0.167	0.5	1	0	0	0	0	0	0	0	0.75	0	0	0.91	0	0	0	0	0	0	0	0.16	1	0	0.428571	0.8	0.5	0	0.5
M300-303cm_MAG70	96.7	Bacteria	Gemmatimonadota	Gemmatimonadetes	Gemmatimonadales	GWC2-71-9	g__B3T1B10	s__B3T1B10	0	0	0	0.17	0.18	0.3	0.333333	0.47619	0.722222	0	0	0	0.167	0.5	1	0	0	0	0	0	0	0	0.75	0	0.5	0.91	0	0	0	0	0	0	0	0.16	0	0	0.333333	0.8	0.5	0	0
M108-111cm_MAG87	94.44	Bacteria	Gemmatimonadota	Gemmatimonadetes	Gemmatimonadales	GWC2-71-9	g__B3T1B10	s__B3T1B10	0	0	0	0	0.24	0.2	0.52381	0.428571	0.777778	0	0	0	0	0.5	1	0	0	0	0	0	0	0	1	0	0.5	0.91	0	0	0	0	0	1	0	0.16	1	0	0.52381	0.6	0	0	0.5
M120-123cm_MAG93	97.8	Bacteria	Gemmatimonadota	Gemmatimonadetes	Gemmatimonadales	GWC2-71-9	g__B3T1B10	s__B3T1B10	0	0	0	0	0.24	0.3	0.47619	0.428571	0.722222	0	0	0	0	0.5	1	0	0	0	0	0	0	0	1	0	0.5	0.91	0	0	0	0	0	1	0	0.16	1	0	0.47619	0.6	0	0	0.5
M15-18cm_MAG24	89.43	Bacteria	Gemmatimonadota	Gemmatimonadetes	Gemmatimonadales	GWC2-71-9	g__B3T1B10	s__B3T1B10	0	0	0	0	0.12	0.2	0.333333	0.380952	0.666667	0	0	0	0	0	1	0	0	0	0	0	0	0	1	0	0.5	0.91	0	0	0	0	0	1	0	0.16	0	0	0.333333	0	0	1	0
M300-303cm_MAG13	97.8	Bacteria	Gemmatimonadota	Gemmatimonadetes	Longimicrobiales	UBA6960	g__JACZXQ01	s__JACZXQ01	0	0	0	0.17	0.18	0.3	0.333333	0.428571	0.666667	0	0	0	0.167	0.5	1	0	0	0	0	0	0	0	1	0	0.5	0.84	0	0	0	0	0	0	0	0	0	0	0.333333	0.6	0	1	0
M21-24cm_MAG16	94	Bacteria	Gemmatimonadota	Gemmatimonadetes	Longimicrobiales	UBA6960	g__UBA1138	s__UBA1138	0	0	0	0	0.24	0.3	0.380952	0.333333	0.666667	0	0	0	0	0.5	1	0	0	0	0	0	0	0.05	1	0	0.5	0.91	0	0	0	0	0	0	0	0.16	0	0	0.380952	0	0	1	0
M12-15cm_MAG94	86.33	Bacteria	Gemmatimonadota	Gemmatimonadetes	Longimicrobiales	UBA6960	g__UBA822	s__UBA822	0	0	0	0	0.12	0.2	0.285714	0.428571	0.666667	0	0	0	0	0.5	0	0	0	0	0	0	0	0	1	0.25	0.5	0.91	0	0	0	0	0	0	0	0.16	0	0	0.285714	0	0	0	0
M15-18cm_MAG33	85.13	Bacteria	Gemmatimonadota	Gemmatimonadetes	Longimicrobiales	UBA6960	g__UBA822	s__UBA822	0	0	0	0	0.18	0.3	0.285714	0.428571	0.666667	0	0	0	0	0.5	0	0	0	0	0	0	0	0	0	0.25	0.5	0.91	0	0	0	0	0	0	0	0.16	0	0	0.285714	0	0	0	0
M18-21cm_MAG80	69.27	Bacteria	Gemmatimonadota	Gemmatimonadetes	Longimicrobiales	UBA6960	g__UBA822	s__UBA822	0	0	0	0	0.18	0.3	0.333333	0.428571	0.777778	0	0	0	0	0.5	0	0	0	0	0	0	0	0	0	0.25	0.5	0.91	0	0	0	0	0	1	0	0.16	0	0	0.333333	0.4	0	0	0
M28-31cm_MAG67	94.5	Bacteria	Hydrogenedentota	Hydrogenedentia	Hydrogenedentiales	GCA-2746185	g__JASJYE01	s__JASJYE01	0	0	0	0	0.18	0.3	0.238095	0.333333	0.666667	0	0	0	0	0.5	0	0	0	0	0	0	0	0	1	0	0.5	0.49	0.84	0	0	0	0	0	0	0	0	0	0.238095	0.6	0	1	0
M18-21cm_MAG65	96.7	Bacteria	JdFR-76	JdFR-76	JdFR-76	DREG01	g__JADFJB01	s__JADFJB01	0	0	0	0.17	0.18	0.2	0.333333	0.47619	0.666667	0	0	0	0.167	0.5	1	0	0	0	0	0	0	0	1	0	0.5	0.98	0	0	0	0	0	0	0	0	0	0	0.333333	0	0	1	0
M108-111cm_MAG83	50.44	Bacteria	Latescibacterota	Latescibacteria	Latescibacterales	Latescibacteraceae	g__	s__	0	0	0	0.67	0	0	0.0952381	0.285714	0.333333	0	0	0	0	0.5	0	0	0	0.66	0	0	0	0	0	0	0	0.07	0.33	0	0.75	0	0	0	0	0	0	0	0.0952381	0	0	0	0
M49-52cm_MAG26	81.95	Bacteria	Latescibacterota	Latescibacteria	Latescibacterales	Latescibacteraceae	g__JABHYP01	s__	0	0	0	0.67	0.06	0	0.190476	0.0952381	0.555556	0	0	0	0	0	0	0	0	0.33	0	0	0	0.05	0.25	0	0	0.14	0.84	0	0	0	0	0	0	0	0	0	0.190476	0.4	0	0	0
M12-15cm_MAG84	72.52	Bacteria	Latescibacterota	UBA2968	UBA8231	UBA8231	g__UBA8231	s__	0	0	0	0	0.18	0.1	0.380952	0.428571	0.666667	0	0	0	0.167	0	0	0	0	0	0	0	0	0	0	0	0	0.42	1	0	0	0	0	0	0	0	0	0	0.380952	0.25	0.25	0	0
M49-52cm_MAG80	90.88	Bacteria	Lernaellota	Lernaellaia	JACKCT01	JACKCT01	g__	s__	0	0	0	0	0.24	0.3	0.52381	0.285714	0.666667	0	0	0	0	0.5	0	0	0	0	0	0	0	0	1	0	0	0.21	1	0	0	0	0	0	0	0	0	0	0.52381	0.2	0	0	0
M99-102cm_MAG34	92.3	Bacteria	Marinisomatota	Marinisomatia	Marinisomatales	SCKK01	g__SCKK01	s__SCKK01	0	0	0	0.17	0.12	0.2	0.285714	0.380952	0.666667	0	0	0	0	0.5	0	0	0	0	0	1	0	0	0.25	0	0	0.91	0	0	0	0	0	0	0	0	1	0	0.285714	0	0	0	0
M300-303cm_MAG18	93.4	Bacteria	Marinisomatota	Marinisomatia	Marinisomatales	SCKK01	g__SCKK01	s__SCKK01	0	0	0	0.17	0.18	0.3	0.285714	0.333333	0.666667	0	0	0	0	0	0	0	0	0	0	1	0	0	0.25	0	0	0.91	0	0	0	0	0	0	0	0	1	0	0.285714	0.4	0	0	0
M15-18cm_MAG64	95.6	Bacteria	Marinisomatota	Marinisomatia	Marinisomatales	SCKK01	g__SCKK01	s__SCKK01	0	0	0	0.17	0.18	0.4	0.333333	0.333333	0.666667	0	0	0	0	0	0	0	0	0	0	1	0	0	0.25	0	0	0.91	0	0	0	0	0	0	0	0	1	0	0.333333	0	0	0	0
M649-652cm_MAG38	93.4	Bacteria	Marinisomatota	Marinisomatia	Marinisomatales	SCKK01	g__SCKK01	s__SCKK01	0	0	0	0.17	0.12	0.2	0.333333	0.333333	0.666667	0	0	0	0	0	0	0	0	0	0	1	0	0	0.25	0	0	0.91	0	0	0	0	0	0	0	0	0	0	0.333333	0	0	0	0
M120-123cm_MAG72	96.3	Bacteria	Marinisomatota	Marinisomatia	Marinisomatales	TCS55	g__	s__	0	0	0	0	0.18	0.4	0.380952	0.333333	0.777778	0	0	0	0	0.5	1	0	0	0	0	0	0	0	0.75	0	0	0.7	1	0	0	0	0	1	0	0	1	0	0.380952	0.6	0	0	0
M129-131cm_MAG22	85.71	Bacteria	Marinisomatota	Marinisomatia	Marinisomatales	TCS55	g__UBA2126	s__UBA2126	0	0	0	0	0.06	0.3	0.285714	0.238095	0.666667	0	0	0	0	1	0	0	0	0	0	1	0	0	0.75	0	0	0.56	0.5	0	0	0	0	1	0	0	0	0	0.285714	0.4	0	0	0
M99-102cm_MAG70	86.81	Bacteria	Marinisomatota	Marinisomatia	Marinisomatales	TCS55	g__UBA2126	s__UBA2126	0	0	0	0	0.06	0.4	0.333333	0.190476	0.666667	0	0	0	0	0.5	1	0	0	0	0	1	0	0	0.25	0	0	0.56	1	0	0	0	0	1	0	0	0	0	0.333333	0.4	0	0	0
M49-52cm_MAG28	90.1	Bacteria	Marinisomatota	Marinisomatia	Marinisomatales	TCS55	g__UBA2126	s__UBA2126	0	0	0	0	0.12	0.3	0.333333	0.285714	0.722222	0	0	0	0	0.5	1	0	0	0	0	1	0	0	0.75	0	0	0.56	1	0	0	0	0	1	0	0	0	0	0.333333	0.4	0	0	0
M120-123cm_MAG71	89.19	Bacteria	Marinisomatota	Marinisomatia	Marinisomatales	TCS55	g__UBA2126	s__UBA2126	0	0	0	0	0.12	0.3	0.333333	0.333333	0.722222	0	0	0	0	1	1	0	0	0	0	1	0	0	0.75	0	0	0.63	1	0	0	0	0	0	0	0	0	0	0.333333	0.4	0	0	0
M10-12cm_MAG13	87.36	Bacteria	Marinisomatota	Marinisomatia	Marinisomatales	TCS55	g__UBA2126	s__UBA2126	0	0	0	0	0.12	0.3	0.333333	0.333333	0.722222	0	0	0	0	1	1	0	0	0	0	1	0	0	0.75	0	0	0.56	1	0	0	0	0	1	0	0	0	0	0.333333	0.4	0	0	0
M108-111cm_MAG49	82.96	Bacteria	Marinisomatota	Marinisomatia	Marinisomatales	TCS55	g__UBA2126	s__UBA2126	0	0	0	0	0.18	0.3	0.333333	0.238095	0.777778	0	0	0	0	0.5	1	0	0	0	0	1	0	0	0.75	0	0	0.56	1	0	0	0	0	1	0	0	0	0	0.333333	0.4	0	0	0
M12-15cm_MAG69	72.41	Bacteria	Marinisomatota	Marinisomatia	Marinisomatales	TCS55	g__UBA2126	s__UBA2126	0	0	0	0	0.12	0.2	0.285714	0.285714	0.666667	0	0	0	0	1	1	0	0	0	0	0	0	0.05	0.75	0	0	0.56	0.84	0	0	0	0	1	0	0	0	0	0.285714	0.4	0	0	0
M649-652cm_MAG39	84.06	Bacteria	Marinisomatota	Marinisomatia	Marinisomatales	TCS55	g__UBA2126	s__UBA2126	0	0	0	0	0.18	0.3	0.333333	0.285714	0.777778	0	0	0	0	0.5	0	0	0	0	0	1	0	0	0.75	0	0	0.56	1	0	0	0	0	1	0	0	0	0	0.333333	0.4	0	0	0
M300-303cm_MAG50	90.1	Bacteria	Marinisomatota	Marinisomatia	Marinisomatales	TCS55	g__UBA2126	s__UBA2126	0	0	0	0	0.12	0.3	0.285714	0.238095	0.722222	0	0	0	0	1	1	0	0	0	0	1	0	0	0.75	0	0	0.49	1	0	0	0	0	1	0	0	0	0	0.285714	0.4	0	0	0
M149-152cm_MAG16	82.56	Bacteria	Marinisomatota	Marinisomatia	Marinisomatales	TCS55	g__UBA2126	s__UBA2126	0	0	0	0	0.12	0.3	0.333333	0.333333	0.666667	0	0	0	0	1	0	0	0	0	0	1	0	0	0.75	0	0	0.49	1	0	0	0	0	1	0	0	0	0	0.333333	0.4	0	0	0
M407-410cm_MAG46	80.76	Bacteria	Marinisomatota	Marinisomatia	Marinisomatales	TCS55	g__UBA2126	s__UBA2126	0	0	0	0	0.18	0.4	0.380952	0.333333	0.777778	0	0	0	0	0.5	1	0	0	0	0	1	0	0	0.75	0	0	0.56	1	0	0	0	0	1	0	0	0	0	0.380952	0.4	0	0	0
M4-6cm_MAG53	80.76	Bacteria	Marinisomatota	Marinisomatia	Marinisomatales	TCS55	g__UBA2126	s__UBA2126	0	0	0	0	0.18	0.3	0.333333	0.285714	0.722222	0	0	0	0	1	0	0	0	0	0	1	0	0	0.75	0	0	0.56	1	0	0	0	0	0	0	0	0	0	0.333333	0.4	0	0	0
M15-18cm_MAG83	84.61	Bacteria	Marinisomatota	Marinisomatia	Marinisomatales	TCS55	g__UBA2126	s__UBA2126	0	0	0	0	0.18	0.3	0.333333	0.333333	0.777778	0	0	0	0	1	1	0	0	0	0	1	0	0	1	0	0	0.7	1	0	0	0	0	0	0	0	0	0	0.333333	0.4	0	0	0
M275-278cm_MAG21	84.61	Bacteria	Marinisomatota	Marinisomatia	Marinisomatales	TCS55	g__UBA2126	s__UBA2126	0	0	0	0	0.12	0.2	0.285714	0.238095	0.722222	0	0	0	0	0.5	1	0	0	0	0	1	0	0	0.75	0	0	0.63	1	0	0	0	0	1	0	0	0	0	0.285714	0.4	0	0	0
M49-52cm_MAG47	88.94	Bacteria	Marinisomatota	Marinisomatia	SCGC-AAA003-L08	TS1B11	g__JACZSB01	s__JACZSB01	0	0	0	0	0.24	0.4	0.380952	0.238095	0.666667	0	0	0	0	0	0	1	0	0	0	0	0	0	0.75	0	0	0.91	0	0	0	0	0	0	0	0	0	0	0.380952	0	0	0	0
M649-652cm_MAG53	94.5	Bacteria	Marinisomatota	Marinisomatia	SCGC-AAA003-L08	TS1B11	g__JADFNF01	s__	0	0	0	0	0.18	0.1	0.285714	0.380952	0.666667	1	0	0	0	0.5	0	0	0	0	0	0	0	0	0.75	0	0	0.91	0	0	0	0	0	0	0	0	0	0	0.285714	0	0	0	0
M120-123cm_MAG27	95.53	Bacteria	Marinisomatota	SORT01	SORT01	SORT01	g__JACZTG01	s__JACZTG01	0	0	0	0	0.18	0.3	0.333333	0.380952	0.722222	0	0	0	0	0.5	1	0	0	0	0	0	0	0	0	0	0	0.91	0	0	0	0	0	1	0	0	0	0	0.333333	0.5	0.5	0	0
M108-111cm_MAG20	85.32	Bacteria	Marinisomatota	SORT01	SORT01	SORT01	g__JACZTG01	s__JACZTG01	0	0	0	0	0.18	0.3	0.333333	0.380952	0.722222	0	0	0	0	0.5	1	0	0	0	0	0	0	0	1	0	0	0.91	0	0	0	0	0	0	0	0	1	0	0.333333	0.5	0.5	0	0
M28-31cm_MAG48	93.34	Bacteria	Marinisomatota	SORT01	SORT01	SORT01	g__JACZTG01	s__JACZTG01	0	0	0	0	0.24	0.3	0.380952	0.428571	0.777778	0	0	0	0	0.5	1	0	0	0	0	0	0	0	1	0	0	0.91	0	0	0	0	0	0	0	0	0	0	0.380952	0	0	0	0
M129-131cm_MAG38	56.89	Bacteria	Marinisomatota	SORT01	SORT01	SORT01	g__SORT01	s__SORT01	0	0	0	0	0.12	0.2	0.333333	0.238095	0.666667	0	0	0	0	0	1	0	0	0	0	0	0	0	0.5	0	0	0.77	0	0	0	0	0	0	0	0	0	0	0.333333	0.4	0	0	0
M28-31cm_MAG20	92.24	Bacteria	Marinisomatota	SORT01	SORT01	SORT01	g__SORT01	s__SORT01	0	0	0	0	0.18	0.3	0.333333	0.380952	0.722222	0	0	0	0	0.5	1	0	0	0	0	0	0	0	0.5	0	0	0.98	0	0	0	0	0	0	0	0	1	0	0.333333	0.5	0.5	0	0
M4-6cm_MAG8	90.04	Bacteria	Marinisomatota	SORT01	SORT01	SORT01	g__SORT01	s__SORT01	0	0	0	0	0.12	0.3	0.333333	0.380952	0.666667	0	0	0	0	0.5	1	0	0	0	0	0	0	0	0.75	0	0	0.98	0	0	0	0	0	0	0	0	0	0	0.333333	0.5	0.5	0	0
M108-111cm_MAG76	90.04	Bacteria	Marinisomatota	SORT01	SORT01	SORT01	g__SORT01	s__SORT01	0	0	0	0	0.18	0.3	0.333333	0.285714	0.722222	0	0	0	0	0.5	1	0	0	0	0	0	0	0	1	0	0	0.98	0	0	0	0	0	0	0	0	0	0	0.333333	0.5	0.5	0	0
M149-152cm_MAG71	95.6	Bacteria	Marinisomatota	SORT01	SORT01	SORT01	g__SORT01	s__SORT01	0	0	0	0	0.18	0.3	0.333333	0.380952	0.722222	0	0	0	0	0.5	1	0	0	0	0	0	0	0	0.75	0	0	0.98	0	0	0	0	0	1	0	0	0	0	0.333333	0.5	0.5	0	0
M407-410cm_MAG38	96.63	Bacteria	Marinisomatota	SORT01	SORT01	SORT01	g__SORT01	s__SORT01	0	0	0	0	0.18	0.3	0.333333	0.380952	0.722222	0	0	0	0	0.5	1	0	0	0	0	0	0	0	1	0	0	0.98	0	0	0	0	0	1	0	0	1	0	0.333333	0.5	0.5	0	0
M10-12cm_MAG29	81.54	Bacteria	Marinisomatota	SORT01	SORT01	SORT01	g__SORT01	s__SORT01	0	0	0	0	0.18	0.3	0.333333	0.380952	0.666667	0	0	0	0	0.5	1	0	0	0	0	0	0	0	0.75	0	0	0.98	0	0	0	0	0	0	0	0	0	0	0.333333	0.5	0.5	0	0
M0-1cm_MAG10	95.6	Bacteria	Marinisomatota	SORT01	SORT01	SORT01	g__SORT01	s__SORT01	0	0	0	0	0.18	0.3	0.333333	0.380952	0.722222	0	0	0	0	0.5	1	0	0	0	0	0	0	0	0.75	0	0	0.98	0	0	0	0	0	0	0	0	1	0	0.333333	0.5	0.5	0	0
M10-12cm_MAG59	95.6	Bacteria	Marinisomatota	SORT01	SORT01	SORT01	g__SORT01	s__SORT01	0	0	0	0	0.18	0.3	0.333333	0.380952	0.722222	0	0	0	0	0.5	1	0	0	0	0	0	0	0	0.75	0	0	0.98	0	0	0	0	0	1	0	0	1	0	0.333333	0.5	0.5	0	0
M275-278cm_MAG42	95.6	Bacteria	Marinisomatota	SORT01	SORT01	SORT01	g__SORT01	s__SORT01	0	0	0	0	0.18	0.3	0.333333	0.380952	0.722222	0	0	0	0	0.5	1	0	0	0	0	0	0	0	0.75	0	0	0.98	0	0	0	0	0	0	0	0	1	0	0.333333	0.5	0.5	0	0
M99-102cm_MAG16	95.6	Bacteria	Marinisomatota	SORT01	SORT01	SORT01	g__SORT01	s__SORT01	0	0	0	0	0.12	0.2	0.333333	0.380952	0.722222	0	0	0	0	0.5	1	0	0	0	0	0	0	0	0.25	0	0	0.98	0	0	0	0	0	0	0	0	0	0	0.333333	0.4	0	0	0
M539-542cm_MAG53	96.7	Bacteria	Marinisomatota	SORT01	SORT01	SORT01	g__SORT01	s__SORT01	0	0	0	0	0.18	0.3	0.333333	0.333333	0.722222	0	0	0	0	0.5	1	0	0	0	0	0	0	0	0.75	0	0	0.98	0	0	0	0	0	0	0	0	1	0	0.333333	0.5	0.5	0	0
M12-15cm_MAG87	95.23	Bacteria	Marinisomatota	SORT01	SORT01	SORT01	g__SORT01	s__SORT01	0	0	0	0	0.18	0.3	0.333333	0.380952	0.722222	0	0	0	0	0.5	1	0	0	0	0	0	0	0	0.75	0	0	0.98	0	0	0	0	0	0	0	0	0	0	0.333333	0.5	0.5	0	0
M300-303cm_MAG12	96.7	Bacteria	Marinisomatota	SORT01	SORT01	SORT01	g__SORT01	s__SORT01	0	0	0	0	0.18	0.3	0.333333	0.380952	0.722222	0	0	0	0	0.5	1	0	0	0	0	0	0	0	0.75	0	0	0.98	0	0	0	0	0	0	0	0	1	0	0.333333	0.5	0.5	0	0
M649-652cm_MAG24	72.52	Bacteria	Marinisomatota	SORT01	SORT01	SORT01	g__SORT01	s__SORT01	0	0	0	0	0.18	0.3	0.380952	0.285714	0.777778	0	0	0	0	0	1	0	0	0	0	0	0	0	1	0	0	0.98	0	0	0	0	0	0	0	0	1	0	0.380952	0.5	0.5	0	0
M200-203cm_MAG20	75.81	Bacteria	Marinisomatota	SORT01	SORT01	SORT01	g__SORT01	s__SORT01	0	0	0	0	0.18	0.3	0.333333	0.380952	0.666667	0	0	0	0	0.5	1	0	0	0	0	0	0	0	1	0	0	0.91	0	0	0	0	0	0	1	0	1	0	0.333333	0.5	0.5	0	0
M200-203cm_MAG36	96.7	Bacteria	Marinisomatota	SORT01	SORT01	SORT01	g__SORT01	s__SORT01	0	0	0	0	0.18	0.3	0.333333	0.380952	0.666667	0	0	0	0	0.5	1	0	0	0	0	0	0	0	0	0	0	0.98	0	0	0	0	0	1	0	0	0	0	0.333333	0	0	0	0
M99-102cm_MAG52	94.44	Bacteria	Marinisomatota	SORT01	SORT01	SORT01	g__SORT01	s__SORT01	0	0	0	0	0.24	0.3	0.380952	0.380952	0.777778	0	0	0	0	0.5	1	0	0	0	0	0	0	0	0.5	0	0	0.98	0	0	0	0	0	1	0	0	1	0	0.380952	0.5	0.5	0	0
M18-21cm_MAG9	79.89	Bacteria	Marinisomatota	SORT01	SORT01	SORT01	g__SORT01	s__SORT01	0	0	0	0	0.18	0.3	0.285714	0.380952	0.666667	0	0	0	0	0.5	1	0	0	0	0	0	0	0	0.25	0	0	0.98	0	0	0	0	0	0	0	0	0	0	0.285714	0.5	0.5	0	0
M28-31cm_MAG42	85.1	Bacteria	Marinisomatota	SORT01	SORT01	SORT01	g__SORT01	s__SORT01	0	0	0	0	0.12	0.3	0.333333	0.285714	0.722222	0	0	0	0	0.5	1	0	0	0	0	0	0	0	0.75	0	0	0.98	0	0	0	0	0	0	0	0	0	0	0.333333	0.5	0.5	0	0
M99-102cm_MAG56	53.2	Bacteria	Myxococcota	Myxococcia	SLRQ01	JARGFU01	g__	s__	0	0	0	0	0.18	0.1	0.285714	0.285714	0.722222	0	1	0	0	0.5	1	0	0	0	0	0	0	0	0	0	0	0.91	0	0	0	0	0	0	0	0	1	0	0.285714	0.4	0	0	0
M12-15cm_MAG21	92.9	Bacteria	Myxococcota_A	UBA9160	UBA9160	UBA4427	g__DUBZ01	s__	0	0	0	0	0.41	0.2	0.333333	0.333333	0.777778	0	0	0	0.167	0.5	1	0	0	0	0	0	0	0	1	0	0.5	0.28	1	0	0	0	0	0	0	0	0	0	0.333333	0	0	0	0
M15-18cm_MAG47	87.84	Bacteria	Myxococcota_A	UBA9160	UBA9160	UBA4427	g__DUBZ01	s__	0	0	0	0	0.35	0.2	0.333333	0.333333	0.666667	0	0	0	0.167	0.5	1	1	0	0	0	0	0	0	1	0	0.5	0.28	1	0	0	0	0	0	0	0	0	0	0.333333	0	0	0	0
M10-12cm_MAG54	90.6	Bacteria	Myxococcota_A	UBA9160	UBA9160	UBA4427	g__DUBZ01	s__	0	0	0	0	0.41	0.2	0.285714	0.333333	0.666667	0	0	0	0.167	0.5	1	0	0	0	0	0	0	0	0.75	0	0.5	0.28	1	0	0	0	0	0	0	0	0	0	0.285714	0	0	0	0
M18-21cm_MAG32	86.75	Bacteria	Myxococcota_A	UBA9160	UBA9160	UBA4427	g__DUBZ01	s__	0	0	0	0	0.41	0.2	0.333333	0.333333	0.666667	0	0	0	0.167	0.5	1	0	0	0	0	0	0	0	0	0	0	0.28	1	0	0	0	0	0	0	0	0	0	0.333333	0	0	0	0
M28-31cm_MAG47	92.25	Bacteria	Nitrospinota	CAJXCL01	CAJXCL01	CAJXCL01	g__CAJXCL01	s__	0	0	0	0	0.18	0.2	0.47619	0.333333	0.666667	0	0	0	0	0.5	0	0	0	0	0	0	0	0	0	0	0.5	0.84	0	0	0	0	0	1	0	0	0	0	0.47619	0	0	1	0
M407-410cm_MAG52	87.5	Bacteria	Nitrospirota	Thermodesulfovibrionia	Thermodesulfovibrionales	UBA6898	g__JAJRYC01	s__	0	0	0	0.67	0.24	0	0.285714	0.285714	0.444444	0	0	0	0	0	0	0	0	0.66	0	0	0	0	0	0	0	0.49	0	0	0	0	0	1	0	0	1	0	0.285714	0	0	0	0
M539-542cm_MAG56	87.95	Bacteria	Nitrospirota	Thermodesulfovibrionia	Thermodesulfovibrionales	UBA6898	g__JAJRYC01	s__	0	0	0	0.67	0.24	0	0.285714	0.285714	0.444444	0	0	0	0	0.5	0	0	0	0.66	0	0	0	0	0	0	0	0.56	0	0	0	0	0	1	0	0	1	0	0.285714	0	0	0	0
M78-81cm_MAG93	77.5	Bacteria	Nitrospirota	Thermodesulfovibrionia	Thermodesulfovibrionales	UBA6898	g__JAJRYC01	s__	0	0	0	0.67	0.18	0	0.285714	0.285714	0.388889	0	0	0	0	0	0	0	0	0.66	0	0	0	0	0	0	0	0.63	0	0	0	0	0	0	0	0	0	0	0.285714	0	0	0	0
M0-1cm_MAG59	81.13	Bacteria	Nitrospirota	Thermodesulfovibrionia	Thermodesulfovibrionales	UBA6898	g__JAJRYC01	s__	0	0	0	0.67	0.18	0	0.238095	0.238095	0.388889	0	0	0	0	0	0	0	0	0.66	0	0	0	0	0	0	0	0.63	0	0	0	0	0	1	0	0	1	0	0.238095	0	0	0	0
M99-102cm_MAG3	85.12	Bacteria	Nitrospirota	Thermodesulfovibrionia	Thermodesulfovibrionales	UBA6898	g__JAJRYC01	s__	0	0	0	0.67	0.24	0	0.285714	0.285714	0.444444	0	0	0	0	0	0	0	0	0.33	0	0	0	0	0	0	0	0.77	0	0	0	0	0	1	0	0	1	0	0.285714	0.4	0	0	0
M10-12cm_MAG11	90.3	Bacteria	Nitrospirota	Thermodesulfovibrionia	Thermodesulfovibrionales	UBA6898	g__JAJRYC01	s__	0	0	0	1	0.24	0	0.285714	0.285714	0.444444	0	0	0	0	0.5	0	0	0	0.66	0	0	0	0	0	0	0	0.77	0	0	0	0	0	1	0	0	1	0	0.285714	0.4	0	0	1
M49-52cm_MAG54	85.45	Bacteria	Nitrospirota	Thermodesulfovibrionia	Thermodesulfovibrionales	UBA6898	g__JAJRYC01	s__	0	0	0	0.67	0.18	0	0.190476	0.238095	0.388889	0	0	0	0	0	0	0	0	0.66	0	0	0	0	0	0	0	0.7	0	0	0	0	0	0	0	0	0	0	0.190476	0	0	0	0
M300-303cm_MAG4	86.48	Bacteria	Nitrospirota	Thermodesulfovibrionia	Thermodesulfovibrionales	UBA6898	g__JAKAKQ01	s__	0	0	0	0.67	0.18	0	0.238095	0.285714	0.388889	0	0	0	0	0.5	0	0	0	0.33	0	0	0	0	0	0	0	0.49	0	0	0	0	0	1	0	0	0	0	0.238095	0	0	0	0
M200-203cm_MAG44	64.2	Bacteria	Nitrospirota	Thermodesulfovibrionia	Thermodesulfovibrionales	UBA6898	g__JAKAKQ01	s__	0	0	0	0.67	0.06	0	0.047619	0.238095	0.166667	0	0	0	0	0.5	0	0	0	0	0	0	0	0	0	0	0	0.14	0	0	0	0	0	0	0	0	0	0	0.047619	0	0	0	0
M300-303cm_MAG61	97.17	Bacteria	Nitrospirota	Thermodesulfovibrionia	UBA6902	BMS3Bbin08	g__	s__	0	0	0	1	0.24	0.1	0.238095	0.238095	0.333333	0	0	0	0	0.5	0	0	0	0.66	0	0	0	0	0	0	0	0.84	0	0	0	0	0	0	0	0	0	0	0.238095	0	0	0	0
M275-278cm_MAG23	92.87	Bacteria	Nitrospirota	Thermodesulfovibrionia	UBA6902	BMS3Bbin08	g__	s__	0	0	0	1	0.18	0.1	0.190476	0.238095	0.333333	0	0	0	0	0.5	0	0	0	0.66	0	0	0	0	0	0	0	0.7	0	0	0	0	0	0	0	0	0	0	0.190476	0	0	0	0
M4-6cm_MAG43	94.39	Bacteria	Nitrospirota	Thermodesulfovibrionia	UBA6902	BMS3Bbin08	g__	s__	0	0	0	1	0.24	0.1	0.238095	0.238095	0.277778	0	0	0	0	0.5	0	0	0	0.66	0	0	0	0	0	0	0	0.84	0	0	0	0	0	0	0	0	0	0	0.238095	0	0	0	0
M99-102cm_MAG28	84.39	Bacteria	Nitrospirota	Thermodesulfovibrionia	UBA6902	BMS3Bbin08	g__	s__	0	0	0	1	0.18	0.1	0.190476	0.238095	0.222222	0	0	0	0	0.5	0	0	0	0.66	0	0	0	0	0	0	0	0.63	0	0	0	0	0	0	0	0	1	0	0.190476	0	0	0	0
M10-12cm_MAG71	95.4	Bacteria	Nitrospirota	Thermodesulfovibrionia	UBA6902	BMS3Bbin08	g__	s__	0	0	0	1	0.24	0.1	0.238095	0.238095	0.277778	0	0	0	0	0.5	0	0	0	0.66	0	0	0	0	0	0	0	0.84	0	0	0	0	0	0	0	0	0	0	0.238095	0	0	0	0
M407-410cm_MAG30	93.48	Bacteria	Nitrospirota	Thermodesulfovibrionia	UBA6902	BMS3Bbin08	g__	s__	0	0	0	1	0.24	0.1	0.238095	0.238095	0.277778	0	0	0	0	0.5	0	0	0	0.66	0	0	0	0	0	0	0	0.84	0	0	0	0	0	0	0	0	1	0	0.238095	0	0	0	0
M108-111cm_MAG58	94.88	Bacteria	Nitrospirota	Thermodesulfovibrionia	UBA6902	BMS3Bbin08	g__	s__	0	0	0	1	0.12	0	0.190476	0.238095	0.277778	0	0	0	0	0.5	0	0	0	0.66	0	0	0	0	0	0	0	0.84	0	0	0	0	0	0	0	0	1	0	0.190476	0.4	0	0	0
M200-203cm_MAG59	90.7	Bacteria	Nitrospirota	Thermodesulfovibrionia	UBA6902	BMS3Bbin08	g__	s__	0	0	0	0.67	0.24	0.1	0.238095	0.190476	0.277778	0	0	0	0	0.5	0	0	0	0.66	0	0	0	0	0	0	0	0.84	0	0	0	0	0	0	0	0	1	0	0.238095	0	0	0	0
M49-52cm_MAG20	88.03	Bacteria	Nitrospirota	Thermodesulfovibrionia	UBA6902	BMS3Bbin08	g__	s__	0	0	0	1	0.18	0	0.238095	0.238095	0.277778	0	0	0	0	0.5	0	0	0	0.66	0	0	0	0	0	0	0	0.84	0	0	0	0	0	0	0	0	1	0	0.238095	0.4	0	0	0
M539-542cm_MAG39	94.49	Bacteria	Nitrospirota	Thermodesulfovibrionia	UBA6902	BMS3Bbin08	g__	s__	0	0	0	0.67	0.18	0.1	0.190476	0.190476	0.222222	0	0	0	0	0.5	0	0	0	0.66	0	0	0	0	0	0	0	0.7	0	0	0	0	0	0	0	0	1	0	0.190476	0	0	0	0.5
M12-15cm_MAG37	90.75	Bacteria	Nitrospirota	Thermodesulfovibrionia	UBA6902	BMS3Bbin08	g__	s__	0	0	0	0.83	0.18	0.1	0.142857	0.238095	0.277778	0	0	0	0	0.5	0	0	0	0.66	0	0	0	0	0	0	0	0.84	0	0	0	0	0	0	0	0	0	0	0.142857	0	0	0	0
M749-752cm_MAG28	92.57	Bacteria	Nitrospirota	Thermodesulfovibrionia	UBA6902	BMS3Bbin08	g__	s__	0	0	0	0.67	0.12	0.1	0.142857	0.190476	0.222222	0	0	0	0	0.5	0	0	0	0.66	0	0	0	0	0	0	0	0.77	0	0	0	0	0	0	0	0	1	0	0.142857	0	0	0	0
M129-131cm_MAG34	94.44	Bacteria	Nitrospirota	Thermodesulfovibrionia	UBA6902	BMS3Bbin08	g__	s__	0	0	0	1	0.24	0.1	0.238095	0.333333	0.277778	0	0	0	0	0.5	0	0	0	0.66	0	0	0	0	0	0	0	0.84	0	0	0	0	0	0	0	0	1	0	0.238095	0.4	0	0	0
M120-123cm_MAG47	96.31	Bacteria	Nitrospirota	Thermodesulfovibrionia	UBA6902	BMS3Bbin08	g__	s__	0	0	0	1	0.18	0.1	0.190476	0.238095	0.277778	0	0	0	0	0.5	0	0	0	0.66	0	0	0	0	0	0	0	0.84	0	0	0	0	0	0	0	0	1	0	0.190476	0.4	0	0	0
M649-652cm_MAG50	94.49	Bacteria	Nitrospirota	Thermodesulfovibrionia	UBA6902	BMS3Bbin08	g__	s__	0	0	0	1	0.18	0	0.238095	0.238095	0.222222	0	0	0	0	0.5	0	0	0	0.66	0	0	0	0	0	0	0	0.84	0	0	0	0	0	0	0	0	0	0	0.238095	0.4	0	0	0
M300-303cm_MAG31	94.56	Bacteria	NPL-UPA2	JAUVJM01	JAUVJM01	JAUVJM01	g__JAUWGW01	s__	1	0.83	0	0.83	0.18	0	0.333333	0.285714	0.333333	0	0	0	0.167	0.5	0	0	0	0.33	0	0	0	0	0.25	0	0	0.07	0	0	0	0	0	0	0	0	0	0	0.333333	0.4	0	0	0
M4-6cm_MAG70	85.79	Bacteria	NPL-UPA2	JAUVJM01	JAUVJM01	JAUVJM01	g__JAUWGW01	s__	1	0.83	0	0.67	0.12	0	0.142857	0.190476	0.333333	0	0	0	0	0.5	0	0	0	0.66	0	0	0	0	0	0	0	0.07	0	0	0	0	0	0	0	0	0	0	0.142857	0	0	0	0
M275-278cm_MAG49	96.71	Bacteria	NPL-UPA2	JAUVJM01	JAUVJM01	JAUVJM01	g__JAUWGW01	s__	1	0.75	0	1	0.18	0	0.285714	0.333333	0.277778	0	1	0	0.167	0.5	0	0	0	0.66	0	0	0	0	0.25	0	0	0.07	1	0	0	0	0	0	0	0	0	0	0.285714	0	0	0	0
M539-542cm_MAG28	94.62	Bacteria	NPL-UPA2	JAUVJM01	JAUVJM01	JAUVJM01	g__JAUWGW01	s__	1	0.75	0	0.67	0.18	0	0.333333	0.238095	0.333333	0	0	0	0	0.5	0	0	0	0.66	0	0	0	0	0	0	0	0.07	0	0	0	0	0	0	0	0	0	0	0.333333	0	0	0	0
M407-410cm_MAG22	88.41	Bacteria	NPL-UPA2	JAUVJM01	JAUVJM01	JAUVJM01	g__JAUWGW01	s__	0	0	0	0.67	0.18	0	0.333333	0.0952381	0.333333	0	1	0	0	0.5	0	0	0	0.33	0	1	0	0	0	0	0	0.14	0	0	0	0	0	0	0	0	0	0	0.333333	0	0	0	0
M749-752cm_MAG2	87.57	Bacteria	NPL-UPA2	JAUVJM01	JAUVJM01	JAUVJM01	g__JAUWGW01	s__	0	0	0	0.67	0.12	0	0.142857	0.190476	0.277778	0	0	0	0.167	0.5	0	0	0	0.33	0	0	0	0	0	0	0	0.07	0	0	0	0	0	0	0	0	0	0	0.142857	0	0	0	0
M649-652cm_MAG48	79.95	Bacteria	NPL-UPA2	JAUVJM01	JAUVJM01	JAUVJM01	g__JAUWGW01	s__	0	0	0	0.83	0.12	0	0.0952381	0.190476	0.333333	0	0	0	0.167	0.5	0	0	0	0.66	0	0	0	0	0.25	0	0	0.07	0	0	0	0	0	0	0	0	0	0	0.0952381	0	0	0	0
M149-152cm_MAG55	79.94	Bacteria	Omnitrophota	Koll11			g__	s__	0	0	0	0.83	0.18	0.2	0.380952	0.285714	0.222222	0	1	0	0	0.5	0	0	0	0	0	1	0	0	0.25	0	0	0.14	0.84	0	0	0	0	0	0	0	0	0	0.380952	0.4	0	0	0
M108-111cm_MAG90	87.57	Bacteria	Omnitrophota	Koll11			g__	s__	0	0	0	1	0.18	0.1	0.0952381	0.190476	0.222222	0	1	0	0	0.5	0	0	0	0.66	0	0	0	0	0	0	0	0.07	0.84	0	0	0	0	0	0	0	0	0	0.0952381	0.2	0	0	0
M120-123cm_MAG88	91.39	Bacteria	Omnitrophota	Koll11			g__	s__	0	0	0	1	0.12	0	0.285714	0.238095	0.222222	0	1	0	0	0.5	0	0	0	0.66	0	0	0	0	0.25	0	0	0	0	0	0	0	0	0	1	0	0	0	0.285714	0.2	0	0	0
M649-652cm_MAG41	74.94	Bacteria	Omnitrophota	Koll11			g__	s__	0	0	0	0.83	0.18	0.2	0.0952381	0.142857	0.222222	0	1	0	0	0	0	0	0	0.66	0	0	0	0	0	0	0	0	0	0	0	0	0	0	0	0	0	0	0.0952381	0	0	0	0
M149-152cm_MAG19	62.93	Bacteria	Patescibacteria	ABY1	UBA1558	UBA1558	g__BS150m-G51	s__	1	0.75	0	0	0.06	0	0.047619	0.0952381	0.222222	0	0	0	0	0	0	0	0	0	0	0	0	0	0	0	0	0	0	0	0	0	0	0	0	0	0	0	0.047619	0	0	0	0
M200-203cm_MAG12	59.02	Bacteria	Patescibacteria	ABY1	UBA1558	UBA1558	g__BS150m-G51	s__	1	0.75	0	0	0.06	0	0.047619	0.0952381	0.0555556	0	0	0	0	0	0	0	0	0	0	0	0	0	0	0	0	0	0	0	0	0	0	0	0	0	0	0	0.047619	0	0	0	0
M99-102cm_MAG55	69.3	Bacteria	Patescibacteria	ABY1	UBA1558	UBA1558	g__BS150m-G51	s__	1	0.75	0	0	0.06	0	0.047619	0.0952381	0.0555556	0	0	0	0	0	0	0	0	0	0	0	0	0	0	0	0	0	0	0	0	0	0	0	0	0	0	0	0.047619	0	0	0	0
M129-131cm_MAG52	82.31	Bacteria	Planctomycetota	Brocadiia	Brocadiales	Scalinduaceae	g__Scalindua	s__Scalindua	0	0	0	0.67	0.24	0.2	0.428571	0.428571	0.722222	0	0	0	0.334	1	1	0	0	0.66	0	1	0	0	1	0.25	0.5	0.77	0	0	0	0	0	1	0	0	0	0	0.428571	0.4	0.25	1	0.5
M120-123cm_MAG40	85.79	Bacteria	Planctomycetota	Brocadiia	Brocadiales	Scalinduaceae	g__Scalindua	s__Scalindua	0	0	0	0.67	0.24	0.2	0.52381	0.428571	0.722222	0	0	0	0.334	1	1	0	0	0.66	0	0	0	0	0.5	0.25	0.5	0.84	0.17	0	0	0	0	1	0	0	0	0	0.52381	0.4	0.25	0	0.5
M21-24cm_MAG54	69.25	Bacteria	Planctomycetota	Brocadiia	Brocadiales	Scalinduaceae	g__Scalindua	s__Scalindua	0	0	0	0	0.18	0.2	0.380952	0.333333	0.666667	0	0	0	0.167	0.5	1	0	0	0.66	0	0	0	0	0	0.25	0	0.84	0.5	0	0	0	0	1	0	0	0	0	0.380952	0	0	0	0.5
M28-31cm_MAG8	86.29	Bacteria	Planctomycetota	Brocadiia	Brocadiales	Scalinduaceae	g__Scalindua	s__Scalindua	0	0	0	0.5	0.24	0.2	0.571429	0.380952	0.722222	0	0	0	0.167	1	1	0	0	0.66	0	0	0	0	1	0.25	0.5	0.84	0.5	0	0	0	0	1	0	0	0	0	0.571429	0.25	0.25	0	0.5
M539-542cm_MAG30	76.53	Bacteria	Planctomycetota	Brocadiia	SM23-32	SM23-32	g__	s__	0	0	0	0.67	0.06	0.1	0.190476	0.333333	0.277778	0	0	0	0.334	0.5	0	0	0	0.66	0	1	0	0.05	0.25	0	0	0.14	1	0	0	0	0	0	0	0	0	0	0.190476	0.4	0	0	0
M49-52cm_MAG8	81.3	Bacteria	Planctomycetota	Brocadiia	SM23-32	SM23-32	g__	s__	0	0	0	1	0.18	0.2	0.238095	0.333333	0.333333	0	0	0	0.167	0.5	0	0	0	0.99	0	1	0	0	1	0	0	0.28	1	0	0	0	0	0	0	0	0	0	0.238095	0.4	0	0	0
M4-6cm_MAG28	78.63	Bacteria	Planctomycetota	Brocadiia	SM23-32	SM23-32	g__	s__	0	0	0	0.67	0.12	0.2	0.142857	0.190476	0.166667	0	0	0	0.167	0.5	0	0	0	0.66	0	1	0	0.05	0.25	0	0	0.14	1	0	0	0	0	0	0	0	0	0	0.142857	0.4	0	0	0
M99-102cm_MAG64	58.07	Bacteria	Planctomycetota	Brocadiia	SM23-32	SM23-32	g__	s__	0	0	0	0.67	0.12	0.1	0.142857	0.333333	0.222222	0	0	1	0.167	0.5	0	0	0	0.66	0	0	0	0	0	0	0	0.07	1	0	0	0	0	0	0	0	0	0	0.142857	0.4	0	0	0
M120-123cm_MAG80	77.95	Bacteria	Planctomycetota	DG-23	SLPQ01		g__	s__	0	0	0	0.67	0.12	0	0.142857	0.142857	0.388889	0	0	0	0	0	0	0	0	0.66	0	0	0	0.05	0	0	0	0	1	0	0	0	0	0	0	0	0	0	0.142857	0	0	0	0
M108-111cm_MAG73	68.37	Bacteria	Planctomycetota	DG-23	SLPQ01		g__	s__	0	0	0	0.67	0.24	0.1	0.238095	0.238095	0.388889	0	0	0	0.167	0.5	0	0	0	0.33	0	0	0	0.05	0	0	0	0.07	0.67	0	0	0	0	0	0	0	0	0	0.238095	0	0	0	0
M78-81cm_MAG53	51.24	Bacteria	Planctomycetota	DG-23	SLPQ01		g__	s__	0	0	0	0.67	0.12	0	0.190476	0.142857	0.166667	0	0	0	0	0.5	0	0	0	0.66	0	1	0	0.05	0	0	0	0.07	0	0	0	0	0	0	0	0	0	0	0.190476	0.2	0	0	0
M149-152cm_MAG47	90.62	Bacteria	Planctomycetota	DG-23			g__	s__	0	0	0	0.67	0.24	0.2	0.238095	0.190476	0.333333	0	0	0	0	0.5	0	0	0	0.66	0	0	0	0.05	0	0	0	0.14	1	0	0	0	0	0	0	0	0	0	0.238095	0.4	0	0	0
M120-123cm_MAG26	95.69	Bacteria	Planctomycetota	DG-23			g__	s__	0	0	0	0.67	0.18	0	0.238095	0.190476	0.333333	0	0	0	0	0.5	0	0	0	0.66	0	0	0	0.05	0	0	0	0.14	1	0	0	0	0	0	0	0	0	0	0.238095	0.2	0	0	0
M49-52cm_MAG17	83.47	Bacteria	Planctomycetota	DG-23			g__	s__	0	0	0	0.83	0.18	0	0.285714	0.285714	0.444444	0	0	0	0.167	0.5	0	0	0	0.33	0	0	0	0.05	0	0	0	0.07	1	0	0	0	0	0	0	0	0	0	0.285714	0	0	0	0
M0-1cm_MAG50	83.35	Bacteria	Planctomycetota	MHYJ01	JACQXL01	CAKKQI01	g__	s__	0	0	0	0.67	0.06	0.2	0.571429	0.238095	0.444444	0	0	0	0	0.5	0	0	0	0.66	0	0	0	0	0	0	0	0.84	0	0	0	0	0	0	0	0	0	0	0.571429	0	0	0	0
M649-652cm_MAG84	62.46	Bacteria	Planctomycetota	MHYJ01	JACQXL01	CAKKQI01	g__	s__	0	0	0	0.83	0.12	0.2	0.428571	0.190476	0.444444	0	0	0	0	0.5	0	0	0	0.66	0	0	0	0	0	0	0	0.63	0	0	0	0	0	0	0	0	0	0	0.428571	0	0	0	0
M120-123cm_MAG70	95.14	Bacteria	Planctomycetota	Phycisphaerae	FEN-1346		g__	s__	0	0	0	1	0.24	0.1	0.190476	0.285714	0.333333	0	0	0	0	0.5	0	0	0	0.66	0	1	0	0	0.25	0	0	0.14	1	0	0	0	0	0	0	0	0	0	0.190476	0.4	0	0	0
M49-52cm_MAG83	95.45	Bacteria	Planctomycetota	Phycisphaerae	FEN-1346		g__	s__	0	0	0	1	0.24	0.1	0.238095	0.285714	0.388889	0	0	0	0	0.5	0	0	0	0.66	0	1	0	0	0.25	0	0	0.14	1	0	0	0	0	0	0	0	0	0	0.238095	0.4	0	0	0
M78-81cm_MAG24	94.31	Bacteria	Planctomycetota	Phycisphaerae	FEN-1346		g__	s__	0	0	0	0.67	0.18	0.1	0.142857	0.285714	0.388889	0	0	0	0	0.5	0	0	0	0.66	0	1	0	0	0.25	0	0	0.14	1	0	0	0	0	0	0	0	0	0	0.142857	0.4	0	0	0
M108-111cm_MAG75	84.92	Bacteria	Planctomycetota	Phycisphaerae	FEN-1346		g__	s__	0	0	0	1	0.18	0.1	0.142857	0.238095	0.222222	0	0	0	0	0.5	0	0	0	0.66	0	1	0	0	0.25	0	0	0.21	1	0	0	0	0	0	0	0	0	0	0.142857	0.4	0	0	0
M0-1cm_MAG74	87.16	Bacteria	Planctomycetota	Phycisphaerae	FEN-1346		g__	s__	0	0	0	1	0.18	0.1	0.238095	0.285714	0.166667	0	0	0	0	0.5	0	0	0	0.66	0	1	0	0	0.25	0	0	0.21	0.5	0	0	0	0	0	0	0	0	0	0.238095	0.4	0	0	0
M149-152cm_MAG30	96.03	Bacteria	Planctomycetota	Phycisphaerae	FEN-1346		g__	s__	0	0	0	0.83	0.24	0.1	0.190476	0.238095	0.388889	0	0	0	0	0.5	0	0	0	0.66	0	1	0	0	0.25	0	0	0.14	1	0	0	0	0	0	0	0	0	0	0.190476	0.4	0	0	0
M539-542cm_MAG17	86.26	Bacteria	Planctomycetota	Phycisphaerae	FEN-1346		g__	s__	0	0	0	0.67	0.12	0	0.190476	0.285714	0.388889	0	0	0	0	0.5	0	0	0	0.66	0	1	0	0	0.25	0	0	0.14	1	0	0	0	0	0	0	0	0	0	0.190476	0.4	0	0	0
M649-652cm_MAG23	80.47	Bacteria	Planctomycetota	Phycisphaerae	FEN-1346		g__	s__	0	0	0	0.83	0.12	0	0.238095	0.238095	0.111111	0	0	0	0	0.5	0	0	0	0.66	0	1	0	0	0.25	0	0	0.07	1	0	0	0	0	0	0	0	0	0	0.238095	0.4	0	0	0
M4-6cm_MAG35	86.82	Bacteria	Planctomycetota	Phycisphaerae	FEN-1346		g__	s__	0	0	0	0.83	0.18	0.1	0.190476	0.238095	0.333333	0	0	0	0	0	1	0	0	0.33	0	1	0	0	0.25	0	0	0.07	0.84	0	0	0	0	0	0	0	0	0	0.190476	0.4	0	0	0
M129-131cm_MAG69	84.39	Bacteria	Planctomycetota	Phycisphaerae	FEN-1346		g__	s__	0	0	0	1	0.18	0.1	0.238095	0.333333	0.333333	0	0	0	0.167	0.5	0	0	0	0.66	0	1	0	0	0.25	0	0	0.14	0.84	0	0	0	0	0	0	0	0	0	0.238095	0.4	0	0	0
M275-278cm_MAG47	75.43	Bacteria	Planctomycetota	Phycisphaerae	FEN-1346		g__	s__	0	0	0	0.83	0.12	0.1	0.142857	0.285714	0.222222	0	0	0	0	0.5	0	0	0	0	0	0	0	0	0.25	0	0	0.14	0.67	0	0	0	0	0	0	0	0	0	0.142857	0.4	0	0	0
M99-102cm_MAG72	91.47	Bacteria	Planctomycetota	Phycisphaerae	FEN-1346		g__	s__	0	0	0	1	0.24	0.1	0.238095	0.285714	0.333333	0	0	0	0	0.5	0	0	0	0.66	0	1	0	0	0.25	0	0	0.14	0.84	0	0	0	0	0	0	0	0	0	0.238095	0.4	0	0	0
M300-303cm_MAG53	87.01	Bacteria	Planctomycetota	Phycisphaerae	FEN-1346		g__	s__	0	0	0	1	0.12	0.1	0.142857	0.238095	0.277778	0	0	0	0	0.5	1	0	0	0.66	0	1	0	0	0.25	0	0	0.14	0.67	0	0	0	0	0	0	0	0	0	0.142857	0.4	0.25	0	0
M120-123cm_MAG82	82.63	Bacteria	Planctomycetota	Phycisphaerae	JAAYCJ01		g__	s__	0	0	0	0.67	0.06	0.1	0.190476	0.142857	0.222222	0	0	0	0	0	0	0	0	0.66	0	1	0	0	0	0	0.5	0.49	0	0	0	0	0	0	0	0	0	0	0.190476	0	0	0	0
M300-303cm_MAG43	73.34	Bacteria	Planctomycetota	Phycisphaerae	JAAYCJ01		g__	s__	0	0	0	1	0.06	0.2	0.0952381	0.285714	0.166667	0	0	0	0	0.5	0	0	0	0.99	0	1	0	0	0	0	0	0.7	0	0	0	0	0	0	0	0	0	0	0.0952381	0	0	0	0
M49-52cm_MAG33	87.98	Bacteria	Planctomycetota	Phycisphaerae	JAAYCJ01		g__	s__	0	0	0	0.67	0.06	0.1	0.0952381	0.333333	0.277778	0	0	0	0	0.5	0	0	0	0.66	0	1	0	0	0	0	0.5	0.77	0	0	0	0	0	0	0	0	0	0	0.0952381	0	0	0	0
M78-81cm_MAG86	84.46	Bacteria	Planctomycetota	Phycisphaerae	JAAYCJ01		g__	s__	0	0	0	0.67	0.06	0.1	0.285714	0.285714	0.166667	0	0	0	0	0.5	0	0	0	0.33	0	1	0	0	0	0	0.5	0.7	0	0	0	0	0	0	0	0	0	0	0.285714	0	0	0	0
M275-278cm_MAG27	60.2	Bacteria	Planctomycetota	Phycisphaerae	JAAYCJ01		g__	s__	0	0	0	0.67	0.06	0	0	0.0952381	0.166667	0	0	0	0	0	0	0	0	0.33	0	1	0	0	0	0	0.5	0.42	0.33	0	0	0	0	0	0	0	0	0	0	0	0	0	0
M120-123cm_MAG53	94.2	Bacteria	Planctomycetota	Phycisphaerae	Phycisphaerales	SM1A02	g__GCA-002718515	s__	0	0	0	0	0.12	0.1	0.285714	0.285714	0.666667	0	0	0	0	0	1	0	0	0	0	0	0	0	1	0	0	0.91	0	0	0	0	0	1	0	0	0	0	0.285714	0.2	0	0	0
M21-24cm_MAG12	92.95	Bacteria	Planctomycetota	Phycisphaerae	Phycisphaerales	SM1A02	g__JADFNO01	s__JADFNO01	0	0	0	0	0.18	0.2	0.333333	0.333333	0.666667	0	0	0	0	0.5	0	0	0	0	0	0	0	0	1	0	0	0.98	0	0	0	0	0	0	0	0	0	0	0.333333	0.6	0	0	0
M49-52cm_MAG6	83.52	Bacteria	Planctomycetota	Phycisphaerae	Phycisphaerales	UBA1924	g__JADFGU01	s__JADFGU01	0	0	0	0	0.12	0	0.285714	0.285714	0.666667	0	0	0	0	0.5	0	0	0	0	0	0	0	0	0.75	0	0	0.84	0	0	0	0	0	0	0	0	0	0	0.285714	0	0	0	0
M149-152cm_MAG22	56.37	Bacteria	Planctomycetota	Phycisphaerae	Sedimentisphaerales	Anaerohalosphaeraceae	g__B28-G16	s__	0	0	0	0.67	0.06	0.1	0.0952381	0.190476	0.333333	0	0	0	0	0	0	0	0	0.66	0	1	0	0	0	0	0	0.14	0.67	0	0	0	0	1	0	0	0	0	0.0952381	0.4	0	0	0
M539-542cm_MAG52	90.98	Bacteria	Planctomycetota	Phycisphaerae	Sedimentisphaerales	Anaerohalosphaeraceae	g__B28-G16	s__	0	0	0	0.67	0.06	0.1	0.142857	0.333333	0.388889	0	0	0	0	0	0	0	0	0.33	0	1	0	0	0	0	0	0.14	0.84	0	0	0	0	1	0	0	0	0	0.142857	0.6	0	1	0
M120-123cm_MAG84	85.41	Bacteria	Planctomycetota	Phycisphaerae	Sedimentisphaerales	Anaerohalosphaeraceae	g__B28-G16	s__	0	0	0	0.67	0.12	0	0.190476	0.380952	0.444444	0	0	0	0.167	0.5	0	0	0	0.66	0	1	0	0	0.25	0	0	0.14	1	0	0	0	0	1	1	0	0	0	0.190476	0.6	0	1	0
M129-131cm_MAG43	60.82	Bacteria	Planctomycetota	Phycisphaerae	Sedimentisphaerales	Anaerohalosphaeraceae	g__B28-G16	s__	0	0	0	0.67	0.06	0	0.190476	0.333333	0.333333	0	0	0	0	0.5	1	0	0	0.66	0	1	0	0	0.5	0	0.5	0.14	1	0	0	0	0	0	0	0	0	0	0.190476	0	0	0	0
M200-203cm_MAG27	79.05	Bacteria	Planctomycetota	Phycisphaerae	Sedimentisphaerales	Anaerohalosphaeraceae	g__B28-G16	s__	0	0	0	0.67	0.12	0	0.190476	0.285714	0.333333	0	0	0	0	0.5	0	0	0	0.66	0	1	0	0	0	0	0	0.21	0.84	0	0	0	0	1	0	0	0	0	0.190476	0.4	0	0	0
M649-652cm_MAG20	69.16	Bacteria	Planctomycetota	Phycisphaerae	Sedimentisphaerales	Anaerohalosphaeraceae	g__B28-G16	s__	0	0	0	0.67	0.12	0	0.0952381	0.142857	0.333333	0	0	1	0.167	0	0	0	0	0.66	0	0	0	0	0	0	0	0.14	0	0	0	0	0	1	1	0	0	0	0.0952381	0.4	0	0	0
M120-123cm_MAG10	76.51	Bacteria	Planctomycetota	Phycisphaerae	Sedimentisphaerales	Anaerohalosphaeraceae	g__QNBT01	s__	0	0	0	0.67	0.12	0	0.142857	0.142857	0.277778	0	0	0	0.167	0	1	0	0	0.66	0	0	0	0	0.25	0	0	0.14	0.84	0	0	0	0	0	0	0	0	0	0.142857	0.4	0	0	0
M129-131cm_MAG75	76.66	Bacteria	Planctomycetota	Phycisphaerae	Sedimentisphaerales	Anaerohalosphaeraceae	g__QNBT01	s__	0	0	0	0.67	0.12	0	0.0952381	0.142857	0.333333	0	0	0	0.167	0	1	0	0	0.66	0	0	0	0	0	0	0	0.07	0	0	0	0	0	0	0	0	0	0	0.0952381	0	0	0	0
M0-1cm_MAG39	88.63	Bacteria	Planctomycetota	Phycisphaerae	Sedimentisphaerales	Anaerohalosphaeraceae	g__VRUF01	s__	0	0	0	0.67	0.12	0.2	0.047619	0.333333	0.333333	0	0	0	0	0.5	0	0	0	0.66	0	1	0	0	0.25	0	0	0.14	0.5	0	0	0	0	1	0	0	0	0	0.047619	0	0	0	0
M275-278cm_MAG43	86.93	Bacteria	Planctomycetota	Phycisphaerae	Sedimentisphaerales	Anaerohalosphaeraceae	g__VRUF01	s__	0	0	0	0.67	0.12	0.1	0.047619	0.190476	0.333333	0	0	0	0	0.5	0	0	0	0.66	0	0	0	0	0	0	0	0.14	0.5	0	0	0	0	1	0	0	0	0	0.047619	0	0	0	0
M300-303cm_MAG30	76.98	Bacteria	Planctomycetota	Phycisphaerae	Sedimentisphaerales	Anaerohalosphaeraceae	g__VRUF01	s__	0	0	0	0.67	0.12	0.1	0	0.142857	0.333333	0	0	0	0	0.5	0	0	0	0.66	0	0	0	0	0	0	0	0.14	0	0	0	0	0	0	0	0	0	0	0	0	0	0	0
M4-6cm_MAG33	88.63	Bacteria	Planctomycetota	Phycisphaerae	Sedimentisphaerales	Anaerohalosphaeraceae	g__VRUF01	s__	0	0	0	0.67	0.18	0.1	0.047619	0.190476	0.388889	0	0	0	0	0.5	0	0	0	0.66	0	0	0	0	0	0	0	0.14	0.5	0	0	0	0	0	0	0	0	0	0.047619	0	0	0	0
M149-152cm_MAG75	89.2	Bacteria	Planctomycetota	Phycisphaerae	Sedimentisphaerales	Anaerohalosphaeraceae	g__VRUF01	s__	0	0	0	0.67	0.12	0.1	0.047619	0.238095	0.333333	0	0	0	0	0.5	0	0	0	0.66	0	0	0	0	0	0	0	0.14	0.84	0	0	0	0	0	0	0	0	0	0.047619	0	0	0	0
M10-12cm_MAG25	84.09	Bacteria	Planctomycetota	Phycisphaerae	Sedimentisphaerales	Anaerohalosphaeraceae	g__VRUF01	s__	0	0	0	0.67	0.18	0.1	0.047619	0.238095	0.388889	0	0	0	0	0.5	0	0	0	0.66	0	0	0	0	0	0	0	0.14	0.67	0	0	0	0	1	0	0	0	0	0.047619	0	0	0	0
M129-131cm_MAG15	65.03	Bacteria	Planctomycetota	Phycisphaerae	Sedimentisphaerales	Anaerohalosphaeraceae	g__VRUF01	s__	0	0	0	0.67	0.06	0	0	0.238095	0.388889	0	0	0	0	0	0	0	0	0.66	0	0	0	0	0	0	0	0.14	0.67	0	0	0	0	0	0	0	0	0	0	0	0	0	0
M108-111cm_MAG89	71.69	Bacteria	Planctomycetota	Phycisphaerae	Sedimentisphaerales	Anaerohalosphaeraceae	g__VRUF01	s__	0	0	0	0.67	0.06	0.1	0.0952381	0.190476	0.333333	0	0	0	0	0.5	0	0	0	0.66	0	0	0	0	0	0	0	0.14	0.33	0	0	0	0	1	0	0	0	0	0.0952381	0	0	0	0
M78-81cm_MAG62	57.48	Bacteria	Planctomycetota	Phycisphaerae	Sedimentisphaerales	Anaerohalosphaeraceae	g__VRUF01	s__	0	0	0	0.67	0.06	0	0	0.142857	0.222222	0	0	0	0	0	0	0	0	0.66	0	0	0	0	0	0	0	0.14	0.67	0	0	0	0	1	0	0	0	0	0	0	0	0	0
M200-203cm_MAG13	82.95	Bacteria	Planctomycetota	Phycisphaerae	Sedimentisphaerales	Anaerohalosphaeraceae	g__VRUF01	s__	0	0	0	0.67	0.12	0.1	0.047619	0.190476	0.388889	0	0	0	0	0	0	0	0	0.66	0	0	0	0	0	0	0	0.14	0.84	0	0	0.33	0	1	0	0	0	0	0.047619	0	0	0	0
M49-52cm_MAG78	65.99	Bacteria	Planctomycetota	Phycisphaerae	Sedimentisphaerales	Anaerohalosphaeraceae	g__VRUF01	s__	0	0	0	0.67	0.06	0	0.047619	0.142857	0.388889	0	0	0	0	0.5	0	0	0	0.66	0	0	0	0	0	0	0	0.14	0	0	0	0	0	1	0	0	0	0	0.047619	0	0	0	0
M149-152cm_MAG21	55.01	Bacteria	Planctomycetota	Phycisphaerae	Sedimentisphaerales	SG8-4	g__B140-G9	s__	0	0	0	0.67	0	0	0	0.0952381	0.111111	0	1	0	0	0.5	0	0	0	0.66	0	1	0	0	0	0	0	0	0	0	0	0	0	0	0	0	0	0	0	0	0	0	0
M649-652cm_MAG80	95.45	Bacteria	Planctomycetota	Phycisphaerae	Sedimentisphaerales	SG8-4	g__CAJVYK01	s__	0	0	0	0.67	0.12	0.1	0.047619	0.0952381	0.388889	0	1	0	0	0.5	0	0	0	0.66	0	1	0	0	0.25	0	0	0.07	0	0	0	0	0	1	0	0	0	0	0.047619	0	0	0	0
M78-81cm_MAG59	86.93	Bacteria	Planctomycetota	Phycisphaerae	Sedimentisphaerales	SG8-4	g__CAJVYK01	s__	0	0	0	0.67	0.12	0.1	0.047619	0.0952381	0.388889	0	1	0	0	0.5	0	0	0	0.33	0	1	0	0	0	0	0	0.07	0.5	0	0	0	0	0	0	0	0	0	0.047619	0	0	0	0
M120-123cm_MAG89	91.76	Bacteria	Planctomycetota	Phycisphaerae	Sedimentisphaerales	SG8-4	g__CAJVYK01	s__	0	0	0	0.67	0.12	0.1	0.142857	0.0952381	0.388889	0	1	0	0	0.5	0	0	0	0.66	0	1	0	0	0	0	0	0	1	0	0	0	0	0	0	0	0	0	0.142857	0	0	0	0
M407-410cm_MAG2	55.77	Bacteria	Planctomycetota	Phycisphaerae	Sedimentisphaerales	SG8-4	g__CAJVYK01	s__	0	0	0	0.67	0.06	0	0.0952381	0.0952381	0.166667	0	0	0	0.167	0.5	0	0	0	0.33	0	0	0	0	0	0	0	0.14	0	0	0	0	0	0	0	0	0	0	0.0952381	0	0	0	0
M15-18cm_MAG17	96.59	Bacteria	Planctomycetota	Phycisphaerae	Sedimentisphaerales	SG8-4	g__JAIPFM01	s__JAIPFM01	0	0	0	0	0.18	0.2	0.333333	0.428571	0.666667	0	0	0	0	0.5	0	0	0	0	0	0	0	0	1	0	0	0.91	1	0	0	0	0	1	0	0	0	0	0.333333	0.4	0	0	0
M12-15cm_MAG10	96.59	Bacteria	Planctomycetota	Phycisphaerae	Sedimentisphaerales	SG8-4	g__JAIPFM01	s__JAIPFM01	0	0	0	0	0.18	0.1	0.285714	0.428571	0.722222	0	0	0	0	0.5	0	0	0	0	0	0	0	0	1	0	0	0.91	1	0	0	0	0	0	0	0	0	0	0.285714	0.4	0	0	0
M10-12cm_MAG33	91.85	Bacteria	Planctomycetota	Phycisphaerae	Sedimentisphaerales	SG8-4	g__JAIPFM01	s__JAIPFM01	0	0	0	0	0.18	0.1	0.285714	0.428571	0.666667	0	0	0	0	0.5	0	0	0	0	0	0	0	0	1	0	0	0.7	1	0	0	0	0	0	0	0	0	0	0.285714	0.2	0	0	0
M99-102cm_MAG45	62.58	Bacteria	Planctomycetota	Phycisphaerae	Sedimentisphaerales	SG8-4	g__JAUWIG01	s__	0	0	0	0.67	0.06	0.1	0	0.142857	0.277778	0	0	0	0	0	0	0	0	0.66	0	1	0	0	0	0	0	0	0	0	0	0	0	0	0	0	0	0	0	0	0	0	0
M749-752cm_MAG38	80.08	Bacteria	Planctomycetota	Phycisphaerae	Sedimentisphaerales	SG8-4	g__JAUWPZ01	s__	0	0	0	0.67	0.18	0.1	0.142857	0.190476	0.333333	0	0	0	0	0.5	0	0	0	0.66	0	0	0	0	0	0	0	0.14	0	0	0	0	0	0	0	0	0	0	0.142857	0	0	0	0
M300-303cm_MAG55	69.29	Bacteria	Planctomycetota	Phycisphaerae	Sedimentisphaerales	SG8-4	g__JAUWPZ01	s__	0	0	0	0.67	0.06	0	0.142857	0.333333	0.277778	0	0	0	0.167	0.5	1	0	0	0.66	0	0	0	0	0	0	0	0.14	1	0	0	0	0	0	0	0	0	0	0.142857	0	0	0	0
M0-1cm_MAG5	78.97	Bacteria	Planctomycetota	Phycisphaerae	Sedimentisphaerales	SG8-4	g__JAUWPZ01	s__	0	0	0	0.67	0.18	0.1	0.142857	0.142857	0.333333	0	0	0	0.167	0.5	0	0	0	0.66	0	0	0	0	0	0	0	0.14	0	0	0	0	0	0	0	0	0	0	0.142857	0	0	0	0
M4-6cm_MAG39	79.21	Bacteria	Planctomycetota	Phycisphaerae	Sedimentisphaerales	SG8-4	g__JAUWPZ01	s__	0	0	0	0.67	0.12	0	0.142857	0.0952381	0.277778	0	0	0	0	0.5	0	0	0	0.66	0	0	0	0	0	0	0	0.14	0	0	0	0	0	0	0	0	0	0	0.142857	0	0	0	0
M12-15cm_MAG1	78.64	Bacteria	Planctomycetota	Phycisphaerae	Sedimentisphaerales	SG8-4	g__NIOZ-UU13	s__NIOZ-UU13	0	0	0	0.67	0.12	0.1	0.0952381	0.380952	0.333333	0	0	0	0.167	0.5	0	0	0	0.33	0	0	0	0	0.25	0	0	0.14	0	0	0	0	0	0	0	0	0	0	0.0952381	0.4	0	0	0
M21-24cm_MAG63	83.14	Bacteria	Planctomycetota	Phycisphaerae	Sedimentisphaerales	SG8-4	g__NIOZ-UU13	s__NIOZ-UU13	0	0	0	0.67	0.12	0.1	0.0952381	0.333333	0.277778	0	0	0	0.167	0	0	0	0	0.99	0	0	0	0	0.25	0	0	0.14	0.84	0	0	0	0	0	1	0	0	0	0.0952381	0.4	0	0	0
M49-52cm_MAG24	82.78	Bacteria	Planctomycetota	Phycisphaerae	Sedimentisphaerales	SG8-4	g__SG8-4	s__	0	0	0	0.67	0.12	0.1	0.238095	0.285714	0.666667	0	0	0	0	0	0	0	0	0.66	0	0	0	0	0.25	0	1	0.21	1	0	0	0	0	1	0	0	0	0	0.238095	0.4	0	0	0
M108-111cm_MAG46	57.52	Bacteria	Planctomycetota	Phycisphaerae	Sedimentisphaerales	SG8-4	g__SG8-4	s__	0	0	0	0.67	0.12	0.1	0.047619	0.190476	0.333333	0	0	0	0	0.5	0	0	0	0.33	0	0	0	0	0	0	0	0	0.84	0	0	0	0	1	0	0	0	0	0.047619	0.2	0	0	0
M108-111cm_MAG29	57.47	Bacteria	Planctomycetota	Phycisphaerae	Sedimentisphaerales	SM23-30	g__	s__	0	0	0	0.67	0.12	0.2	0.285714	0.190476	0.444444	0	0	0	0.167	0	1	0	0	0.66	0	1	0	0	0	0	0.5	0.07	1	0	0	0	0	1	0	0	0	0	0.285714	0	0	0	0
M21-24cm_MAG57	74.14	Bacteria	Planctomycetota	Phycisphaerae	UBA1845	UBA1845	g__JADFPW01	s__	0	0	0	0	0.12	0.2	0.333333	0.333333	0.666667	0	0	0	0	0.5	0	0	0	0	0	0	0	0	0.25	0	0	0.84	0	0	0	0	0	0	0	0	1	0	0.333333	0.4	0	0	0
M21-24cm_MAG97	82.85	Bacteria	Planctomycetota	Phycisphaerae	UBA1845	UBA1845	g__JADFPW01	s__JADFPW01	0	0	0	0	0.12	0.1	0.333333	0.428571	0.722222	0	0	0	0	0.5	1	0	0	0	0	0	0	0	0.75	0	0.5	0.84	0	0	0	0	0	1	0	0	0	0	0.333333	0.4	0	0	0
M407-410cm_MAG37	80.75	Bacteria	Planctomycetota	Planctomycetia	Pirellulales	Thermoguttaceae	g__	s__	0	0	0	0.83	0.18	0.1	0.142857	0.47619	0.388889	0	0	0	0.334	0.5	1	1	0	0.33	0	0	0	0	1	0	0.5	0.56	1	0	0	0	0	1	0	0	0	0	0.142857	0.2	0	0	0
M78-81cm_MAG81	76.48	Bacteria	Planctomycetota	Planctomycetia	Pirellulales	Thermoguttaceae	g__	s__	0	0	0	0.83	0.12	0	0.142857	0.52381	0.333333	0	0	0	0.167	0.5	0	0	0	0.33	0	0	0	0	1	0	0.5	0.84	1	0	0	0	0	1	0	0	0	0	0.142857	0	0	0	0
M749-752cm_MAG32	75.98	Bacteria	Planctomycetota	Planctomycetia	Pirellulales	Thermoguttaceae	g__	s__	0	0	0	0.67	0.12	0	0.142857	0.428571	0.277778	0	0	0	0.334	0	1	0	0	0	0	0	0	0	0.5	0	0.5	0.7	0.67	0	0	0	0	1	0	0	0	0	0.142857	0.4	0	0	0
M539-542cm_MAG42	79.55	Bacteria	Planctomycetota	Planctomycetia	Pirellulales	Thermoguttaceae	g__	s__	0	0	0	0.67	0.12	0.1	0.238095	0.380952	0.5	0	0	0	0.167	0	0	0	0	0.33	0	0	0	0	0.5	0	0	0.84	0.67	0	0	0	0	1	0	0	0	0	0.238095	0.4	0	0	0
M200-203cm_MAG28	73.71	Bacteria	Planctomycetota	Planctomycetia	Pirellulales	Thermoguttaceae	g__	s__	0	0	0	0.67	0.06	0.1	0.142857	0.52381	0.277778	0	0	0	0.334	0.5	0	0	0	0.33	0	0	0	0	0.75	0	0	0.63	0.67	0	0	0	0	0	0	0	0	0	0.142857	0.2	0	0	0
M200-203cm_MAG37	98.86	Bacteria	Planctomycetota	PUPC01	JABMSA01	JABMSA01	g__JABMSA01	s__	0	0	0	1	0.24	0.1	0.333333	0.333333	0.388889	0	0	0	0.167	0.5	1	0	0	0.66	0	1	0	0	0	0	0	0.14	1	0	0	0	0	0	0	0	0	0	0.333333	0.4	0	0	0
M200-203cm_MAG22	91.86	Bacteria	Poribacteria	DTPJ01	DTPJ01	WJIO01	g__	s__	1	0.75	0	1	0.24	0.2	0.333333	0.333333	0.277778	0	0	0	0	1	0	0	0	0.66	0	1	0	0.05	0.25	0	0	0.07	0.84	0	0	0	0	1	1	0	0	0	0.333333	0.4	0	0	0
M18-21cm_MAG27	90.78	Bacteria	Pseudomonadota	Alphaproteobacteria	Rhizobiales	Methyloligellaceae	g__UBA2767	s__UBA2767	0	0	0	0.17	0.18	0.3	0.333333	0.571429	0.666667	0	0	0	0.501	0.5	0	0	0	0	0	0	0	0	1	0	0	0.98	0	0	0	0	0	0	0	0.8	0	0	0.333333	0	0	1	0
M99-102cm_MAG27	95.74	Bacteria	Pseudomonadota	Alphaproteobacteria	Rhizobiales	Rhizobiaceae	g__Aliihoeflea	s__	1	1	0	0	0.18	0.2	0.238095	0.666667	0.555556	0	0	0	0.668	0	1	0	0	0	0	1	0	0	0.5	0	1	0.84	0.5	0	0	0	0	0	0	0.16	1	0	0.238095	0	0	0	0
M21-24cm_MAG65	54.75	Bacteria	Pseudomonadota	Alphaproteobacteria	Rhodospirillales_A	JADFTO01	g__JACZQZ01	s__JACZQZ01	1	0.75	0	0	0.18	0.1	0.142857	0.428571	0.222222	0	0	0	0.334	0	0	0	0	0	0	0	0	0.25	0.5	0	0	0.56	0	0	0	0	0	0	0	0.64	0	0	0.142857	0.2	0	1	0
M649-652cm_MAG71	73.27	Bacteria	Pseudomonadota	Alphaproteobacteria	Rhodospirillales_A	JADFTO01	g__JACZQZ01	s__JACZQZ01	0	0	0	0	0.18	0.2	0.380952	0.47619	0.722222	0	0	0	0	0.5	0	0	0	0	0	0	0	0	0	0	0	0.91	0	0	0	0	0	0	0	0	0	0	0.380952	0	0	0	0
M0-1cm_MAG62	92.13	Bacteria	Pseudomonadota	Alphaproteobacteria	Rhodospirillales_A	JADFTO01	g__JADFTO01	s__JADFTO01	0	0	0	0	0.41	0.3	0.52381	0.666667	0.833333	0	0	0	0.501	0.5	1	0	0	0	0	0	0	0	1	0	0.5	0.98	0	0	0	0	0	0	0	0	0	0	0.52381	0	0	1	0
M49-52cm_MAG5	93.06	Bacteria	Pseudomonadota	Alphaproteobacteria	Rhodospirillales_A	JADFTO01	g__JADFTO01	s__JADFTO01	0	0	0	0	0.47	0.3	0.52381	0.666667	0.833333	0	0	0	0.501	0.5	0	0	0	0	0	0	0	0	1	0	0.5	0.98	0	0	0	0	0	0	0	0	0	0	0.52381	0	0	0	0
M407-410cm_MAG58	93.1	Bacteria	Pseudomonadota	Alphaproteobacteria	Rhodospirillales_A	JADFTO01	g__JADFTO01	s__JADFTO01	0	0	0	0	0.47	0.3	0.571429	0.666667	0.833333	0	0	0	0.501	0.5	1	0	0	0	0	0	0	0	1	0	0.5	0.98	0	0	0	0	0	0	0	0	0	0	0.571429	0	0	0	0
M99-102cm_MAG67	94.82	Bacteria	Pseudomonadota	Alphaproteobacteria	Rhodospirillales_A	JADFTO01	g__JADFTO01	s__JADFTO01	0	0	0	0	0.47	0.3	0.571429	0.666667	0.833333	0	0	0	0.501	0.5	1	0	0	0	0	0	0	0	1	0	0.5	0.98	0	0	0	0	0	0	0	0	0	0	0.571429	0.6	0	1	0
M10-12cm_MAG39	91.13	Bacteria	Pseudomonadota	Alphaproteobacteria	Rhodospirillales_A	JADFTO01	g__JADFTO01	s__JADFTO01	0	0	0	0	0.47	0.3	0.52381	0.666667	0.777778	0	0	0	0.501	0.5	0	0	0	0	0	0	0	0	1	0	0.5	0.98	0	0	0	0	0	0	0	0	0	0	0.52381	0	0	0	0
M78-81cm_MAG64	95.07	Bacteria	Pseudomonadota	Alphaproteobacteria	Rhodospirillales_A	JADFTO01	g__JADFTO01	s__JADFTO01	0	0	0	0	0.41	0.3	0.47619	0.666667	0.833333	0	0	0	0.501	0.5	0	0	0	0	0	0	0	0	1	0	0.5	0.98	0	0	0	0	0	0	0	0	0	0	0.47619	0	0	0	0
M539-542cm_MAG46	94.57	Bacteria	Pseudomonadota	Alphaproteobacteria	Rhodospirillales_A	JADFTO01	g__JADFTO01	s__JADFTO01	0	0	0	0	0.47	0.3	0.571429	0.666667	0.833333	0	0	0	0.501	0.5	1	0	0	0	0	0	0	0	1	0	0.5	0.98	0	0	0	0	0	0	0	0	0	0	0.571429	0	0	0	0
M149-152cm_MAG74	93.74	Bacteria	Pseudomonadota	Alphaproteobacteria	Rhodospirillales_A	JADFTO01	g__JADFTO01	s__JADFTO01	0	0	0	0	0.47	0.3	0.571429	0.666667	0.833333	0	0	0	0.501	0.5	0	0	0	0	0	0	0	0	1	0	0.5	0.98	0	0	0	0	0	0	0	0	0	0	0.571429	0	0	1	0
M12-15cm_MAG71	92.14	Bacteria	Pseudomonadota	Alphaproteobacteria	Rhodospirillales_A	JADFTO01	g__JADFTO01	s__JADFTO01	0	0	0	0	0.41	0.3	0.571429	0.666667	0.666667	0	0	0	0.501	0.5	0	0	0	0	0	0	0	0	1	0	0.5	0.91	0	0	0	0	0	0	0	0	0	0	0.571429	0	0	0	0
M200-203cm_MAG67	93.34	Bacteria	Pseudomonadota	Alphaproteobacteria	Rhodospirillales_A	JADFTO01	g__JADFTO01	s__JADFTO01	0	0	0	0	0.47	0.3	0.571429	0.666667	0.833333	0	0	0	0.501	0.5	1	0	0	0	0	0	0	0	1	0	0.5	0.98	0	0	0	0	0	0	0	0	0	0	0.571429	0	0	1	0
M4-6cm_MAG37	94.82	Bacteria	Pseudomonadota	Alphaproteobacteria	Rhodospirillales_A	JADFTO01	g__JADFTO01	s__JADFTO01	0	0	0	0	0.47	0.3	0.571429	0.666667	0.722222	0	0	0	0.501	0.5	0	0	0	0	0	0	0	0	1	0	0.5	0.98	0	0	0	0	0	0	0	0	0	0	0.571429	0	0	0	0
M300-303cm_MAG15	94.99	Bacteria	Pseudomonadota	Alphaproteobacteria	Rhodospirillales_A	JADFTO01	g__JADFTO01	s__JADFTO01	0	0	0	0	0.53	0.3	0.571429	0.666667	0.722222	0	0	0	0.501	0.5	0	0	0	0	0	0	0	0	1	0	0.5	0.98	0	0	0	0	0	0	0	0	0	0	0.571429	0	0	1	0
M129-131cm_MAG60	92.96	Bacteria	Pseudomonadota	Alphaproteobacteria	Rhodospirillales_A	JADFTO01	g__JADFTO01	s__JADFTO01	0	0	0	0	0.47	0.3	0.571429	0.666667	0.888889	0	0	0	0.501	0.5	1	0	0	0	0	0	0	0	1	0	0.5	0.98	0	0	0	0	0	0	0	0	0	0	0.571429	0.2	0	1	0
M108-111cm_MAG43	89.54	Bacteria	Pseudomonadota	Alphaproteobacteria	Rhodospirillales_A	JADFTO01	g__JADFTO01	s__JADFTO01	0	0	0	0	0.47	0.2	0.52381	0.666667	0.722222	0	0	0	0.501	0.5	0	0	0	0	0	0	0	0	0.75	0	0.5	0.98	0	0	0	0	0	0	0	0	1	0	0.52381	0	0	0	0
M275-278cm_MAG35	94.74	Bacteria	Pseudomonadota	Alphaproteobacteria	Rhodospirillales_A	JADFTO01	g__JADFTO01	s__JADFTO01	0	0	0	0	0.47	0.3	0.571429	0.619048	0.833333	0	0	0	0.501	0.5	1	0	0	0	0	0	0	0	1	0	0.5	0.98	0	0	0	0	0	0	0	0	0	0	0.571429	0.2	0	1	0
M649-652cm_MAG72	80.05	Bacteria	Pseudomonadota	Alphaproteobacteria	Rhodospirillales_A	JADFTO01	g__JADFTO01	s__JADFTO01	0	0	0	0	0.47	0.3	0.52381	0.619048	0.777778	0	0	0	0.501	0.5	0	0	0	0	0	0	0	0	1	0	0.5	0.98	0	0	0	0	0	0	0	0	0	0	0.52381	0	0	1	0
M120-123cm_MAG57	89.56	Bacteria	Pseudomonadota	Alphaproteobacteria	Rhodospirillales_A	JADFTO01	g__JADFTO01	s__JADFTO01	0	0	0	0.17	0.47	0.3	0.47619	0.619048	0.777778	0	0	0	0.501	0.5	0	0	0	0	0	0	0	0	0.75	0.25	0.5	0.98	0	0	0	0	0	0	0	0	1	0	0.47619	0.5	0.5	0	0
M12-15cm_MAG96	85.31	Bacteria	Pseudomonadota	Alphaproteobacteria	SMXQ01	SMXQ01	g__SMXQ01	s__SMXQ01	0	0	0	0.17	0.29	0.1	0.285714	0.333333	0.722222	0	0	0	0.167	0.5	0	1	0	0	0	0	0	0	1	0.25	0	0.84	0	0	0	0	0	0	0	0	0	1	0.285714	0	0	0	0
M18-21cm_MAG18	98.26	Bacteria	Pseudomonadota	Alphaproteobacteria	SMXQ01	SMXQ01	g__SMXQ01	s__SMXQ01	0	0	0	0.17	0.29	0.1	0.285714	0.333333	0.722222	0	0	0	0.334	0.5	0	0	0	0	0	0	0	0	1	0	0	0.91	0	0	0	0	0	0	0	0	0	0	0.285714	0	0	1	0
M21-24cm_MAG22	83.59	Bacteria	Pseudomonadota	Alphaproteobacteria	SMXQ01	SMXQ01	g__SMXQ01	s__SMXQ01	0	0	0	0.17	0.29	0.1	0.285714	0.380952	0.666667	0	0	0	0.334	0.5	0	0	0	0	0	0	0	0	0.75	0	0	0.91	0	0	0	0	0	0	0	0	0	0	0.285714	0	0	0	0
M21-24cm_MAG83	92.04	Bacteria	Pseudomonadota	Alphaproteobacteria	Sphingomonadales	SMXR01	g__SMXR01	s__SMXR01	0	0	0	0	0.06	0.2	0.333333	0.380952	0.666667	0	0	0	0	0.5	0	0	0	0	0	0	0	0	0.75	0	0	0.91	0	0	0	0	0	0	0	0	0	0	0.333333	0.6	0	1	0
M108-111cm_MAG26	86.1	Bacteria	Pseudomonadota	Alphaproteobacteria	Sphingomonadales	SMXR01	g__SMXR01	s__SMXR01	0	0	0	0	0.12	0.2	0.333333	0.380952	0.666667	0	0	0	0	0	0	0	0	0	0	0	0	0	0.75	0	0	0.63	0	0	0	0	0	0	0	0	0	0	0.333333	0.6	0	0	0
M749-752cm_MAG12	79.05	Bacteria	Pseudomonadota	Alphaproteobacteria	Sphingomonadales	SMXR01	g__SMXR01	s__SMXR01	0	0	0	0	0.06	0.2	0.333333	0.333333	0.666667	0	0	0	0	0.5	0	0	0	0	0	0	0	0	0.5	0	0	0.77	0	0	0	0	0	0	0	0	0	0	0.333333	0	0	0	0
M539-542cm_MAG60	99.65	Bacteria	Pseudomonadota	Alphaproteobacteria	Sphingomonadales	Sphingomonadaceae	g__Sphingomonas	s__Sphingomonas	0	0	0	0	0.24	0.3	0.380952	0.47619	0.666667	0	0	0	0	1	1	0	0	0	0	0	0	0	0.75	0.25	1	0.98	0	0	0	0	0	0	0	0	1	0	0.380952	0	0	0	0
M200-203cm_MAG34	85.97	Bacteria	Pseudomonadota	Gammaproteobacteria	Acidiferrobacterales	JAJDNE01	g__JAJDNE01	s__	1	0.88	0	0	0.24	0.2	0.238095	0.190476	0.388889	0	0	0	0	0.5	1	0	0	0	0	0	0	0	0.75	1	0	0.98	0	0	0	0	0	0	0	0.64	0	0	0.238095	0	0	0	0
M149-152cm_MAG20	89.11	Bacteria	Pseudomonadota	Gammaproteobacteria	Burkholderiales	Burkholderiaceae	g__Burkholderia	s__Burkholderia	0	0	0	0	0.24	0.2	0.285714	0.714286	0.5	0	0	0	0.835	1	1	1	0	0	0	0	0	0	1	0	1	0.98	0	0	0	0	0	0	0	0.16	1	1	0.285714	0.5	0	0	0
M49-52cm_MAG82	99.89	Bacteria	Pseudomonadota	Gammaproteobacteria	Burkholderiales	Burkholderiaceae	g__Cupriavidus	s__Cupriavidus	0	0	0	0.17	0.29	0.2	0.428571	0.571429	0.666667	0	1	0	0.668	0.5	1	0	0	0	0	0	0	0	1	0.75	1	0.98	0	0	0	0	0	0	0	0.96	1	1	0.428571	0.5	0	0	0
M12-15cm_MAG27	99.89	Bacteria	Pseudomonadota	Gammaproteobacteria	Burkholderiales	Burkholderiaceae	g__Cupriavidus	s__Cupriavidus	0	0	0	0.17	0.29	0.2	0.428571	0.571429	0.666667	0	1	0	0.668	0.5	1	0	0	0	0	0	0	0	1	0.75	1	0.98	0	0	0	0	0	0	0	0.96	1	1	0.428571	0.5	0	0	0
M539-542cm_MAG29	99.89	Bacteria	Pseudomonadota	Gammaproteobacteria	Burkholderiales	Burkholderiaceae	g__Cupriavidus	s__Cupriavidus	0	0	0	0.17	0.29	0.2	0.428571	0.571429	0.666667	0	1	0	0.668	0.5	1	0	0	0	0	0	0	0	1	0.75	1	0.98	0	0	0	0	0	0	0	0.96	1	1	0.428571	0.5	0	0	0
M28-31cm_MAG26	99.89	Bacteria	Pseudomonadota	Gammaproteobacteria	Burkholderiales	Burkholderiaceae	g__Cupriavidus	s__Cupriavidus	0	0	0	0.17	0.29	0.2	0.428571	0.571429	0.666667	0	1	0	0.668	0.5	1	0	0	0	0	0	0	0	1	0.75	1	0.98	0	0	0	0	0	0	0	0.96	1	1	0.428571	0.5	0	0	0
M649-652cm_MAG33	99.89	Bacteria	Pseudomonadota	Gammaproteobacteria	Burkholderiales	Burkholderiaceae	g__Cupriavidus	s__Cupriavidus	0	0	0	0.17	0.29	0.2	0.428571	0.571429	0.666667	0	1	0	0.668	0.5	1	0	0	0	0	0	0	0	1	0.75	1	0.98	0	0	0	0	0	0	0	0.96	1	1	0.428571	0.5	0	0	0
M0-1cm_MAG61	97.96	Bacteria	Pseudomonadota	Gammaproteobacteria	Burkholderiales	Burkholderiaceae	g__Cupriavidus	s__Cupriavidus	0	0	0	0.17	0.29	0.2	0.428571	0.571429	0.666667	0	1	0	0.668	0.5	1	0	0	0	0	0	0	0	1	0.75	1	0.98	0	0	0	0	0	0	0	0.96	1	1	0.428571	0.5	0	0	0
M18-21cm_MAG49	89.12	Bacteria	Pseudomonadota	Gammaproteobacteria	Burkholderiales	Burkholderiaceae	g__Cupriavidus	s__Cupriavidus	0	0	0	0.17	0.24	0.1	0.428571	0.571429	0.666667	0	0	0	0.668	0	1	0	0	0	0	0	0	0	1	0.75	1	0.49	0	0	0	0	0	0	0	0.48	1	0	0.428571	0.5	0	0	0
M275-278cm_MAG58	93.7	Bacteria	Pseudomonadota	Gammaproteobacteria	Burkholderiales	Burkholderiaceae	g__Cupriavidus	s__Cupriavidus	0	0	0	0.17	0.29	0.2	0.428571	0.571429	0.666667	0	1	0	0.668	0.5	1	0	0	0	0	0	0	0	1	0.75	1	0.98	0	0	0	0	0	0	0	0.96	1	1	0.428571	0.5	0	0	0
M99-102cm_MAG29	98.8	Bacteria	Pseudomonadota	Gammaproteobacteria	Burkholderiales	Burkholderiaceae	g__Cupriavidus	s__Cupriavidus	0	0	0	0.17	0.29	0.2	0.428571	0.571429	0.666667	0	1	0	0.668	0.5	1	0	0	0	0	0	0	0	1	0.75	1	0.98	0	0	0	0	0	0	0	0.48	1	0	0.428571	0.5	0	0	0
M78-81cm_MAG85	99.89	Bacteria	Pseudomonadota	Gammaproteobacteria	Burkholderiales	Burkholderiaceae	g__Cupriavidus	s__Cupriavidus	0	0	0	0.17	0.29	0.2	0.428571	0.571429	0.777778	0	1	0	0.668	0.5	1	0	0	0	0	0	0	0	1	0.75	1	0.98	0	0	0	0	0	0	0	0.48	1	0	0.428571	0.5	0	0	0
[truncated: 93 more rows]
[truncated: 4 more columns]

## Sheet: Table S4
Table S4. Heterotrophic carbon metabolism of carbon fixation MAGs. Gene presence was determined based on genome annotation, where “1” indicates the presence and “0” indicates the absence of the corresponding gene.
[truncated: 596 more rows]

[truncated: 9 more sheets: Table S5, Table S6, Table S7, Table S8, Table S9, Table S10, Table S11, Table S12, Table S13]
